# Supplementary material for: Hominoid-specific transposable elements reshaped neural crest migration in craniofacial development
Source: Mol Syst Biol. 2025 Sep 22;21(12):1731–47. doi: 10.1038/s44320-025-00151-z (PMC12673149; doi:10.1038/s44320-025-00151-z)
Supplement: Supplementary file 3 — Dataset EV1 [file 44320_2025_151_MOESM3_ESM.xlsx]

## Sheet: NCC_d5_Subfamily_Class_CPM
Dataset EV1 - CPMs of TE subfamilies in CNCCs
SubfamilyClass	CTRL_1	CTRL_2	CTRL_3
Alu:SINE	5.04421e+09	5746650000	6392500000
L1:LINE	3.68957e+09	3.71818e+09	4050400000
MIR:SINE	1.37162e+09	1.42818e+09	1688850000
ERV1:LTR	1.03358e+09	1.12703e+09	1516025000
L2:LINE	1.10556e+09	1.15128e+09	1408225000
hAT-Charlie:DNA	6.20795e+08	6.85033e+08	823750000
ERVL-MaLR:LTR	5.95e+08	521750000	633975000
TcMar-Tigger:DNA	3.98874e+08	4.27617e+08	528075000
ERVL:LTR	3.12252e+08	274600000	362900000
ERVK:LTR	1.78609e+08	2.12667e+08	181250000
CR1:LINE	1.51291e+08	174250000	192350000
hAT-Tip100:DNA	6.62914e+07	6.38167e+07	79900000
SVA:Retroposon	9.01987e+07	5.57167e+07	58625000
hAT-Blackjack:DNA	2.93377e+07	31400000	41425000
RTE-X:LINE	2.81457e+07	2.89833e+07	40900000
TcMar-Mariner:DNA	2.67219e+07	2.77667e+07	33775000
Satellite:Satellite	2.17881e+07	1.56667e+07	31425000
Gypsy:LTR	2.28808e+07	2.04667e+07	24350000
TcMar-Tc2:DNA	1.52318e+07	1.76333e+07	21500000
hAT:DNA	1.36093e+07	1.31333e+07	15325000
RTE-Bo.B:LINE	1.18543e+07	1.28667e+07	15525000
PiggyBac:DNA	9.27152e+06	1.06333e+07	12800000
hAT-Ac:DNA	9.23841e+06	7550000	9500000
LTR:LTR?	8.11258e+06	8.33333e+06	8950000
LTR:LTR	4.53642e+06	4.48333e+06	5600000
centr:Satellite	7.31788e+06	3.16667e+06	2850000
MULE-MuDR:DNA	3.74172e+06	3900000	4700000
5S-Deu-L2:SINE	3.44371e+06	3650000	4875000
DNA:DNA?	3.87417e+06	3550000	3325000
DNA:DNA	2.45033e+06	1.81667e+06	3725000
Merlin:DNA	2.45033e+06	2300000	2600000
Helitron:RC	1.78808e+06	2.33333e+06	3025000
Penelope:LINE	2.11921e+06	1400000	1875000
UCON105:Unknown	960265	1150000	1600000
TcMar:DNA	662252	866667	1200000
Helitron:RC?	827815	916667	8e+05
telo:Satellite	1.25828e+06	683333	5e+05
Dong-R4:LINE	761589	583333	850000
MamRep564:Unknown	761589	550000	8e+05
RNA:RNA	463576	566667	375000
UCON28b:Unknown	496689	3e+05	5e+05
UCON80_AMi:Unknown	562914	333333	3e+05
UCON71_Crp:Unknown	496689	383333	3e+05
UCON4:Unknown	198675	250000	4e+05
UCON70:Unknown	298013	66666.7	275000
hAT-Tag1:DNA	165563	233333	2e+05
UCON35:Unknown	298013	183333	75000
UCON34:Unknown	331126	150000	75000
UCON73:Unknown	264901	150000	125000
UCON5:Unknown	0	283333	2e+05
UCON44:Unknown	132450	216667	75000
UCON48:Unknown	99337.7	83333.3	175000
UCON37:Unknown	165563	33333.3	150000
UCON54:Unknown	66225.2	133333	125000
acro:Satellite	66225.2	16666.7	175000
UCON26:Unknown	66225.2	150000	25000
UCON47:Unknown	33112.6	50000	150000
UCON50:Unknown	33112.6	66666.7	125000
UCON65:Unknown	165563	16666.7	25000
UCON6:Unknown	66225.2	33333.3	1e+05
UCON40:Unknown	33112.6	83333.3	75000
UCON1:Unknown	33112.6	1e+05	50000
UCON84:Unknown	99337.7	33333.3	50000
UCON94:Unknown	0	33333.3	125000
UCON28a:Unknown	99337.7	33333.3	25000
TcMar-Pogo:DNA	33112.6	116667	0
UCON71:Unknown	66225.2	0	75000
UCON72:Unknown	33112.6	50000	50000
UCON82:Unknown	66225.2	33333.3	25000
UCON16:Unknown	0	16666.7	1e+05
UCON18:Unknown	33112.6	33333.3	50000
UCON43:Unknown	33112.6	33333.3	50000
UCON46:Unknown	66225.2	33333.3	0
UCON31:Unknown	99337.7	0	0
UCON38:Unknown	99337.7	0	0
UCON27:Unknown	0	33333.3	50000
UCON28c:Unknown	33112.6	16666.7	25000
UCON66:Unknown	0	16666.7	50000
UCON77:Unknown	0	16666.7	50000
UCON25:Unknown	0	33333.3	25000
UCON88:Unknown	33112.6	0	25000
UCON53:Unknown	0	50000	0
UCON92:Unknown	0	50000	0
UCON58:Unknown	0	16666.7	25000
UCON93:Unknown	0	16666.7	25000
Eulor4:Unknown	0	33333.3	0
UCON19:Unknown	33112.6	0	0
UCON41:Unknown	33112.6	0	0
UCON76:Unknown	33112.6	0	0
UCON12:Unknown	0	16666.7	0
Crypton-A:DNA	0	0	0
Crypton:DNA	0	0	0
EUTREP14:Unknown	0	0	0
EUTREP6:Unknown	0	0	0
I-Jockey:LINE	0	0	0
Kolobok:DNA	0	0	0
L1-Tx1:LINE	0	0	0
MARE9:Unknown	0	0	0
PIF-Harbinger:DNA	0	0	0
REP522:Unknown	0	0	0
RTE-BovB:LINE	0	0	0
SINE:SINE?	0	0	0
TcMar-Tc1:DNA	0	0	0
UCON101:Unknown	0	0	0
UCON103:Unknown	0	0	0
UCON12A:Unknown	0	0	0
UCON15:Unknown	0	0	0
UCON17:Unknown	0	0	0
UCON20:Unknown	0	0	0
UCON22:Unknown	0	0	0
UCON24:Unknown	0	0	0
UCON56:Unknown	0	0	0
UCON57:Unknown	0	0	0
UCON59:Unknown	0	0	0
UCON60:Unknown	0	0	0
UCON61:Unknown	0	0	0
UCON63:Unknown	0	0	0
UCON64:Unknown	0	0	0
UCON67:Unknown	0	0	0
UCON68:Unknown	0	0	0
UCON75:Unknown	0	0	0
UCON85:Unknown	0	0	0
UCON87:Unknown	0	0	0
UCON87B:Unknown	0	0	0
UCON96:Unknown	0	0	0
UCON9:Unknown	0	0	0
UCON9B:Unknown	0	0	0
hAT-Tip100:DNA?	0	0	0
hAT:DNA?	0	0	0
subtelo:Satellite	0	0	0
