# Supplementary material for: Hominoid-specific transposable elements reshaped neural crest migration in craniofacial development
Source: Mol Syst Biol. 2025 Sep 22;21(12):1731–47. doi: 10.1038/s44320-025-00151-z (PMC12673149; doi:10.1038/s44320-025-00151-z)
Supplement: Supplementary file 4 — Dataset EV2 [file 44320_2025_151_MOESM4_ESM.xlsx]

## Sheet: Dataset EV2
Dataset EV2 - Accessible Human-Specific SVAs and LTF5HS
chr1	1409806	1410773	LTR5_Hs
chr1	10425394	10425655	LTR5_Hs
chr1	15135337	15136296	LTR5_Hs
chr1	25587849	25588817	LTR5_Hs
chr1	46320295	46321263	LTR5_Hs
chr1	52006244	52007211	LTR5_Hs
chr1	65139795	65140762	LTR5_Hs
chr1	70460424	70461399	LTR5_Hs
chr1	77687252	77687779	SVA_F
chr1	77982895	77983837	LTR5_Hs
chr1	79702340	79703294	LTR5_Hs
chr1	99835833	99836768	LTR5_Hs
chr1	120424750	120425723	LTR5_Hs
chr1	144450893	144451866	LTR5_Hs
chr1	145414872	145415845	LTR5_Hs
chr1	145932413	145933382	LTR5_Hs
chr1	146948312	146949300	LTR5_Hs
chr1	147240099	147241067	LTR5_Hs
chr1	148137832	148138805	LTR5_Hs
chr1	149092876	149093849	LTR5_Hs
chr1	150634829	150634922	SVA_E
chr1	150634923	150635885	LTR5_Hs
chr1	155599536	155600505	LTR5_Hs
chr1	156179222	156180190	LTR5_Hs
chr1	156181460	156182421	LTR5_Hs
chr1	160652138	160653095	LTR5_Hs
chr1	161315707	161316604	LTR5_Hs
chr1	207635111	207636074	LTR5_Hs
chr1	207636074	207636164	SVA_F
chr10	3061468	3062440	LTR5_Hs
chr10	6824178	6825146	LTR5_Hs
chr10	6832673	6833641	LTR5_Hs
chr10	19509806	19510764	LTR5_Hs
chr10	43337202	43338170	LTR5_Hs
chr10	90301652	90302607	LTR5_Hs
chr10	97417834	97418118	LTR5_Hs
chr10	102454374	102455335	LTR5_Hs
chr10	102753234	102753255	SVA_F
chr10	103129261	103130573	SVA_F
chr10	103129261	103130573	SVA_F
chr10	110305283	110305386	SVA_F
chr11	207579	207645	SVA_F
chr11	9318775	9319704	LTR5_Hs
chr11	33049341	33050285	LTR5_Hs
chr11	37858937	37859901	LTR5_Hs
chr11	56057660	56058622	LTR5_Hs
chr11	62326599	62327566	LTR5_Hs
chr11	62382199	62383091	LTR5_Hs
chr11	62858517	62859476	LTR5_Hs
chr11	63527970	63528938	LTR5_Hs
chr11	63530313	63531281	LTR5_Hs
chr11	67757888	67758849	LTR5_Hs
chr11	71767204	71767231	LTR5_Hs
chr11	71767234	71767904	LTR5_Hs
chr11	90218722	90218887	SVA_F
chr11	96586132	96587100	LTR5_Hs
chr11	118721014	118721981	LTR5_Hs
chr11	119039271	119040160	LTR5_Hs
chr12	4721230	4722199	LTR5_Hs
chr12	6885859	6886821	LTR5_Hs
chr12	8461931	8462899	LTR5_Hs
chr12	8635660	8636609	LTR5_Hs
chr12	9600464	9601432	LTR5_Hs
chr12	15912016	15912381	SVA_E
chr12	21644941	21645931	LTR5_Hs
chr12	55333430	55334399	LTR5_Hs
chr12	73008722	73009695	LTR5_Hs
chr12	73853208	73853666	SVA_F
chr12	85468939	85469903	LTR5_Hs
chr12	122750859	122751831	LTR5_Hs
chr13	22813649	22814620	LTR5_Hs
chr13	28805330	28805453	SVA_F
chr13	43040543	43041509	LTR5_Hs
chr13	54266806	54267766	LTR5_Hs
chr13	69614877	69615842	LTR5_Hs
chr13	95404162	95404252	SVA_E
chr14	55024549	55025503	LTR5_Hs
chr14	64894101	64894126	LTR5_Hs
chr14	77661397	77662365	LTR5_Hs
chr14	87020141	87020979	LTR5_Hs
chr14	100311790	100312758	LTR5_Hs
chr15	58833341	58834296	LTR5_Hs
chr15	65226541	65227509	LTR5_Hs
chr16	10681410	10681489	SVA_E
chr16	13919492	13919574	SVA_E
chr16	21221786	21222748	LTR5_Hs
chr16	23599483	23600443	LTR5_Hs
chr16	47864458	47865426	LTR5_Hs
chr17	5074679	5075646	LTR5_Hs
chr17	8367835	8367948	SVA_E
chr17	16834879	16835857	LTR5_Hs
chr17	17610927	17611884	LTR5_Hs
chr17	30700040	30701008	LTR5_Hs
chr17	43033948	43034010	SVA_E
chr17	59290106	59290917	LTR5_Hs
chr18	4917278	4918247	LTR5_Hs
chr18	27476539	27476584	LTR5_Hs
chr18	67076782	67077752	LTR5_Hs
chr18	68942268	68943233	LTR5_Hs
chr18	79960165	79961063	LTR5_Hs
chr19	9584765	9584849	SVA_F
chr19	20082341	20083300	LTR5_Hs
chr19	20248489	20248737	LTR5_Hs
chr19	20285751	20286703	LTR5_Hs
chr19	20466330	20467299	LTR5_Hs
chr19	23723657	23724624	LTR5_Hs
chr19	28130629	28131598	LTR5_Hs
chr19	36233353	36234332	LTR5_Hs
chr19	36247143	36247924	LTR5_Hs
chr19	36247143	36247924	LTR5_Hs
chr19	36332168	36333136	LTR5_Hs
chr19	37320787	37321678	LTR5_Hs
chr19	38631138	38632089	LTR5_Hs
chr19	38638753	38638818	SVA_F
chr19	39479461	39480441	LTR5_Hs
chr19	39959230	39960162	LTR5_Hs
chr19	51905691	51906661	LTR5_Hs
chr19	51908191	51909157	LTR5_Hs
chr19	52485537	52486432	LTR5_Hs
chr19	52558696	52559661	LTR5_Hs
chr19	53838625	53839592	LTR5_Hs
chr2	3104480	3105423	LTR5_Hs
chr2	15219321	15220292	SVA_E
chr2	26749864	26750871	LTR5_Hs
chr2	38277783	38278760	LTR5_Hs
chr2	55279270	55280234	LTR5_Hs
chr2	98129886	98130831	LTR5_Hs
chr2	108726632	108727229	SVA_F
chr2	111962842	111963809	LTR5_Hs
chr2	186521528	186522372	LTR5_Hs
chr2	192541941	192542927	LTR5_Hs
chr2	193142415	193143387	LTR5_Hs
chr2	201139001	201139967	LTR5_Hs
chr2	202577999	202578506	SVA_F
chr2	207036832	207037793	LTR5_Hs
chr2	208199554	208200169	LTR5_Hs
chr2	214802891	214803852	LTR5_Hs
chr2	223190520	223191443	LTR5_Hs
chr2	231576783	231577743	LTR5_Hs
chr2	232422992	232423965	LTR5_Hs
chr2	234168064	234169033	LTR5_Hs
chr20	4032945	4034099	LTR5_Hs
chr20	4032945	4034099	SVA_E
chr20	4034076	4034982	SVA_E
chr20	4034076	4034982	LTR5_Hs
chr20	23756279	23757247	LTR5_Hs
chr20	23982640	23983609	LTR5_Hs
chr20	25233837	25234802	LTR5_Hs
chr20	25241245	25242215	LTR5_Hs
chr20	35262123	35263091	LTR5_Hs
chr20	60041178	60042140	LTR5_Hs
chr21	14280939	14281912	LTR5_Hs
chr21	18568678	18569644	LTR5_Hs
chr21	44282859	44283777	LTR5_Hs
chr22	18938673	18939641	LTR5_Hs
chr22	18946884	18947848	LTR5_Hs
chr22	23536061	23537026	LTR5_Hs
chr22	24630445	24631411	LTR5_Hs
chr22	38981115	38981255	SVA_F
chr22	40500391	40501374	SVA_F
chr22_KI270878v1_alt	160041	161006	LTR5_Hs
chr3	9847661	9848644	LTR5_Hs
chr3	9853634	9854552	LTR5_Hs
chr3	14272844	14273811	LTR5_Hs
chr3	39418298	39419272	LTR5_Hs
chr3	47259533	47260501	LTR5_Hs
chr3	50519891	50520848	LTR5_Hs
chr3	75393192	75394152	LTR5_Hs
chr3	100272493	100273445	LTR5_Hs
chr3	101691892	101692861	LTR5_Hs
chr3	112564079	112565009	LTR5_Hs
chr3	125898792	125899573	LTR5_Hs
chr3	125898792	125899573	LTR5_Hs
chr3	127411652	127412622	LTR5_Hs
chr3	129641274	129642062	LTR5_Hs
chr3	129641274	129642062	LTR5_Hs
chr3	130057288	130058265	LTR5_Hs
chr3	146522264	146523231	LTR5_Hs
chr3	186886873	186887834	LTR5_Hs
chr3	186893219	186894186	LTR5_Hs
chr3	196944079	196945028	LTR5_Hs
chr4	3925642	3926609	LTR5_Hs
chr4	9731773	9732691	LTR5_Hs
chr4	23372101	23372551	SVA_E
chr4	66358756	66359723	LTR5_Hs
chr4	159976487	159977451	LTR5_Hs
chr4	164905513	164906483	LTR5_Hs
chr4	164990382	164991350	LTR5_Hs
chr4	164995687	164996655	LTR5_Hs
chr4	165001952	165002916	LTR5_Hs
chr4	174383028	174384002	LTR5_Hs
chr4	174400759	174401732	LTR5_Hs
chr4	188068119	188068743	SVA_F
chr5	1595976	1596944	LTR5_Hs
chr5	55571079	55572039	LTR5_Hs
chr5	56156996	56157967	LTR5_Hs
chr5	116821138	116822098	LTR5_Hs
chr5	120194838	120195651	LTR5_Hs
chr5	122809986	122810418	SVA_E
chr5	181266861	181267826	LTR5_Hs
chr6	1263272	1263316	SVA_F
chr6	2908662	2909630	LTR5_Hs
chr6	3054799	3055162	LTR5_Hs
chr6	24400046	24401019	LTR5_Hs
chr6	25999230	26000000	LTR5_Hs
chr6	27825845	27826625	LTR5_Hs
chr6	33809959	33810919	LTR5_Hs
chr6	34449846	34449919	SVA_E
chr6	34719459	34720428	LTR5_Hs
chr6	44328047	44329009	LTR5_Hs
chr6	52922679	52923640	LTR5_Hs
chr6	89890820	89891765	LTR5_Hs
chr6	93173365	93174330	LTR5_Hs
chr6	95560622	95561586	LTR5_Hs
chr6	111255096	111256055	LTR5_Hs
chr6	115414996	115415149	LTR5_Hs
chr6	120931437	120932413	LTR5_Hs
chr6	151455209	151456185	LTR5_Hs
chr7	2267299	2269533	SVA_F
chr7	2389406	2390372	LTR5_Hs
chr7	6901996	6902963	LTR5_Hs
chr7	7001776	7002700	LTR5_Hs
chr7	16197721	16198689	LTR5_Hs
chr7	47989678	47990639	LTR5_Hs
chr7	54675200	54676131	LTR5_Hs
chr7	65260236	65261141	SVA_E
chr7	65260236	65261141	LTR5_Hs
chr7	66618957	66619926	LTR5_Hs
chr7	119100246	119101210	LTR5_Hs
chr7	123780636	123781604	LTR5_Hs
chr7	139467404	139468373	LTR5_Hs
chr7	140552983	140553942	LTR5_Hs
chr7	151027013	151027969	LTR5_Hs
chr8	58671738	58672704	LTR5_Hs
chr8	112772173	112773142	LTR5_Hs
chr8	119917331	119918257	LTR5_Hs
chr8	143831988	143832957	LTR5_Hs
chr8	144795893	144796861	LTR5_Hs
chr9	17445360	17446328	LTR5_Hs
chr9	26715149	26716178	LTR5_Hs
chr9	31632878	31633846	LTR5_Hs
chr9	69763136	69764104	LTR5_Hs
chr9	83966145	83966210	SVA_E
chr9	97232135	97233093	LTR5_Hs
chr9	121429105	121430073	LTR5_Hs
chr9	133957779	133958741	LTR5_Hs
chrUn_KI270442v1	390369	391354	LTR5_Hs
chrX	23659882	23660832	LTR5_Hs
chrX	57335163	57336040	LTR5_Hs
chrX	72733184	72734156	LTR5_Hs
chrX	113990609	113990894	LTR5_Hs
chrX	113990913	113991079	LTR5_Hs
chrX	135302738	135303701	LTR5_Hs
chrX	135406098	135407066	LTR5_Hs
chrX	138333486	138334454	LTR5_Hs
chrX	139341914	139342888	LTR5_Hs
