# Supplementary material for: Hominoid-specific transposable elements reshaped neural crest migration in craniofacial development
Source: Mol Syst Biol. 2025 Sep 22;21(12):1731–47. doi: 10.1038/s44320-025-00151-z (PMC12673149; doi:10.1038/s44320-025-00151-z)
Supplement: Supplementary file 5 — Dataset EV3 [file 44320_2025_151_MOESM5_ESM.xlsx]

## Sheet: knownResults
Dataset_EV3 - HOMER known motifs for accessible CNCCs vs non-accessible CNCCs
Motif Name	Consensus	P-value	Log P-value	q-value (Benjamini)	# of Target Sequences with Motif(of 187)	% of Target Sequences with Motif	# of Background Sequences with Motif(of 1123)	% of Background Sequences with Motif
FoxD3(forkhead)/ZebrafishEmbryo-Foxd3.biotin-ChIP-seq(GSE106676)/Homer	TGTTTAYTTAGC	1e-12	-28.66	0	61	0.3262	120.1	0.1069
KANADI1(Myb)/Seedling-KAN1-ChIP-Seq(GSE48081)/Homer	ARGAATAWWN	1e-10	-23.56	0	81	0.4332	227	0.2021
At5g29000(G2like)/col-At5g29000-DAP-Seq(GSE60143)/Homer	RGAATATTCYHH	1e-10	-23.34	0	67	0.3583	166	0.1477
At1g49010(MYBrelated)/col-At1g49010-DAP-Seq(GSE60143)/Homer	RGATAASNTT	1e-10	-23.08	0	117	0.6257	420	0.3738
At2g03500(G2like)/col-At2g03500-DAP-Seq(GSE60143)/Homer	WWAGAATATTCT	1e-9	-22.96	0	68	0.3636	172	0.153
AT2G20400(G2like)/colamp-AT2G20400-DAP-Seq(GSE60143)/Homer	DNVGAATATTCBNHN	1e-9	-22.38	0	66	0.3529	165.3	0.1472
KAN2(G2like)/colamp-KAN2-DAP-Seq(GSE60143)/Homer	ATATTCTY	1e-9	-21.26	0	97	0.5187	320.8	0.2855
At5g08520(MYBrelated)/colamp-At5g08520-DAP-Seq(GSE60143)/Homer	ADBSTTATCY	1e-9	-20.83	0	135	0.7219	545.6	0.4856
Hnf1(Homeobox)/Liver-Foxa2-Chip-Seq(GSE25694)/Homer	GGTTAAWCATTAA	1e-9	-20.81	0	122	0.6524	464.3	0.4132
HNF1b(Homeobox)/PDAC-HNF1B-ChIP-Seq(GSE64557)/Homer	GTTAATNATTAA	1e-8	-20.53	0	120	0.6417	454	0.4041
At3g04030(G2like)/col-At3g04030-DAP-Seq(GSE60143)/Homer	DRGAATCT	1e-8	-20.41	0	73	0.3904	206.8	0.184
At5g58900(MYBrelated)/colamp-At5g58900-DAP-Seq(GSE60143)/Homer	WWWTYTTATCTWWWW	1e-8	-19.97	0	120	0.6417	458.6	0.4081
Six2(Homeobox)/NephronProgenitor-Six2-ChIP-Seq(GSE39837)/Homer	GWAAYHTGAKMC	1e-8	-19.65	0	96	0.5134	325	0.2893
ATHB53(HB)/col-ATHB53-DAP-Seq(GSE60143)/Homer	CAATAATT	1e-8	-19.43	0	33	0.1765	51.4	0.0457
Znf263(Zf)/K562-Znf263-ChIP-Seq(GSE31477)/Homer	CVGTSCTCCC	1e-8	-19.23	0	88	0.4706	286.4	0.2549
BPC1(BBRBPC)/colamp-BPC1-DAP-Seq(GSE60143)/Homer	GARGAGAGAGAA	1e-8	-19.12	0	109	0.5829	400.3	0.3562
ATHB21(HB)/colamp-ATHB21-DAP-Seq(GSE60143)/Homer	YCAATWAT	1e-8	-18.55	0	29	0.1551	41.6	0.0371
At1g74840(MYBrelated)/col100-At1g74840-DAP-Seq(GSE60143)/Homer	YHTTATCCAWWT	1e-7	-18.1	0	128	0.6845	521.8	0.4644
AT2G33550(Trihelix)/colamp-AT2G33550-DAP-Seq(GSE60143)/Homer	TTTAAGGGCAYTTTT	1e-7	-17.9	0	101	0.5401	364.6	0.3245
COG1(C2C2dof)/col-COG1-DAP-Seq(GSE60143)/Homer	DAAAAAGTGA	1e-7	-17.6	0	72	0.385	217.4	0.1935
At1g19000(MYBrelated)/colamp-At1g19000-DAP-Seq(GSE60143)/Homer	WWTGGATAADDT	1e-7	-17.48	0	63	0.3369	176.9	0.1574
ATHB5(HB)/colamp-ATHB5-DAP-Seq(GSE60143)/Homer	AATGATTG	1e-7	-17.44	0	36	0.1925	67.9	0.0604
ATHB6(Homeobox)/Arabidopsis-HB6-ChIP-Seq(GSE80564)/Homer	CAATNATTBN	1e-7	-17.44	0	36	0.1925	67.4	0.06
LBD19(LOBAS2)/colamp-LBD19-DAP-Seq(GSE60143)/Homer	CCKGAAWTTCMGGAW	1e-7	-17.3	0	96	0.5134	341.1	0.3036
AT4G00250(GeBP)/col-AT4G00250-DAP-Seq(GSE60143)/Homer	WDTGGATAAKRT	1e-7	-17.3	0	61	0.3262	168.3	0.1498
MafB(bZIP)/BMM-Mafb-ChIP-Seq(GSE75722)/Homer	WNTGCTGASTCAGCANWTTY	1e-7	-16.74	0	96	0.5134	345.3	0.3073
ZNF652/HepG2-ZNF652.Flag-ChIP-Seq(Encode)/Homer	TTAACCCTTTVNKKN	1e-7	-16.61	0	96	0.5134	346.5	0.3084
Zelda(Zf)/Embryo-zld-ChIP-Seq(GSE65441)/Homer	KBCTACCTGW	1e-7	-16.59	0	27	0.1444	40.3	0.0359
Unknown2/Drosophila-Promoters/Homer	CATCMCTA	1e-7	-16.57	0	165	0.8824	794	0.7067
ATHB40(HB)/col-ATHB40-DAP-Seq(GSE60143)/Homer	HCAATWATTG	1e-7	-16.12	0	35	0.1872	68.5	0.0609
LMI1(HB)/colamp-LMI1-DAP-Seq(GSE60143)/Homer	AATTATTG	1e-7	-16.12	0	35	0.1872	68.3	0.0608
ATHB6(Homeobox)/col-ATHB6-DAP-Seq(GSE60143)/Homer	AATGATTG	1e-6	-15.92	0	37	0.1979	76.5	0.0681
AT5G56840(MYBrelated)/colamp-AT5G56840-DAP-Seq(GSE60143)/Homer	TGGATAAGGT	1e-6	-15.26	0	69	0.369	217.2	0.1933
Phox2b(Homeobox)/CLBGA-PHOX2B-ChIP-Seq(GSE90683)/Homer	TTAATTNAATTA	1e-6	-15.21	0	116	0.6203	472	0.4201
GTL1(Trihelix)/colamp-GTL1-DAP-Seq(GSE60143)/Homer	WWTTTACCKY	1e-6	-14.92	0	110	0.5882	438.5	0.3903
Phox2a(Homeobox)/Neuron-Phox2a-ChIP-Seq(GSE31456)/Homer	YTAATYNRATTA	1e-6	-14.86	0	116	0.6203	474.1	0.422
ATHB33(ZFHD)/col-ATHB33-DAP-Seq(GSE60143)/Homer	NGTRATTAAK	1e-6	-14.78	0	44	0.2353	108.8	0.0969
At5g47390(MYBrelated)/col-At5g47390-DAP-Seq(GSE60143)/Homer	CTTATCCA	1e-6	-14.69	0	67	0.3583	211.9	0.1886
CRC(C2C2YABBY)/col-CRC-DAP-Seq(GSE60143)/Homer	TWATSATA	1e-6	-14.45	0	65	0.3476	203	0.1807
AT5G61620(MYBrelated)/colamp-AT5G61620-DAP-Seq(GSE60143)/Homer	CTTATCCA	1e-6	-14.36	0	68	0.3636	218.2	0.1942
KLF5(Zf)/LoVo-KLF5-ChIP-Seq(GSE49402)/Homer	DGGGYGKGGC	1e-6	-14.08	0	154	0.8235	730.4	0.6501
ATHB13(Homeobox)/col-ATHB13-DAP-Seq(GSE60143)/Homer	CAATAATT	1e-6	-13.96	0	36	0.1925	80.4	0.0715
MYB41(MYB)/col-MYB41-DAP-Seq(GSE60143)/Homer	BYTYACCTAA	1e-5	-13.39	0	65	0.3476	210.3	0.1872
ATHB7(Homeobox)/col-ATHB7-DAP-Seq(GSE60143)/Homer	AATGATTG	1e-5	-13.23	0	29	0.1551	57.4	0.0511
Otx2(Homeobox)/EpiLC-Otx2-ChIP-Seq(GSE56098)/Homer	NYTAATCCYB	1e-5	-12.95	0.0001	167	0.893	839.3	0.747
Eomes(T-box)/H9-Eomes-ChIP-Seq(GSE26097)/Homer	ATTAACACCT	1e-5	-12.3	0.0001	161	0.861	798.5	0.7107
PR(NR)/T47D-PR-ChIP-Seq(GSE31130)/Homer	VAGRACAKNCTGTBC	1e-5	-12.16	0.0001	166	0.8877	838.5	0.7463
FOXP1(Forkhead)/H9-FOXP1-ChIP-Seq(GSE31006)/Homer	NYYTGTTTACHN	1e-5	-12.09	0.0001	68	0.3636	235	0.2091
AT2G38300(G2like)/col-AT2G38300-DAP-Seq(GSE60143)/Homer	ADRGAATGTT	1e-5	-11.99	0.0001	157	0.8396	771.8	0.6869
ANAC083(NAC)/col-ANAC083-DAP-Seq(GSE60143)/Homer	CKTRWNNNWYAMGTA	1e-5	-11.95	0.0001	34	0.1818	81.4	0.0725
AR-halfsite(NR)/LNCaP-AR-ChIP-Seq(GSE27824)/Homer	CCAGGAACAG	1e-5	-11.94	0.0001	172	0.9198	889.1	0.7913
SUT1?/SacCer-Promoters/Homer	CCCCGCGC	1e-5	-11.72	0.0002	177	0.9465	935.4	0.8325
ASHR1(ND)/col-ASHR1-DAP-Seq(GSE60143)/Homer	NTGGTGAN	1e-5	-11.65	0.0002	159	0.8503	789.6	0.7028
At3g24120(G2like)/col-At3g24120-DAP-Seq(GSE60143)/Homer	NWWAGMATMW	1e-4	-11.49	0.0002	169	0.9037	868.9	0.7734
EBF2(EBF)/BrownAdipose-EBF2-ChIP-Seq(GSE97114)/Homer	NABTCCCWDGGGAVH	1e-4	-11.38	0.0002	99	0.5294	406.8	0.362
Foxa2(Forkhead)/Liver-Foxa2-ChIP-Seq(GSE25694)/Homer	CYTGTTTACWYW	1e-4	-11.37	0.0002	55	0.2941	176.8	0.1574
FOXK2(Forkhead)/U2OS-FOXK2-ChIP-Seq(E-MTAB-2204)/Homer	SCHTGTTTACAT	1e-4	-11.34	0.0002	105	0.5615	441.4	0.3928
Nkx6.1(Homeobox)/Islet-Nkx6.1-ChIP-Seq(GSE40975)/Homer	GKTAATGR	1e-4	-11.22	0.0002	101	0.5401	419.9	0.3738
Isl1(Homeobox)/Neuron-Isl1-ChIP-Seq(GSE31456)/Homer	CTAATKGV	1e-4	-11.16	0.0002	166	0.8877	847.4	0.7542
Cdx2(Homeobox)/mES-Cdx2-ChIP-Seq(GSE14586)/Homer	GYMATAAAAH	1e-4	-11.12	0.0002	73	0.3904	267.8	0.2383
BBX31(Orphan)/col-BBX31-DAP-Seq(GSE60143)/Homer	NAAAAAGTDA	1e-4	-11.1	0.0002	83	0.4439	320.9	0.2856
Sox10(HMG)/SciaticNerve-Sox3-ChIP-Seq(GSE35132)/Homer	CCWTTGTYYB	1e-4	-11.08	0.0003	165	0.8824	840.7	0.7482
LRF(Zf)/Erythroblasts-ZBTB7A-ChIP-Seq(GSE74977)/Homer	AAGACCCYYN	1e-4	-11.03	0.0003	74	0.3957	273.6	0.2435
dof43(C2C2dof)/colamp-dof43-DAP-Seq(GSE60143)/Homer	NAAAAAGTDA	1e-4	-11.02	0.0003	81	0.4332	310.9	0.2767
Bach2(bZIP)/OCILy7-Bach2-ChIP-Seq(GSE44420)/Homer	TGCTGAGTCA	1e-4	-11	0.0003	107	0.5722	456.7	0.4065
NF1-halfsite(CTF)/LNCaP-NF1-ChIP-Seq(Unpublished)/Homer	YTGCCAAG	1e-4	-10.87	0.0003	72	0.385	264.5	0.2354
ATY19(MYB)/col-ATY19-DAP-Seq(GSE60143)/Homer	YYCACCWACCAT	1e-4	-10.79	0.0003	64	0.3422	224.2	0.1996
MNT(bHLH)/HepG2-MNT-ChIP-Seq(Encode)/Homer	DGCACACGTG	1e-4	-10.73	0.0003	166	0.8877	851.6	0.7579
PHA-4(Forkhead)/cElegans-Embryos-PHA4-ChIP-Seq(modEncode)/Homer	KTGTTTGC	1e-4	-10.73	0.0003	170	0.9091	883.4	0.7863
MYB107(MYB)/col-MYB107-DAP-Seq(GSE60143)/Homer	RGTWGGTRRR	1e-4	-10.73	0.0003	71	0.3797	260.8	0.2322
At2g01060(G2like)/colamp-At2g01060-DAP-Seq(GSE60143)/Homer	AGATKCBNWW	1e-4	-10.72	0.0003	168	0.8984	867.3	0.772
Tgif2(Homeobox)/mES-Tgif2-ChIP-Seq(GSE55404)/Homer	TGTCANYT	1e-4	-10.69	0.0003	145	0.7754	699.6	0.6226
GSC(Homeobox)/FrogEmbryos-GSC-ChIP-Seq(DRA000576)/Homer	RGGATTAR	1e-4	-10.68	0.0003	174	0.9305	917.1	0.8162
CDX4(Homeobox)/ZebrafishEmbryos-Cdx4.Myc-ChIP-Seq(GSE48254)/Homer	NGYCATAAAWCH	1e-4	-10.56	0.0004	74	0.3957	277.4	0.2469
Elf4(ETS)/BMDM-Elf4-ChIP-Seq(GSE88699)/Homer	ACTTCCKGKT	1e-4	-10.42	0.0004	156	0.8342	779.3	0.6936
MYB17(MYB)/colamp-MYB17-DAP-Seq(GSE60143)/Homer	GGTAGGTGRG	1e-4	-10.41	0.0004	62	0.3316	217.5	0.1936
FOXK1(Forkhead)/HEK293-FOXK1-ChIP-Seq(GSE51673)/Homer	NVWTGTTTAC	1e-4	-10.35	0.0004	162	0.8663	824.8	0.7341
AT1G72740(MYBrelated)/colamp-AT1G72740-DAP-Seq(GSE60143)/Homer	NNWWAMCCTAAHWNN	1e-4	-10.33	0.0004	91	0.4866	371.6	0.3307
BMAL1(bHLH)/Liver-Bmal1-ChIP-Seq(GSE39860)/Homer	GNCACGTG	1e-4	-10.29	0.0004	167	0.893	863	0.7681
bcd(Homeobox)/Embryo-Bcd-ChIP-Seq(GSE86966)/Homer	VNNGGATTADNN	1e-4	-10.29	0.0004	170	0.9091	887	0.7895
FoxL2(Forkhead)/Ovary-FoxL2-ChIP-Seq(GSE60858)/Homer	WWTRTAAACAVG	1e-4	-10.25	0.0004	75	0.4011	285.1	0.2537
ANAC045(NAC)/col-ANAC045-DAP-Seq(GSE60143)/Homer	DNCKTVNNNNNNAMG	1e-4	-10.24	0.0004	48	0.2567	151.5	0.1349
AT3G25990(Trihelix)/colamp-AT3G25990-DAP-Seq(GSE60143)/Homer	TTAACCATAG	1e-4	-10.2	0.0004	123	0.6578	561.4	0.4997
CRX(Homeobox)/Retina-Crx-ChIP-Seq(GSE20012)/Homer	GCTAATCC	1e-4	-10.16	0.0005	173	0.9251	913	0.8126
At1g64620(C2C2dof)/colamp-At1g64620-DAP-Seq(GSE60143)/Homer	CACTTTTT	1e-4	-10.16	0.0005	79	0.4225	307.8	0.274
Sp2(Zf)/HEK293-Sp2.eGFP-ChIP-Seq(Encode)/Homer	YGGCCCCGCCCC	1e-4	-10.16	0.0005	137	0.7326	651.4	0.5798
caudal(Homeobox)/Drosophila-Embryos-ChIP-Chip(modEncode)/Homer	GGYCATAAAW	1e-4	-10.16	0.0005	86	0.4599	345.7	0.3077
SeqBias: CG bias	SSSSSSSSSS	1e-4	-10.15	0.0005	182	0.9733	996	0.8865
ZNF341(Zf)/EBV-ZNF341-ChIP-Seq(GSE113194)/Homer	GGAACAGCCG	1e-4	-10.11	0.0005	14	0.0749	18.2	0.0162
JGL(C2H2)/col-JGL-DAP-Seq(GSE60143)/Homer	ACYTTCAGTT	1e-4	-10.03	0.0005	118	0.631	532.2	0.4736
MYB(HTH)/ERMYB-Myb-ChIPSeq(GSE22095)/Homer	GGCVGTTR	1e-4	-10.01	0.0005	159	0.8503	805.6	0.717
AT5G47660(Trihelix)/colamp-AT5G47660-DAP-Seq(GSE60143)/Homer	AWTTTTACCG	1e-4	-10	0.0005	109	0.5829	478.1	0.4255
Sox3(HMG)/NPC-Sox3-ChIP-Seq(GSE33059)/Homer	CCWTTGTY	1e-4	-9.967	0.0005	168	0.8984	874.5	0.7783
Trl(Zf)/S2-GAGAfactor-ChIP-Seq(GSE40646)/Homer	RGAGAGAG	1e-4	-9.967	0.0005	168	0.8984	874.3	0.7782
SEP3(MADS)/Arabidoposis-Flower-Sep3-ChIP-Seq/Homer	CCAAAAAGGG	1e-4	-9.934	0.0005	58	0.3102	201.9	0.1797
TBP3(MYBrelated)/col-TBP3-DAP-Seq(GSE60143)/Homer	VYTAGGGCAN	1e-4	-9.925	0.0005	145	0.7754	707.7	0.6299
AT4G26030(C2H2)/col-AT4G26030-DAP-Seq(GSE60143)/Homer	BYYACCWACY	1e-4	-9.919	0.0005	63	0.3369	226.3	0.2014
Tgif1(Homeobox)/mES-Tgif1-ChIP-Seq(GSE55404)/Homer	YTGWCADY	1e-4	-9.874	0.0005	143	0.7647	694.3	0.618
MYB40(MYB)/col-MYB40-DAP-Seq(GSE60143)/Homer	TGGTAGGTRARA	1e-4	-9.795	0.0006	60	0.3209	213	0.1896
MYB51(MYB)/col-MYB51-DAP-Seq(GSE60143)/Homer	GGTAGGTG	1e-4	-9.795	0.0006	62	0.3316	222.1	0.1977
Foxf1(Forkhead)/Lung-Foxf1-ChIP-Seq(GSE77951)/Homer	WWATRTAAACAN	1e-4	-9.74	0.0006	162	0.8663	830.7	0.7393
ETV1(ETS)/GIST48-ETV1-ChIP-Seq(GSE22441)/Homer	AACCGGAAGT	1e-4	-9.713	0.0006	155	0.8289	779.3	0.6936
Foxo3(Forkhead)/U2OS-Foxo3-ChIP-Seq(E-MTAB-2701)/Homer	DGTAAACA	1e-4	-9.693	0.0006	161	0.861	823.4	0.7329
At3g11280(MYBrelated)/col-At3g11280-DAP-Seq(GSE60143)/Homer	GATAAGRT	1e-4	-9.515	0.0007	76	0.4064	297.7	0.2649
ANAC094(NAC)/col-ANAC094-DAP-Seq(GSE60143)/Homer	DVCGTRNNNNNYACG	1e-4	-9.447	0.0008	38	0.2032	111.9	0.0996
At3g60580(C2H2)/col-At3g60580-DAP-Seq(GSE60143)/Homer	WTTYTACT	1e-4	-9.441	0.0008	177	0.9465	954.8	0.8498
GATA3(Zf)/iTreg-Gata3-ChIP-Seq(GSE20898)/Homer	AGATAASR	1e-4	-9.438	0.0008	169	0.9037	887.3	0.7897
At5g05790(MYBrelated)/col-At5g05790-DAP-Seq(GSE60143)/Homer	AYCTTATC	1e-4	-9.409	0.0008	76	0.4064	298.4	0.2656
MYB10(MYB)/col-MYB10-DAP-Seq(GSE60143)/Homer	YCCACCTACCHH	1e-4	-9.311	0.0008	60	0.3209	216.3	0.1925
TCFL2(HMG)/K562-TCF7L2-ChIP-Seq(GSE29196)/Homer	ACWTCAAAGG	1e-4	-9.288	0.0008	51	0.2727	172.1	0.1532
MYB61(MYB)/colamp-MYB61-DAP-Seq(GSE60143)/Homer	HCYACCTACC	1e-4	-9.27	0.0009	67	0.3583	252.8	0.225
AT5G25475(ABI3VP1)/col-AT5G25475-DAP-Seq(GSE60143)/Homer	RNNRNCAAGCADNDB	1e-4	-9.263	0.0009	160	0.8556	820.2	0.73
Usf2(bHLH)/C2C12-Usf2-ChIP-Seq(GSE36030)/Homer	GTCACGTGGT	1e-4	-9.263	0.0009	139	0.7433	674.8	0.6006
AT2G40260(G2like)/colamp-AT2G40260-DAP-Seq(GSE60143)/Homer	WAAAYATTCTTT	1e-3	-9.184	0.0009	166	0.8877	866	0.7708
MYB99(MYB)/colamp-MYB99-DAP-Seq(GSE60143)/Homer	GGTAGGTG	1e-3	-9.089	0.001	62	0.3316	228.8	0.2037
ZNF189(Zf)/HEK293-ZNF189.GFP-ChIP-Seq(GSE58341)/Homer	TGGAACAGMA	1e-3	-8.957	0.0011	162	0.8663	838.8	0.7465
FOXA1(Forkhead)/LNCAP-FOXA1-ChIP-Seq(GSE27824)/Homer	WAAGTAAACA	1e-3	-8.941	0.0011	67	0.3583	255.4	0.2273
PU.1-IRF(ETS:IRF)/Bcell-PU.1-ChIP-Seq(GSE21512)/Homer	MGGAAGTGAAAC	1e-3	-8.937	0.0011	168	0.8984	884.1	0.7868
TRPS1(Zf)/MCF7-TRPS1-ChIP-Seq(GSE107013)/Homer	AGATAAGANN	1e-3	-8.937	0.0011	168	0.8984	884.6	0.7873
BIM2(bHLH)/col-BIM2-DAP-Seq(GSE60143)/Homer	NNNNCACGTGNN	1e-3	-8.882	0.0012	160	0.8556	824.2	0.7336
Gata1(Zf)/K562-GATA1-ChIP-Seq(GSE18829)/Homer	SAGATAAGRV	1e-3	-8.852	0.0012	61	0.3262	225.4	0.2007
MYB55(MYB)/colamp-MYB55-DAP-Seq(GSE60143)/Homer	YACCWAMC	1e-3	-8.852	0.0012	61	0.3262	225	0.2003
Prop1(Homeobox)/GHFT1-PROP1.biotin-ChIP-Seq(GSE77302)/Homer	NTAATBNAATTA	1e-3	-8.847	0.0012	136	0.7273	659.8	0.5873
MYB73(MYB)/col-MYB73-DAP-Seq(GSE60143)/Homer	NNNNHAACNGHHDHN	1e-3	-8.821	0.0012	165	0.8824	862.8	0.7679
Hoxa10(Homeobox)/ChickenMSG-Hoxa10.Flag-ChIP-Seq(GSE86088)/Homer	GGYAATGAAA	1e-3	-8.683	0.0014	138	0.738	674.5	0.6003
EWS:FLI1-fusion(ETS)/SK_N_MC-EWS:FLI1-ChIP-Seq(SRA014231)/Homer	VACAGGAAAT	1e-3	-8.661	0.0014	11	0.0588	13.9	0.0124
MYB58(MYB)/colamp-MYB58-DAP-Seq(GSE60143)/Homer	YYYACCWACC	1e-3	-8.627	0.0014	61	0.3262	227.2	0.2023
LEF1(HMG)/H1-LEF1-ChIP-Seq(GSE64758)/Homer	CCTTTGATST	1e-3	-8.608	0.0014	55	0.2941	197.3	0.1756
PIF5ox(bHLH)/Arabidopsis-PIF5ox-ChIP-Seq(GSE35062)/Homer	BCACGTGVDN	1e-3	-8.587	0.0015	154	0.8235	784.2	0.698
AT3G10030(Trihelix)/colamp-AT3G10030-DAP-Seq(GSE60143)/Homer	GCCGTTAA	1e-3	-8.578	0.0015	129	0.6898	617	0.5492
Ptf1a(bHLH)/Panc1-Ptf1a-ChIP-Seq(GSE47459)/Homer	ACAGCTGTTN	1e-3	-8.52	0.0015	169	0.9037	896.8	0.7982
MYB92(MYB)/colamp-MYB92-DAP-Seq(GSE60143)/Homer	GGTAGGTR	1e-3	-8.517	0.0015	61	0.3262	228.9	0.2038
ANAC042(NAC)/col-ANAC042-DAP-Seq(GSE60143)/Homer	CGTNDHNDHNACGKY	1e-3	-8.503	0.0015	53	0.2834	188.5	0.1677
MYB83(MYB)/colamp-MYB83-DAP-Seq(GSE60143)/Homer	CACCAACCWH	1e-3	-8.471	0.0016	65	0.3476	249.3	0.2219
Pitx1(Homeobox)/Chicken-Pitx1-ChIP-Seq(GSE38910)/Homer	TAATCCCN	1e-3	-8.455	0.0016	176	0.9412	954.5	0.8495
Tcf3(HMG)/mES-Tcf3-ChIP-Seq(GSE11724)/Homer	ASWTCAAAGG	1e-3	-8.393	0.0017	52	0.2781	184.3	0.1641
NPAS2(bHLH)/Liver-NPAS2-ChIP-Seq(GSE39860)/Homer	KCCACGTGAC	1e-3	-8.389	0.0017	162	0.8663	844.2	0.7514
Tbr1(T-box)/Cortex-Tbr1-ChIP-Seq(GSE71384)/Homer	AAGGTGTKAA	1e-3	-8.295	0.0018	128	0.6845	614.2	0.5467
OBP4(C2C2dof)/col-OBP4-DAP-Seq(GSE60143)/Homer	WTTHACTTTTTB	1e-3	-8.286	0.0018	78	0.4171	320.6	0.2854
Gata4(Zf)/Heart-Gata4-ChIP-Seq(GSE35151)/Homer	NBWGATAAGR	1e-3	-8.242	0.0019	163	0.8717	853.6	0.7598
Gata2(Zf)/K562-GATA2-ChIP-Seq(GSE18829)/Homer	BBCTTATCTS	1e-3	-8.205	0.0019	95	0.508	416.1	0.3704
NPAS(bHLH)/Liver-NPAS-ChIP-Seq(GSE39860)/Homer	NVCACGTG	1e-3	-8.169	0.002	161	0.861	839.7	0.7474
MYB93(MYB)/colamp-MYB93-DAP-Seq(GSE60143)/Homer	GGTAGGTGRD	1e-3	-8.136	0.0021	64	0.3422	247.9	0.2206
Bcl6(Zf)/Liver-Bcl6-ChIP-Seq(GSE31578)/Homer	NNNCTTTCCAGGAAA	1e-3	-7.995	0.0024	37	0.1979	116.2	0.1034
Tcf4(HMG)/Hct116-Tcf4-ChIP-Seq(SRA012054)/Homer	ASATCAAAGGVA	1e-3	-7.923	0.0025	52	0.2781	188.2	0.1675
GATA15(C2C2gata)/col-GATA15-DAP-Seq(GSE60143)/Homer	KATGATCA	1e-3	-7.781	0.0029	163	0.8717	858.3	0.7639
GAGA-repeat/SacCer-Promoters/Homer	CTYTCTYTCTCTCTC	1e-3	-7.717	0.003	170	0.9091	912	0.8118
AT5G05550(Trihelix)/col-AT5G05550-DAP-Seq(GSE60143)/Homer	HDNHDTCKCCGGMGA	1e-3	-7.679	0.0031	30	0.1604	87.4	0.0778
Gata6(Zf)/HUG1N-GATA6-ChIP-Seq(GSE51936)/Homer	YCTTATCTBN	1e-3	-7.606	0.0034	95	0.508	423.8	0.3772
Initiator/Drosophila-Promoters/Homer	NTCAGTYG	1e-3	-7.454	0.0039	146	0.7807	742.4	0.6608
SeqBias: CA-repeat	CACACACACA	1e-3	-7.45	0.0039	175	0.9358	955.4	0.8503
At3g12730(G2like)/colamp-At3g12730-DAP-Seq(GSE60143)/Homer	AAGATTCT	1e-3	-7.436	0.0039	117	0.6257	556	0.4949
TATA-Box(TBP)/Promoter/Homer	CCTTTTAWAGSC	1e-3	-7.413	0.004	79	0.4225	335.5	0.2986
Max(bHLH)/K562-Max-ChIP-Seq(GSE31477)/Homer	RCCACGTGGYYN	1e-3	-7.31	0.0044	150	0.8021	771.6	0.6867
MYB62(MYB)/colamp-MYB62-DAP-Seq(GSE60143)/Homer	NTACCTAACT	1e-3	-7.309	0.0044	63	0.3369	250.1	0.2226
LBD18(LOBAS2)/colamp-LBD18-DAP-Seq(GSE60143)/Homer	CKGAWWTTCHGS	1e-3	-7.288	0.0044	153	0.8182	792.4	0.7053
Sox6(HMG)/Myotubes-Sox6-ChIP-Seq(GSE32627)/Homer	CCATTGTTNY	1e-3	-7.188	0.0048	161	0.861	850.3	0.7568
PCF/Arabidopsis-Promoters/Homer	NNWWWTGGGCYTDDN	1e-3	-7.178	0.0049	17	0.0909	37	0.033
LHY(Myb)/Seedling-LHY-ChIP-Seq(GSE52175)/Homer	ADAAATATCT	1e-3	-7.134	0.005	35	0.1872	113.9	0.1014
TCF4(bHLH)/SHSY5Y-TCF4-ChIP-Seq(GSE96915)/Homer	SMCATCTGKH	1e-3	-7.038	0.0055	155	0.8289	809.8	0.7208
PIF4(bHLH)/Seedling-PIF4-ChIP-Seq(GSE35315)/Homer	NNBCACGTGN	1e-3	-7.015	0.0056	148	0.7914	761.9	0.6781
HIC1(Zf)/Treg-ZBTB29-ChIP-Seq(GSE99889)/Homer	TGCCAGCB	1e-3	-6.997	0.0057	71	0.3797	296.6	0.264
TEAD(TEA)/Fibroblast-PU.1-ChIP-Seq(Unpublished)/Homer	YCWGGAATGY	1e-3	-6.977	0.0058	140	0.7487	708.7	0.6308
PRDM1(Zf)/Hela-PRDM1-ChIP-Seq(GSE31477)/Homer	ACTTTCACTTTC	1e-2	-6.863	0.0064	22	0.1176	58.9	0.0524
MYB67(MYB)/col-MYB67-DAP-Seq(GSE60143)/Homer	YYYACCTAAC	1e-2	-6.861	0.0064	64	0.3422	260.6	0.2319
Atoh1(bHLH)/Cerebellum-Atoh1-ChIP-Seq(GSE22111)/Homer	VNRVCAGCTGGY	1e-2	-6.841	0.0065	149	0.7968	770.5	0.6857
RBFox2(?)/Heart-RBFox2-CLIP-Seq(GSE57926)/Homer	TGCATGCA	1e-2	-6.828	0.0065	160	0.8556	847.4	0.7543
ZEB1(Zf)/PDAC-ZEB1-ChIP-Seq(GSE64557)/Homer	VCAGGTRDRY	1e-2	-6.792	0.0067	155	0.8289	812	0.7227
Nkx2.1(Homeobox)/LungAC-Nkx2.1-ChIP-Seq(GSE43252)/Homer	RSCACTYRAG	1e-2	-6.779	0.0068	167	0.893	899.1	0.8002
OBP3(C2C2dof)/col-OBP3-DAP-Seq(GSE60143)/Homer	NYWACTTTTT	1e-2	-6.716	0.0072	141	0.754	718.9	0.6399
NLP7(RWPRK)/col-NLP7-DAP-Seq(GSE60143)/Homer	TGRCCYTTCR	1e-2	-6.715	0.0072	157	0.8396	827.3	0.7363
ARF2(ARF)/col-ARF2-DAP-Seq(GSE60143)/Homer	TTGTCGGMWN	1e-2	-6.65	0.0076	168	0.8984	908.9	0.809
EBF1(EBF)/Near-E2A-ChIP-Seq(GSE21512)/Homer	GTCCCCWGGGGA	1e-2	-6.622	0.0077	148	0.7914	766	0.6818
MYB105(MYB)/colamp-MYB105-DAP-Seq(GSE60143)/Homer	RATWCCGTTA	1e-2	-6.609	0.0078	123	0.6578	604.1	0.5377
Tcf7(HMG)/GM12878-TCF7-ChIP-Seq(Encode)/Homer	CTTTGATGTGSB	1e-2	-6.605	0.0078	57	0.3048	226.9	0.2019
TCP1(TCP)/col-TCP1-DAP-Seq(GSE60143)/Homer	GGGGGCCCMMCN	1e-2	-6.574	0.008	60	0.3209	242.1	0.2154
Olig2(bHLH)/Neuron-Olig2-ChIP-Seq(GSE30882)/Homer	RCCATMTGTT	1e-2	-6.551	0.0081	155	0.8289	815.9	0.7262
MYB33(MYB)/col-MYB33-DAP-Seq(GSE60143)/Homer	DDTYNGTTAN	1e-2	-6.521	0.0083	140	0.7487	714.7	0.6361
Foxo1(Forkhead)/RAW-Foxo1-ChIP-Seq(Fan_et_al.)/Homer	CTGTTTAC	1e-2	-6.427	0.0091	161	0.861	859.2	0.7647
TEAD4(TEA)/Tropoblast-Tead4-ChIP-Seq(GSE37350)/Homer	CCWGGAATGY	1e-2	-6.405	0.0092	139	0.7433	709.7	0.6317
NeuroD1(bHLH)/Islet-NeuroD1-ChIP-Seq(GSE30298)/Homer	GCCATCTGTT	1e-2	-6.298	0.0102	149	0.7968	777.5	0.692
HSF3(HSF)/colamp-HSF3-DAP-Seq(GSE60143)/Homer	NTTCTAGAAKCTTCT	1e-2	-6.295	0.0102	10	0.0535	16	0.0143
NGA4(ABI3VP1)/col-NGA4-DAP-Seq(GSE60143)/Homer	TKNTCAGGTG	1e-2	-6.283	0.0103	150	0.8021	784.8	0.6985
bZIP18(bZIP)/colamp-bZIP18-DAP-Seq(GSE60143)/Homer	KGMCAGCTND	1e-2	-6.268	0.0104	165	0.8824	890.8	0.7928
TEAD3(TEA)/HepG2-TEAD3-ChIP-Seq(Encode)/Homer	TRCATTCCAG	1e-2	-6.267	0.0104	141	0.754	724.9	0.6452
Ascl1(bHLH)/NeuralTubes-Ascl1-ChIP-Seq(GSE55840)/Homer	NNVVCAGCTGBN	1e-2	-6.257	0.0104	152	0.8128	798.6	0.7108
MITF(bHLH)/MastCells-MITF-ChIP-Seq(GSE48085)/Homer	RTCATGTGAC	1e-2	-6.248	0.0104	153	0.8182	805.4	0.7168
At4g38000(C2C2dof)/col-At4g38000-DAP-Seq(GSE60143)/Homer	WWWTWACTTTTT	1e-2	-6.192	0.011	46	0.246	174.7	0.1555
Zic(Zf)/Cerebellum-ZIC1.2-ChIP-Seq(GSE60731)/Homer	CCTGCTGAGH	1e-2	-6.063	0.0124	30	0.1604	98.4	0.0876
At1g25550(G2like)/colamp-At1g25550-DAP-Seq(GSE60143)/Homer	NAGATTCY	1e-2	-6.045	0.0125	109	0.5829	526.6	0.4687
PRDM9(Zf)/Testis-DMC1-ChIP-Seq(GSE35498)/Homer	ADGGYAGYAGCATCT	1e-2	-5.979	0.0133	7	0.0374	8.6	0.0076
KLF3(Zf)/MEF-Klf3-ChIP-Seq(GSE44748)/Homer	NRGCCCCRCCCHBNN	1e-2	-5.963	0.0135	10	0.0535	17.1	0.0152
CEBP(bZIP)/ThioMac-CEBPb-ChIP-Seq(GSE21512)/Homer	ATTGCGCAAC	1e-2	-5.937	0.0138	145	0.7754	755.6	0.6725
TEAD1(TEAD)/HepG2-TEAD1-ChIP-Seq(Encode)/Homer	CYRCATTCCA	1e-2	-5.936	0.0138	140	0.7487	722.5	0.6431
Twist2(bHLH)/Myoblast-Twist2.Ty1-ChIP-Seq(GSE127998)/Homer	MCAGCTGBYH	1e-2	-5.859	0.0147	154	0.8235	817.2	0.7273
At5g04390(C2H2)/col200-At5g04390-DAP-Seq(GSE60143)/Homer	AGTGANDN	1e-2	-5.846	0.0148	143	0.7647	743.9	0.6621
ATY13(MYB)/col-ATY13-DAP-Seq(GSE60143)/Homer	YYYAACYRHH	1e-2	-5.81	0.0153	163	0.8717	881.1	0.7842
ELT-3(Gata)/cElegans-L1-ELT3-ChIP-Seq(modEncode)/Homer	AWTGATAAGA	1e-2	-5.806	0.0153	54	0.2888	219.5	0.1954
GLIS3(Zf)/Thyroid-Glis3.GFP-ChIP-Seq(GSE103297)/Homer	CTCCCTGGGAGGCCN	1e-2	-5.793	0.0154	153	0.8182	811.3	0.7221
At5g62940(C2C2dof)/col-At5g62940-DAP-Seq(GSE60143)/Homer	WHWHHACTTTTT	1e-2	-5.77	0.0157	165	0.8824	896.4	0.7978
AP-2gamma(AP2)/MCF7-TFAP2C-ChIP-Seq(GSE21234)/Homer	SCCTSAGGSCAW	1e-2	-5.744	0.016	126	0.6738	635.2	0.5653
bZIP48(bZIP)/colamp-bZIP48-DAP-Seq(GSE60143)/Homer	DDWWKVTSACGTGGC	1e-2	-5.743	0.016	91	0.4866	424.3	0.3776
GBF6(bZIP)/colamp-GBF6-DAP-Seq(GSE60143)/Homer	WWTGMCACGTCABCW	1e-2	-5.743	0.016	91	0.4866	424.5	0.3778
NeuroG2(bHLH)/Fibroblast-NeuroG2-ChIP-Seq(GSE75910)/Homer	ACCATCTGTT	1e-2	-5.709	0.0164	154	0.8235	819.2	0.7291
STAT6(Stat)/Macrophage-Stat6-ChIP-Seq(GSE38377)/Homer	TTCCKNAGAA	1e-2	-5.676	0.0168	6	0.0321	6.3	0.0056
AT1G69570(C2C2dof)/col-AT1G69570-DAP-Seq(GSE60143)/Homer	WAAAAGTGHH	1e-2	-5.651	0.0172	55	0.2941	227	0.202
GATA14(C2C2gata)/col-GATA14-DAP-Seq(GSE60143)/Homer	AYCAGATCTG	1e-2	-5.634	0.0174	103	0.5508	496.9	0.4423
Cbf1(bHLH)/Yeast-Cbf1-ChIP-Seq(GSE29506)/Homer	TCACGTGAYH	1e-2	-5.632	0.0174	94	0.5027	443.2	0.3945
MYB77(MYB)/col-MYB77-DAP-Seq(GSE60143)/Homer	NYAACBGYMC	1e-2	-5.537	0.019	144	0.7701	754.2	0.6713
Slug(Zf)/Mesoderm-Snai2-ChIP-Seq(GSE61475)/Homer	SNGCACCTGCHS	1e-2	-5.513	0.0193	113	0.6043	558.4	0.497
AT2G28810(C2C2dof)/colamp-AT2G28810-DAP-Seq(GSE60143)/Homer	VAAAAAGTWA	1e-2	-5.483	0.0198	137	0.7326	709.2	0.6312
CLOCK(bHLH)/Liver-Clock-ChIP-Seq(GSE39860)/Homer	GHCACGTG	1e-2	-5.431	0.0208	103	0.5508	499.7	0.4447
HY5(bZIP)/colamp-HY5-DAP-Seq(GSE60143)/Homer	RRTSACGTSD	1e-2	-5.397	0.0214	97	0.5187	464.5	0.4134
THRb(NR)/Liver-NR1A2-ChIP-Seq(GSE52613)/Homer	TRAGGTCA	1e-2	-5.396	0.0214	161	0.861	872.1	0.7762
ZBTB18(Zf)/HEK293-ZBTB18.GFP-ChIP-Seq(GSE58341)/Homer	AACATCTGGA	1e-2	-5.392	0.0214	12	0.0642	26.3	0.0234
Gfi1b(Zf)/HPC7-Gfi1b-ChIP-Seq(GSE22178)/Homer	MAATCACTGC	1e-2	-5.355	0.022	135	0.7219	698.9	0.6221
Tal1	CATCTG	1e-2	-5.314	0.0228	151	0.8075	804.4	0.7159
Fli1(ETS)/CD8-FLI-ChIP-Seq(GSE20898)/Homer	NRYTTCCGGH	1e-2	-5.301	0.023	63	0.3369	273.4	0.2434
Hand2(bHLH)/Mesoderm-Hand2-ChIP-Seq(GSE61475)/Homer	TGACANARRCCAGRC	1e-2	-5.292	0.0231	16	0.0856	42.1	0.0375
Unknown-ESC-element(?)/mES-Nanog-ChIP-Seq(GSE11724)/Homer	CACAGCAGGGGG	1e-2	-5.285	0.0232	25	0.1337	81.1	0.0722
AP-2alpha(AP2)/Hela-AP2alpha-ChIP-Seq(GSE31477)/Homer	ATGCCCTGAGGC	1e-2	-5.277	0.0232	122	0.6524	617.5	0.5496
MYB13(MYB)/col-MYB13-DAP-Seq(GSE60143)/Homer	HYCACCWACCHH	1e-2	-5.254	0.0237	48	0.2567	194	0.1727
Nanog(Homeobox)/mES-Nanog-ChIP-Seq(GSE11724)/Homer	RGCCATTAAC	1e-2	-5.245	0.0238	161	0.861	874.6	0.7785
SeqBias: GA-repeat	GAGAGAGAGA	1e-2	-5.218	0.0243	175	0.9358	978.6	0.871
Barx1(Homeobox)/Stomach-Barx1.3xFlag-ChIP-Seq(GSE69483)/Homer	AAACMATTAN	1e-2	-5.217	0.0243	71	0.3797	318.9	0.2839
IDD5(C2H2)/colamp-IDD5-DAP-Seq(GSE60143)/Homer	TTTTGTCTTTTTBTK	1e-2	-5.195	0.0247	134	0.7166	694.6	0.6182
MYB96(MYB)/colamp-MYB96-DAP-Seq(GSE60143)/Homer	WGGTRGTTGG	1e-2	-5.183	0.0249	49	0.262	200.1	0.1781
bHLH34(bHLH)/colamp-bHLH34-DAP-Seq(GSE60143)/Homer	HGWGRHWGACACGTG	1e-2	-5.179	0.0249	92	0.492	438.4	0.3902
HOXB13(Homeobox)/ProstateTumor-HOXB13-ChIP-Seq(GSE56288)/Homer	TTTTATKRGG	1e-2	-5.148	0.0255	141	0.754	740.5	0.659
AT1G76870(Trihelix)/col-AT1G76870-DAP-Seq(GSE60143)/Homer	AAAACCRGWW	1e-2	-5.144	0.0255	116	0.6203	582.4	0.5184
PRDM15(Zf)/ESC-Prdm15-ChIP-Seq(GSE73694)/Homer	YCCDNTCCAGGTTTT	1e-2	-5.143	0.0255	23	0.123	73.4	0.0653
bHLHE40(bHLH)/HepG2-BHLHE40-ChIP-Seq(GSE31477)/Homer	KCACGTGMCN	1e-2	-5.132	0.0256	97	0.5187	468.8	0.4172
AIL7(AP2EREBP)/colamp-AIL7-DAP-Seq(GSE60143)/Homer	KCACRAWTYYCGAGG	1e-2	-5.127	0.0256	7	0.0374	11	0.0098
At4g36780(BZR)/col-At4g36780-DAP-Seq(GSE60143)/Homer	NNNNNNCACGTGNNN	1e-2	-5.075	0.0269	96	0.5134	463.9	0.4129
SCL(bHLH)/HPC7-Scl-ChIP-Seq(GSE13511)/Homer	AVCAGCTG	1e-2	-5.043	0.0276	164	0.877	898.1	0.7994
OCT:OCT(POU,Homeobox)/NPC-OCT6-ChIP-Seq(GSE43916)/Homer	YATGCATATRCATRT	1e-2	-5.003	0.0286	125	0.6684	640.1	0.5697
SeqBias: GCW-triplet	GCWGCWGCWGCW	1e-2	-4.993	0.0288	187	1	1091.9	0.9718
SPL9(SBP)/colamp-SPL9-DAP-Seq(GSE60143)/Homer	BTGTACTT	1e-2	-4.92	0.0308	142	0.7594	750.3	0.6678
NFAT(RHD)/Jurkat-NFATC1-ChIP-Seq(Jolma_et_al.)/Homer	ATTTTCCATT	1e-2	-4.92	0.0308	43	0.2299	172.4	0.1534
AREB3(bZIP)/col-AREB3-DAP-Seq(GSE60143)/Homer	NKGMCACGTGDCMNN	1e-2	-4.864	0.0322	91	0.4866	437	0.389
bZIP53(bZIP)/colamp-bZIP53-DAP-Seq(GSE60143)/Homer	NDNHSACGTGKMNNN	1e-2	-4.864	0.0322	91	0.4866	437.3	0.3892
AMYB(HTH)/Testes-AMYB-ChIP-Seq(GSE44588)/Homer	TGGCAGTTGG	1e-2	-4.851	0.0325	150	0.8021	804.1	0.7157
HDG1(Homeobox)/col100-HDG1-DAP-Seq(GSE60143)/Homer	DDYAATTAATGH	1e-2	-4.85	0.0325	127	0.6791	655.5	0.5834
Zfp281(Zf)/ES-Zfp281-ChIP-Seq(GSE81042)/Homer	CCCCTCCCCCAC	1e-2	-4.824	0.0331	10	0.0535	21.3	0.0189
SPL15(SBP)/colamp-SPL15-DAP-Seq(GSE60143)/Homer	WDWMMGTACADW	1e-2	-4.822	0.0331	141	0.754	745.8	0.6638
At1g78700(BZR)/col-At1g78700-DAP-Seq(GSE60143)/Homer	NNNNCACGTGNNNNN	1e-2	-4.812	0.0332	97	0.5187	473.2	0.4212
LBD23(LOBAS2)/colamp-LBD23-DAP-Seq(GSE60143)/Homer	GCGNAWWWTNCGCYW	1e-2	-4.771	0.0345	45	0.2406	184.2	0.1639
AT1G47655(C2C2dof)/colamp-AT1G47655-DAP-Seq(GSE60143)/Homer	YHACTTTTTS	1e-2	-4.744	0.0353	146	0.7807	779.3	0.6936
ZNF165(Zf)/WHIM12-ZNF165-ChIP-Seq(GSE65937)/Homer	AAGGKGRCGCAGGCA	1e-2	-4.74	0.0353	48	0.2567	200.1	0.1781
SRS7(SRS)/colamp-SRS7-DAP-Seq(GSE60143)/Homer	HATAGGTTTH	1e-2	-4.715	0.0361	154	0.8235	833.5	0.7418
c-Myc(bHLH)/LNCAP-cMyc-ChIP-Seq(Unpublished)/Homer	VCCACGTG	1e-2	-4.688	0.0369	97	0.5187	475.2	0.4229
bZIP3(bZIP)/col-bZIP3-DAP-Seq(GSE60143)/Homer	DWKNHSACGTGGCAD	1e-2	-4.647	0.0383	94	0.5027	458.8	0.4083
ETV4(ETS)/HepG2-ETV4-ChIP-Seq(ENCODE)/Homer	ACCGGAAGTG	1e-2	-4.635	0.0386	61	0.3262	271.6	0.2418
KLF6(Zf)/PDAC-KLF6-ChIP-Seq(GSE64557)/Homer	MKGGGYGTGGCC	1e-2	-4.614	0.0393	152	0.8128	821.6	0.7312
TF3A(C2H2)/col-TF3A-DAP-Seq(GSE60143)/Homer	NNDDGAGGAGGWNNN	1e-2	-4.606	0.0394	144	0.7701	768.3	0.6838
GT3a(Trihelix)/col-GT3a-DAP-Seq(GSE60143)/Homer	WNACACGTGTYWWAW	1e-1	-4.571	0.0406	89	0.4759	430.1	0.3828
DMRT1(DM)/Testis-DMRT1-ChIP-Seq(GSE64892)/Homer	TWGHWACAWTGTWDC	1e-1	-4.538	0.0416	8	0.0428	15.7	0.014
DMRT6(DM)/Testis-DMRT6-ChIP-Seq(GSE60440)/Homer	YDGHTACAWTGTADC	1e-1	-4.538	0.0416	8	0.0428	15.7	0.014
IRF8(IRF)/BMDM-IRF8-ChIP-Seq(GSE77884)/Homer	GRAASTGAAAST	1e-1	-4.538	0.0416	8	0.0428	15.5	0.0138
PABPC1(?)/MEL-PABC1-CLIP-Seq(GSE69755)/Homer	HAATAAAGNN	1e-1	-4.514	0.0424	154	0.8235	836.9	0.7449
STZ(C2H2)/colamp-STZ-DAP-Seq(GSE60143)/Homer	HNBTCACT	1e-1	-4.497	0.043	168	0.8984	934.3	0.8316
Sox2(HMG)/mES-Sox2-ChIP-Seq(GSE11431)/Homer	BCCATTGTTC	1e-1	-4.48	0.0435	144	0.7701	770.6	0.6859
Rbpj1(?)/Panc1-Rbpj1-ChIP-Seq(GSE47459)/Homer	HTTTCCCASG	1e-1	-4.437	0.0453	151	0.8075	817.1	0.7273
Klf9(Zf)/GBM-Klf9-ChIP-Seq(GSE62211)/Homer	GCCACRCCCACY	1e-1	-4.427	0.0454	7	0.0374	12.3	0.011
Unknown1/Arabidopsis-Promoters/Homer	RGGGTAWWWTHGTAA	1e-1	-4.427	0.0454	7	0.0374	12.6	0.0112
dof24(C2C2dof)/col-dof24-DAP-Seq(GSE60143)/Homer	TWMCTTTTTG	1e-1	-4.406	0.0462	135	0.7219	713.3	0.6349
MYB3(MYB)/Arabidopsis-MYB3-ChIP-Seq(GSE80564)/Homer	GKTAGGTRGG	1e-1	-4.383	0.0471	77	0.4118	364.4	0.3243
AT3G12130(C3H)/colamp-AT3G12130-DAP-Seq(GSE60143)/Homer	TMACTTTTTV	1e-1	-4.36	0.048	138	0.738	733.9	0.6532
Zac1(Zf)/Neuro2A-Plagl1-ChIP-Seq(GSE75942)/Homer	HAWGRGGCCM	1e-1	-4.315	0.05	160	0.8556	880.1	0.7833
GATA20(C2C2gata)/colamp-GATA20-DAP-Seq(GSE60143)/Homer	TNGATCNDNM	1e-1	-4.313	0.05	148	0.7914	799.8	0.7118
Adof1(C2C2dof)/col-Adof1-DAP-Seq(GSE60143)/Homer	NRWAAAGYDV	1e-1	-4.292	0.0508	142	0.7594	760.5	0.6769
HNF4a(NR),DR1/HepG2-HNF4a-ChIP-Seq(GSE25021)/Homer	CARRGKBCAAAGTYCA	1e-1	-4.26	0.0523	8	0.0428	16.4	0.0146
USF1(bHLH)/GM12878-Usf1-ChIP-Seq(GSE32465)/Homer	SGTCACGTGR	1e-1	-4.259	0.0523	20	0.107	66.7	0.0594
n-Myc(bHLH)/mES-nMyc-ChIP-Seq(GSE11431)/Homer	VRCCACGTGG	1e-1	-4.251	0.0523	123	0.6578	640.6	0.5702
KLF14(Zf)/HEK293-KLF14.GFP-ChIP-Seq(GSE58341)/Homer	RGKGGGCGKGGC	1e-1	-4.249	0.0523	38	0.2032	154.7	0.1377
Pho2(bHLH)/Yeast-Pho2-ChIP-Seq(GSE29506)/Homer	CCCACGTGCT	1e-1	-4.228	0.0531	15	0.0802	44.3	0.0395
HDG7(HB)/col-HDG7-DAP-Seq(GSE60143)/Homer	WGCATTTAATGC	1e-1	-4.227	0.0531	121	0.6471	628.8	0.5597
Tbx5(T-box)/HL1-Tbx5.biotin-ChIP-Seq(GSE21529)/Homer	AGGTGTCA	1e-1	-4.18	0.0554	160	0.8556	882.1	0.7851
Elk4(ETS)/Hela-Elk4-ChIP-Seq(GSE31477)/Homer	NRYTTCCGGY	1e-1	-4.122	0.0584	7	0.0374	13.5	0.0121
Unknown5/Drosophila-Promoters/Homer	GCTGATAASV	1e-1	-4.117	0.0585	11	0.0588	28.2	0.0251
Lhx2(Homeobox)/HFSC-Lhx2-ChIP-Seq(GSE48068)/Homer	TAATTAGN	1e-1	-4.085	0.0602	21	0.1123	72.9	0.0649
CAMTA1(CAMTA)/col-CAMTA1-DAP-Seq(GSE60143)/Homer	WWAACGCGTT	1e-1	-4.083	0.0602	90	0.4813	444.2	0.3954
At5g18450(AP2EREBP)/col-At5g18450-DAP-Seq(GSE60143)/Homer	CACCGCTT	1e-1	-4.008	0.0646	126	0.6738	663.6	0.5906
DAG2(C2C2dof)/col-DAG2-DAP-Seq(GSE60143)/Homer	WWTTHACTTTTT	1e-1	-3.985	0.0659	56	0.2995	253.3	0.2255
bHLH74(bHLH)/col-bHLH74-DAP-Seq(GSE60143)/Homer	DRATCACGTGAB	1e-1	-3.961	0.0672	5	0.0267	7.9	0.0071
ZNF416(Zf)/HEK293-ZNF416.GFP-ChIP-Seq(GSE58341)/Homer	WDNCTGGGCA	1e-1	-3.956	0.0673	153	0.8182	838.2	0.7461
ETS:E-box(ETS,bHLH)/HPC7-Scl-ChIP-Seq(GSE22178)/Homer	AGGAARCAGCTG	1e-1	-3.903	0.0708	122	0.6524	641	0.5705
MYB101(MYB)/colamp-MYB101-DAP-Seq(GSE60143)/Homer	TAACNRMY	1e-1	-3.9	0.0708	133	0.7112	709.9	0.6319
Atf2(bZIP)/3T3L1-Atf2-ChIP-Seq(GSE56872)/Homer	NRRTGACGTCAT	1e-1	-3.898	0.0708	2	0.0107	0.8	0.0008
GATA:SCL(Zf,bHLH)/Ter119-SCL-ChIP-Seq(GSE18720)/Homer	CRGCTGBNGNSNNSAGATAA	1e-1	-3.898	0.0708	2	0.0107	0	0
Unknown3/Drosophila-Promoters/Homer	ACVAKCTGGCAGCGC	1e-1	-3.898	0.0708	2	0.0107	0.6	0.0005
MYB3R4(MYB)/col-MYB3R4-DAP-Seq(GSE60143)/Homer	AWWTAACCGTTR	1e-1	-3.898	0.0708	2	0.0107	0.9	0.0008
MYB3R5(MYB)/col-MYB3R5-DAP-Seq(GSE60143)/Homer	THYAACGGTHAWAWT	1e-1	-3.898	0.0708	2	0.0107	0.3	0.0002
PLT1(AP2EREBP)/colamp-PLT1-DAP-Seq(GSE60143)/Homer	GCACGAWTYCCGAGG	1e-1	-3.898	0.0708	2	0.0107	0	0
SPL3(SBP)/colamp-SPL3-DAP-Seq(GSE60143)/Homer	WDTTGTACGGAH	1e-1	-3.898	0.0708	2	0.0107	0	0
At1g75490(AP2EREBP)/colamp-At1g75490-DAP-Seq(GSE60143)/Homer	CACCGMCT	1e-1	-3.87	0.0709	137	0.7326	735.2	0.6544
ANAC070(NAC)/colamp-ANAC070-DAP-Seq(GSE60143)/Homer	CTTRHDNHNBAAGHW	1e-1	-3.843	0.0726	16	0.0856	51.3	0.0457
OBP1(C2C2dof)/col-OBP1-DAP-Seq(GSE60143)/Homer	NHHACTTTWT	1e-1	-3.814	0.0745	137	0.7326	736.5	0.6555
Hnf6b(Homeobox)/LNCaP-Hnf6b-ChIP-Seq(GSE106305)/Homer	TATTGAYY	1e-1	-3.748	0.0793	139	0.7433	750.1	0.6676
CUC2(NAC)/colamp-CUC2-DAP-Seq(GSE60143)/Homer	TRCKTGTNNNWCAMG	1e-1	-3.728	0.0806	9	0.0481	22.9	0.0204
AT5G45580(G2like)/colamp-AT5G45580-DAP-Seq(GSE60143)/Homer	ADRGAATCTH	1e-1	-3.718	0.0811	112	0.5989	582.8	0.5188
Sox17(HMG)/Endoderm-Sox17-ChIP-Seq(GSE61475)/Homer	CCATTGTTYB	1e-1	-3.716	0.0811	140	0.7487	757	0.6738
SPL1(SBP)/colamp-SPL1-DAP-Seq(GSE60143)/Homer	HYGTACDTWH	1e-1	-3.692	0.0827	139	0.7433	751.8	0.6692
ETS1(ETS)/Jurkat-ETS1-ChIP-Seq(GSE17954)/Homer	ACAGGAAGTG	1e-1	-3.689	0.0827	57	0.3048	264	0.2349
LHX9(Homeobox)/Hct116-LHX9.V5-ChIP-Seq(GSE116822)/Homer	NGCTAATTAG	1e-1	-3.661	0.0848	26	0.139	100.3	0.0893
SeqBias: polyC-repeat	CCCCCCCCCC	1e-1	-3.654	0.0851	186	0.9947	1088	0.9684
ANAC057(NAC)/colamp-ANAC057-DAP-Seq(GSE60143)/Homer	DVCKTGNNNNNCAMG	1e-1	-3.611	0.0886	12	0.0642	35.5	0.0316
E-box/Arabidopsis-Promoters/Homer	GCCACGTG	1e-1	-3.606	0.0887	96	0.5134	488.5	0.4348
NFkB-p50,p52(RHD)/Monocyte-p50-ChIP-Chip(Schreiber_et_al.)/Homer	GGGGGAATCCCC	1e-1	-3.596	0.0893	5	0.0267	8.9	0.0079
HNF6(Homeobox)/Liver-Hnf6-ChIP-Seq(ERP000394)/Homer	NTATYGATCH	1e-1	-3.578	0.0907	130	0.6952	696	0.6195
AT5G02460(C2C2dof)/col-AT5G02460-DAP-Seq(GSE60143)/Homer	CHCCTTTT	1e-1	-3.572	0.0909	149	0.7968	818.4	0.7284
ZNF143|STAF(Zf)/CUTLL-ZNF143-ChIP-Seq(GSE29600)/Homer	ATTTCCCAGVAKSCY	1e-1	-3.561	0.0916	138	0.738	747.3	0.6651
ANAC075(NAC)/col-ANAC075-DAP-Seq(GSE60143)/Homer	CTTSWWNWWSAAGYT	1e-1	-3.535	0.0937	8	0.0428	20	0.0178
EAR2(NR)/K562-NR2F6-ChIP-Seq(Encode)/Homer	NRBCARRGGTCA	1e-1	-3.479	0.0988	153	0.8182	846.7	0.7536
Cux2(Homeobox)/Liver-Cux2-ChIP-Seq(GSE35985)/Homer	HNRAATCAAT	1e-1	-3.473	0.0991	130	0.6952	698.8	0.622
CUX1(Homeobox)/K562-CUX1-ChIP-Seq(GSE92882)/Homer	TATCGATNAN	1e-1	-3.454	0.1006	138	0.738	749.9	0.6675
SeqBias: G/A bias	RRRRRRRRRR	1e-1	-3.418	0.104	187	1	1101.5	0.9804
BMYB(HTH)/Hela-BMYB-ChIP-Seq(GSE27030)/Homer	NHAACBGYYV	1e-1	-3.416	0.104	48	0.2567	218	0.1941
ERG(ETS)/VCaP-ERG-ChIP-Seq(GSE14097)/Homer	ACAGGAAGTG	1e-1	-3.414	0.104	58	0.3102	273.8	0.2437
Etv2(ETS)/ES-ER71-ChIP-Seq(GSE59402)/Homer	NNAYTTCCTGHN	1e-1	-3.403	0.1046	11	0.0588	32.6	0.029
AT5G63260(C3H)/col-AT5G63260-DAP-Seq(GSE60143)/Homer	RAAAAAGTRA	1e-1	-3.369	0.1079	139	0.7433	757.3	0.6741
RAP211(AP2EREBP)/colamp-RAP211-DAP-Seq(GSE60143)/Homer	RGCCGGCYWW	1e-1	-3.349	0.1097	69	0.369	336.6	0.2996
ANAC103(NAC)/col-ANAC103-DAP-Seq(GSE60143)/Homer	AACTTGNWNWNCAAG	1e-1	-3.346	0.1097	7	0.0374	16.3	0.0145
c-Myc(bHLH)/mES-cMyc-ChIP-Seq(GSE11431)/Homer	VVCCACGTGG	1e-1	-3.324	0.1118	16	0.0856	55.7	0.0496
bHLH157(bHLH)/col-bHLH157-DAP-Seq(GSE60143)/Homer	KACACGTCTCTY	1e-1	-3.31	0.113	21	0.1123	79	0.0703
ANAC016(NAC)/col-ANAC016-DAP-Seq(GSE60143)/Homer	WNCTTGNNNNNCAMG	1e-1	-3.303	0.1135	12	0.0642	37.5	0.0333
ABF1(bZIP)/Arabidopsis-ABF1-ChIP-Seq(GSE80564)/Homer	CACGTGGC	1e-1	-3.245	0.1199	98	0.5241	507.4	0.4516
Pho4(bHLH)/Yeast-Pho4-ChIP-Seq(GSE29506)/Homer	AAGCACGTGBGD	1e-1	-3.195	0.1257	10	0.0535	29.1	0.0259
STAT6(Stat)/CD4-Stat6-ChIP-Seq(GSE22104)/Homer	ABTTCYYRRGAA	1e-1	-3.171	0.1275	4	0.0214	6.2	0.0055
E-box/Drosophila-Promoters/Homer	AACAGCTGTTHN	1e-1	-3.171	0.1275	4	0.0214	6.5	0.0057
GATA4(C2C2gata)/col-GATA4-DAP-Seq(GSE60143)/Homer	DDWTYAGATCTR	1e-1	-3.171	0.1275	4	0.0214	6.8	0.006
SND2(NAC)/colamp-SND2-DAP-Seq(GSE60143)/Homer	CTTVWNNNWBAAGNW	1e-1	-3.158	0.1288	12	0.0642	38.6	0.0343
EGL-5(Homeobox)/cElegans-L3-EGL5-ChIP-Seq(modEncode)/Homer	ATTTAATGGG	1e-1	-3.145	0.1302	128	0.6845	692.2	0.6161
Hoxa9(Homeobox)/ChickenMSG-Hoxa9.Flag-ChIP-Seq(GSE86088)/Homer	RGCAATNAAA	1e-1	-3.135	0.1306	145	0.7754	800.8	0.7128
Sox15(HMG)/CPA-Sox15-ChIP-Seq(GSE62909)/Homer	RAACAATGGN	1e-1	-3.135	0.1306	145	0.7754	800.6	0.7125
Elk1(ETS)/Hela-Elk1-ChIP-Seq(GSE31477)/Homer	HACTTCCGGY	1e-1	-3.129	0.1311	8	0.0428	21.7	0.0193
Dorsal(RHD)/Embryo-dl-ChIP-Seq(GSE65441)/Homer	GGGAAAAMCCCG	1e-1	-3.126	0.1311	90	0.4813	462.9	0.412
SeqBias: TA-repeat	TATATATATA	1e-1	-3.118	0.1316	154	0.8235	859.9	0.7653
Sox21(HMG)/ESC-SOX21-ChIP-Seq(GSE110505)/Homer	BCCWTTGTBYKV	1e-1	-3.112	0.1321	125	0.6684	674	0.5999
ZFX(Zf)/mES-Zfx-ChIP-Seq(GSE11431)/Homer	AGGCCTRG	1e-1	-3.072	0.1371	51	0.2727	240.2	0.2138
SPDEF(ETS)/VCaP-SPDEF-ChIP-Seq(SRA014231)/Homer	ASWTCCTGBT	1e-1	-3.023	0.1436	63	0.3369	308.1	0.2742
IRF:BATF(IRF:bZIP)/pDC-Irf8-ChIP-Seq(GSE66899)/Homer	CTTTCANTATGACTV	1e-1	-2.988	0.1479	5	0.0267	10.4	0.0092
BIM3(bHLH)/col-BIM3-DAP-Seq(GSE60143)/Homer	TWVTCACGTGAB	1e-1	-2.988	0.1479	5	0.0267	10.9	0.0097
E2A(bHLH),near_PU.1/Bcell-PU.1-ChIP-Seq(GSE21512)/Homer	NVCACCTGBN	1e-1	-2.978	0.1488	137	0.7326	752.2	0.6695
MYB74(MYB)/colamp-MYB74-DAP-Seq(GSE60143)/Homer	YYYACCTACCWH	1e-1	-2.964	0.1505	13	0.0695	44.3	0.0394
RLR1?/SacCer-Promoters/Homer	WTTTTCYYTTTT	1e-1	-2.957	0.1511	17	0.0909	63.3	0.0563
HIF-1b(HLH)/T47D-HIF1b-ChIP-Seq(GSE59937)/Homer	RTACGTGC	1e-1	-2.954	0.1512	117	0.6257	628.1	0.5591
ABF2(bZIP)/col-ABF2-DAP-Seq(GSE60143)/Homer	KGMCACGTGDCMHHH	1e-1	-2.927	0.1548	6	0.0321	14.3	0.0127
Hoxb4(Homeobox)/ES-Hoxb4-ChIP-Seq(GSE34014)/Homer	TGATTRATGGCY	1e-1	-2.898	0.158	2	0.0107	1.3	0.0011
Oct2(POU,Homeobox)/Bcell-Oct2-ChIP-Seq(GSE21512)/Homer	ATATGCAAAT	1e-1	-2.898	0.158	2	0.0107	1	0.0009
BIM1(bHLH)/colamp-BIM1-DAP-Seq(GSE60143)/Homer	NNNNNNVTCACGTGM	1e-1	-2.898	0.158	2	0.0107	1.9	0.0017
IBL1(bHLH)/Seedling-IBL1-ChIP-Seq(GSE51120)/Homer	CACGTGCC	1e-1	-2.873	0.1615	109	0.5829	581.5	0.5176
SeqBias: C/A-bias	MMMMMMMMMM	1e-1	-2.864	0.1625	186	0.9947	1094.4	0.9741
TOD6?/SacCer-Promoters/Homer	GCGATGAGMT	1e-1	-2.835	0.1669	4	0.0214	7.2	0.0064
RKD2(RWPRK)/colamp-RKD2-DAP-Seq(GSE60143)/Homer	GACKTTTCRDCTTCC	1e-1	-2.825	0.1681	133	0.7112	730.6	0.6503
bHLHE41(bHLH)/proB-Bhlhe41-ChIP-Seq(GSE93764)/Homer	KCACGTGMCN	1e-1	-2.774	0.1764	101	0.5401	535.4	0.4765
ZNF322(Zf)/HEK293-ZNF322.GFP-ChIP-Seq(GSE58341)/Homer	GAGCCTGGTACTGWGCCTGR	1e-1	-2.76	0.1784	12	0.0642	41.1	0.0365
Klf4(Zf)/mES-Klf4-ChIP-Seq(GSE11431)/Homer	GCCACACCCA	1e-1	-2.731	0.183	7	0.0374	19.9	0.0177
SPCH(bHLH)/Seedling-SPCH-ChIP-Seq(GSE57497)/Homer	WNBCACGTGA	1e-1	-2.721	0.1845	132	0.7059	726.7	0.6468
IRF3(IRF)/BMDM-Irf3-ChIP-Seq(GSE67343)/Homer	AGTTTCAKTTTC	1e-1	-2.712	0.185	6	0.0321	15.8	0.0141
CAMTA5(CAMTA)/col-CAMTA5-DAP-Seq(GSE60143)/Homer	ACGCGTTTTANACRC	1e-1	-2.712	0.185	6	0.0321	15.6	0.0139
Myf5(bHLH)/GM-Myf5-ChIP-Seq(GSE24852)/Homer	BAACAGCTGT	1e-1	-2.671	0.1922	9	0.0481	29	0.0258
FEA4(bZIP)/Corn-FEA4-ChIP-Seq(GSE61954)/Homer	TGACGTCACS	1e-1	-2.663	0.1933	16	0.0856	61.5	0.0548
HLH-1(bHLH)/cElegans-Embryo-HLH1-ChIP-Seq(modEncode)/Homer	RACAGCTGTTBH	1e-1	-2.599	0.2055	129	0.6898	710.4	0.6323
Hoxa13(Homeobox)/ChickenMSG-Hoxa13.Flag-ChIP-Seq(GSE86088)/Homer	CYHATAAAAN	1e-1	-2.545	0.2164	145	0.7754	812.7	0.7233
AT1G71450(AP2EREBP)/col-AT1G71450-DAP-Seq(GSE60143)/Homer	DHDWTGTCGGTG	1e-1	-2.542	0.2164	122	0.6524	668.9	0.5954
IDD7(C2H2)/col-IDD7-DAP-Seq(GSE60143)/Homer	TTTGTCKTTTTN	1e-1	-2.527	0.219	9	0.0481	29.8	0.0265
AT3G52440(C2C2dof)/colamp-AT3G52440-DAP-Seq(GSE60143)/Homer	DTHACTTTTT	1e-1	-2.521	0.2198	125	0.6684	687.2	0.6116
ANL2(HB)/col-ANL2-DAP-Seq(GSE60143)/Homer	CATTAATTGC	1e-1	-2.515	0.2205	6	0.0321	16.3	0.0145
PU.1(ETS)/ThioMac-PU.1-ChIP-Seq(GSE21512)/Homer	AGAGGAAGTG	1e-1	-2.502	0.2222	5	0.0267	12	0.0107
AGL6(MADS)/col-AGL6-DAP-Seq(GSE60143)/Homer	TTWCCWWAWWDGGWA	1e-1	-2.502	0.2222	5	0.0267	12.6	0.0112
GBF5(bZIP)/colamp-GBF5-DAP-Seq(GSE60143)/Homer	WKNWSACGTGGCAWN	1e-1	-2.479	0.2268	19	0.1016	78.1	0.0695
MYB63(MYB)/col-MYB63-DAP-Seq(GSE60143)/Homer	BHYACCWACCHH	1e-1	-2.434	0.2365	11	0.0588	39.9	0.0355
RUNX-AML(Runt)/CD4+-PolII-ChIP-Seq(Barski_et_al.)/Homer	GCTGTGGTTW	1e-1	-2.391	0.2463	9	0.0481	30.9	0.0275
CArG(MADS)/PUER-Srf-ChIP-Seq(Sullivan_et_al.)/Homer	CCATATATGGNM	1e-1	-2.312	0.2651	8	0.0428	26.9	0.024
ANAC020(NAC)/col-ANAC020-DAP-Seq(GSE60143)/Homer	DVCKTGHNNNDCAAG	1e-1	-2.312	0.2651	8	0.0428	26.4	0.0235
Gli2(Zf)/GM2-Gli2-ChIP-Chip(GSE112702)/Homer	YSTGGGTGGTCT	1e-1	-2.303	0.2653	2	0.0107	2.4	0.0022
STAT5(Stat)/mCD4+-Stat5-ChIP-Seq(GSE12346)/Homer	RTTTCTNAGAAA	1e-1	-2.303	0.2653	2	0.0107	2.1	0.0018
dHNF4(NR)/Fly-HNF4-ChIP-Seq(GSE73675)/Homer	GGTCCAAAGTCCAMT	1e-1	-2.303	0.2653	2	0.0107	2.9	0.0026
ATAF1(NAC)/col-ATAF1-DAP-Seq(GSE60143)/Homer	YACGTMAY	1e0	-2.299	0.2656	115	0.615	631.1	0.5617
EIL4(EIL)/Tomato-EIL4-ChIP-Seq(GSE116581)/Homer	GATTCAWTGAAT	1e0	-2.294	0.2664	5	0.0267	13.1	0.0117
AT3G10580(MYBrelated)/colamp-AT3G10580-DAP-Seq(GSE60143)/Homer	TACCTAACWNHW	1e0	-2.29	0.2667	13	0.0695	50.9	0.0453
ZNF675(Zf)/HEK293-ZNF675.GFP-ChIP-Seq(GSE58341)/Homer	ARGAGGMCAAAATGW	1e0	-2.289	0.2667	4	0.0214	9.8	0.0087
AGL25(MADS)/colamp-AGL25-DAP-Seq(GSE60143)/Homer	TTTCCATWTWTGGAA	1e0	-2.289	0.2667	4	0.0214	9.4	0.0084
MYB116(MYB)/colamp-MYB116-DAP-Seq(GSE60143)/Homer	AGTTAGGCAN	1e0	-2.285	0.2667	15	0.0802	60.6	0.054
Smad3(MAD)/NPC-Smad3-ChIP-Seq(GSE36673)/Homer	TWGTCTGV	1e0	-2.278	0.267	148	0.7914	837.4	0.7454
DREB2(AP2EREBP)/col-DREB2-DAP-Seq(GSE60143)/Homer	TMACCGACATWA	1e0	-2.217	0.2832	114	0.6096	627	0.5581
dof45(C2C2dof)/col-dof45-DAP-Seq(GSE60143)/Homer	NVAWAAAGTN	1e0	-2.215	0.2832	133	0.7112	744	0.6622
SPL11(SBP)/col100-SPL11-DAP-Seq(GSE60143)/Homer	YTGTACTTBH	1e0	-2.193	0.2887	21	0.1123	92.5	0.0823
Hoxd11(Homeobox)/ChickenMSG-Hoxd11.Flag-ChIP-Seq(GSE86088)/Homer	VGCCATAAAA	1e0	-2.166	0.2957	132	0.7059	739.1	0.6578
Sox7(HMG)/ESC-Sox7-ChIP-Seq(GSE133899)/Homer	VVRRAACAATGG	1e0	-2.145	0.3011	70	0.3743	367.8	0.3274
ANAC092(NAC)/colamp-ANAC092-DAP-Seq(GSE60143)/Homer	WRCKTGWNNNWCAMG	1e0	-2.139	0.3022	9	0.0481	32.1	0.0286
RBPJ:Ebox(?,bHLH)/Panc1-Rbpj1-ChIP-Seq(GSE47459)/Homer	GGGRAARRGRMCAGMTG	1e0	-2.13	0.3041	17	0.0909	72.4	0.0645
HOXA9(Homeobox)/HSC-Hoxa9-ChIP-Seq(GSE33509)/Homer	GGCCATAAATCA	1e0	-2.121	0.3061	126	0.6738	703.1	0.6258
MYB27(MYB)/colamp-MYB27-DAP-Seq(GSE60143)/Homer	TACCTAACWT	1e0	-2.116	0.3068	10	0.0535	37.8	0.0336
SeqBias: CG-repeat	CGCGCGCGCG	1e0	-2.081	0.3171	36	0.1925	175.9	0.1566
AGL15(MADS)/col-AGL15-DAP-Seq(GSE60143)/Homer	TTTCCHWATWDGGAA	1e0	-2.066	0.3211	4	0.0214	10.2	0.0091
MYB39(MYB)/col-MYB39-DAP-Seq(GSE60143)/Homer	WWAARKTAGGTGRAA	1e0	-2.049	0.3258	8	0.0428	28.6	0.0254
En1(Homeobox)/SUM149-EN1-ChIP-Seq(GSE120957)/Homer	NDCTAATTAS	1e0	-2.025	0.3328	34	0.1818	165	0.1469
Knotted(Homeobox)/Corn-KN1-ChIP-Seq(GSE39161)/Homer	GAYGNGACRGGN	1e0	-2.025	0.3328	30	0.1604	143.6	0.1278
HuR(?)/HEK293-HuR-CLIP-Seq(GSE87887)/Homer	BTTTGGTTTG	1e0	-2.023	0.3328	151	0.8075	862.3	0.7675
At1g68670(G2like)/colamp-At1g68670-DAP-Seq(GSE60143)/Homer	WNWWHNRAAGATTCT	1e0	-2.007	0.3354	13	0.0695	53.3	0.0475
BOS1(MYB)/col-BOS1-DAP-Seq(GSE60143)/Homer	NNRCCTAACT	1e0	-2.007	0.3354	13	0.0695	54	0.048
COUP-TFII(NR)/K562-NR2F1-ChIP-Seq(Encode)/Homer	GKBCARAGGTCA	1e0	-2.007	0.3354	150	0.8021	856.2	0.7621
Lhx1(Homeobox)/EmbryoCarcinoma-Lhx1-ChIP-Seq(GSE70957)/Homer	NNYTAATTAR	1e0	-2.007	0.3354	22	0.1176	100.3	0.0893
MYB121(MYB)/col-MYB121-DAP-Seq(GSE60143)/Homer	YNTACCTAACWW	1e0	-2.003	0.3354	12	0.0642	48.1	0.0428
RARa(NR)/K562-RARa-ChIP-Seq(Encode)/Homer	TTGAMCTTTG	1e0	-1.989	0.3383	129	0.6898	725.2	0.6455
E2A(bHLH)/proBcell-E2A-ChIP-Seq(GSE21978)/Homer	DNRCAGCTGY	1e0	-1.988	0.3383	134	0.7166	756.8	0.6736
Reverb(NR),DR2/RAW-Reverba.biotin-ChIP-Seq(GSE45914)/Homer	GTRGGTCASTGGGTCA	1e0	-1.958	0.3471	7	0.0374	24.7	0.022
CTCF(Zf)/CD4+-CTCF-ChIP-Seq(Barski_et_al.)/Homer	AYAGTGCCMYCTRGTGGCCA	1e0	-1.947	0.3471	1	0.0053	0.3	0.0003
HRE(HSF)/HepG2-HSF1-ChIP-Seq(GSE31477)/Homer	BSTTCTRGAABVTTCYAGAA	1e0	-1.947	0.3471	1	0.0053	0	0
Nrf2(bZIP)/Lymphoblast-Nrf2-ChIP-Seq(GSE37589)/Homer	HTGCTGAGTCAT	1e0	-1.947	0.3471	1	0.0053	0.3	0.0002
OCT:OCT(POU,Homeobox)/NPC-Brn1-ChIP-Seq(GSE35496)/Homer	ATGAATATTCATGAG	1e0	-1.947	0.3471	1	0.0053	0	0
Pax7(Paired,Homeobox),long/Myoblast-Pax7-ChIP-Seq(GSE25064)/Homer	TAATCHGATTAC	1e0	-1.947	0.3471	1	0.0053	0.3	0.0003
RORa(NR)/Liver-Rora-ChIP-Seq(GSE101115)/Homer	AAWCTAGGTCARDNN	1e0	-1.947	0.3471	1	0.0053	1	0.0009
ZBTB33(Zf)/GM12878-ZBTB33-ChIP-Seq(GSE32465)/Homer	GGVTCTCGCGAGAAC	1e0	-1.947	0.3471	1	0.0053	0	0
ZNF528(Zf)/HEK293-ZNF528.GFP-ChIP-Seq(GSE58341)/Homer	AGAAATGACTTCCCT	1e0	-1.947	0.3471	1	0.0053	0	0
AS2(LOBAS2)/col-AS2-DAP-Seq(GSE60143)/Homer	CCGDAAWWHMCGSCG	1e0	-1.947	0.3471	1	0.0053	0.3	0.0003
bZIP44(bZIP)/colamp-bZIP44-DAP-Seq(GSE60143)/Homer	NDTGCCACGTCAGCH	1e0	-1.947	0.3471	1	0.0053	0	0
PLT3(AP2EREBP)/col-PLT3-DAP-Seq(GSE60143)/Homer	GCACGNWTHYCGAGG	1e0	-1.947	0.3471	1	0.0053	0	0
DREB19(AP2EREBP)/colamp-DREB19-DAP-Seq(GSE60143)/Homer	AATGTCGGTK	1e0	-1.92	0.3505	114	0.6096	635.7	0.5658
E2F(E2F)/Hela-CellCycle-Expression/Homer	TTSGCGCGAAAA	1e0	-1.889	0.3581	2	0.0107	3.1	0.0027
GATA3(Zf),DR4/iTreg-Gata3-ChIP-Seq(GSE20898)/Homer	AGATGKDGAGATAAG	1e0	-1.889	0.3581	2	0.0107	3.5	0.0031
Oct4:Sox17(POU,Homeobox,HMG)/F9-Sox17-ChIP-Seq(GSE44553)/Homer	CCATTGTATGCAAAT	1e0	-1.889	0.3581	2	0.0107	3.1	0.0027
GATA19(C2C2gata)/colamp-GATA19-DAP-Seq(GSE60143)/Homer	ATCSGATCVG	1e0	-1.889	0.3581	2	0.0107	3.8	0.0034
DLX2(Homeobox)/BasalGanglia-Dlx2-ChIP-seq(GSE124936)/Homer	NNNTAATTAS	1e0	-1.868	0.3645	24	0.1283	113.7	0.1012
ANAC004(NAC)/colamp-ANAC004-DAP-Seq(GSE60143)/Homer	WNCTTVYNNNRBAAG	1e0	-1.868	0.3645	4	0.0214	11.1	0.0099
AT1G44830(AP2EREBP)/col-AT1G44830-DAP-Seq(GSE60143)/Homer	NCCACCGACA	1e0	-1.868	0.3645	4	0.0214	11.5	0.0102
ELF3(ETS)/PDAC-ELF3-ChIP-Seq(GSE64557)/Homer	ANCAGGAAGT	1e0	-1.868	0.3645	6	0.0321	20.5	0.0182
bZIP:IRF(bZIP,IRF)/Th17-BatF-ChIP-Seq(GSE39756)/Homer	NAGTTTCABTHTGACTNW	1e0	-1.815	0.381	8	0.0428	30.4	0.027
THRb(NR)/HepG2-THRb.Flag-ChIP-Seq(Encode)/Homer	GGTCACCTGAGGTCA	1e0	-1.811	0.3816	16	0.0856	71	0.0632
At1g19210(AP2EREBP)/colamp-At1g19210-DAP-Seq(GSE60143)/Homer	HCACCGACCAHN	1e0	-1.811	0.3816	86	0.4599	470.6	0.4189
CUC1(NAC)/col-CUC1-DAP-Seq(GSE60143)/Homer	TACTTGTNNNACAAG	1e0	-1.808	0.3816	9	0.0481	35.2	0.0313
CCA(Myb)/Arabidopsis-CCA.GFP-ChIP-Seq(GSE70533)/Homer	AGATATYTTT	1e0	-1.796	0.3846	98	0.5241	542.1	0.4825
IDD2(C2H2)/colamp-IDD2-DAP-Seq(GSE60143)/Homer	HAVAAAAMGACAAAA	1e0	-1.778	0.3908	5	0.0267	16.1	0.0143
Pit1(Homeobox)/GCrat-Pit1-ChIP-Seq(GSE58009)/Homer	ATGMATATDC	1e0	-1.777	0.3908	123	0.6578	694.8	0.6184
Esrrb(NR)/mES-Esrrb-ChIP-Seq(GSE11431)/Homer	KTGACCTTGA	1e0	-1.74	0.4039	111	0.5936	622.9	0.5544
GEI-11(Myb?)/cElegans-L4-GEI11-ChIP-Seq(modEncode)/Homer	CCGACAYYTYACGGG	1e0	-1.739	0.4039	88	0.4706	484.7	0.4314
ELF5(ETS)/T47D-ELF5-ChIP-Seq(GSE30407)/Homer	ACVAGGAAGT	1e0	-1.735	0.4039	6	0.0321	21.8	0.0194
GBF3(bZIP)/Arabidopsis-GBF3-ChIP-Seq(GSE80564)/Homer	TGCCACGTSAYC	1e0	-1.735	0.4039	6	0.0321	21.8	0.0194
FOXM1(Forkhead)/MCF7-FOXM1-ChIP-Seq(GSE72977)/Homer	TRTTTACTTW	1e0	-1.728	0.4054	46	0.246	239.7	0.2134
MyoG(bHLH)/C2C12-MyoG-ChIP-Seq(GSE36024)/Homer	AACAGCTG	1e0	-1.719	0.4081	15	0.0802	67.4	0.06
ANAC058(NAC)/col-ANAC058-DAP-Seq(GSE60143)/Homer	TWCTTGTDNNACAAG	1e0	-1.709	0.411	9	0.0481	36.9	0.0328
Sp5(Zf)/mES-Sp5.Flag-ChIP-Seq(GSE72989)/Homer	RGKGGGCGGAGC	1e0	-1.708	0.411	8	0.0428	31.6	0.0281
CUC3(NAC)/col-CUC3-DAP-Seq(GSE60143)/Homer	TRCKTGWNNNACAMG	1e0	-1.708	0.411	8	0.0428	31.6	0.0282
Unknown4/Arabidopsis-Promoters/Homer	CKTCKTCTTY	1e0	-1.698	0.4129	14	0.0749	62.7	0.0558
EHF(ETS)/LoVo-EHF-ChIP-Seq(GSE49402)/Homer	AVCAGGAAGT	1e0	-1.647	0.4334	46	0.246	241.2	0.2147
Snail1(Zf)/LS174T-SNAIL1.HA-ChIP-Seq(GSE127183)/Homer	TRCACCTGCY	1e0	-1.634	0.4381	129	0.6898	735.6	0.6547
EWS:ERG-fusion(ETS)/CADO_ES1-EWS:ERG-ChIP-Seq(SRA014231)/Homer	ATTTCCTGTN	1e0	-1.612	0.4461	6	0.0321	22.4	0.0199
RAV1(RAV)/colamp-RAV1-DAP-Seq(GSE60143)/Homer	TWWTTTCTGTTG	1e0	-1.612	0.4461	6	0.0321	22.8	0.0203
MYB30(MYB)/colamp-MYB30-DAP-Seq(GSE60143)/Homer	AGGTAGTTGG	1e0	-1.589	0.4553	20	0.107	96.5	0.0859
EKLF(Zf)/Erythrocyte-Klf1-ChIP-Seq(GSE20478)/Homer	NWGGGTGTGGCY	1e0	-1.578	0.4562	2	0.0107	4.2	0.0037
c-Jun-CRE(bZIP)/K562-cJun-ChIP-Seq(GSE31477)/Homer	ATGACGTCATCY	1e0	-1.578	0.4562	2	0.0107	4.4	0.0039
ZNF415(Zf)/HEK293-ZNF415.GFP-ChIP-Seq(GSE58341)/Homer	GRTGMTRGAGCC	1e0	-1.578	0.4562	2	0.0107	4.1	0.0037
At2g41835(C2H2)/col-At2g41835-DAP-Seq(GSE60143)/Homer	TTTGAAAA	1e0	-1.578	0.4562	2	0.0107	4.8	0.0043
MYB4(MYB)/col200-MYB4-DAP-Seq(GSE60143)/Homer	WAGKTAGGTARR	1e0	-1.556	0.4653	14	0.0749	64.2	0.0572
HEB(bHLH)/mES-Heb-ChIP-Seq(GSE53233)/Homer	VCAGCTGBNN	1e0	-1.538	0.473	136	0.7273	781.2	0.6953
OCT4-SOX2-TCF-NANOG(POU,Homeobox,HMG)/mES-Oct4-ChIP-Seq(GSE11431)/Homer	ATTTGCATAACAATG	1e0	-1.534	0.473	4	0.0214	13.5	0.012
JKD(C2H2)/col-JKD-DAP-Seq(GSE60143)/Homer	TTTTGTCGTTTT	1e0	-1.534	0.473	4	0.0214	13	0.0116
Hoxc9(Homeobox)/Ainv15-Hoxc9-ChIP-Seq(GSE21812)/Homer	GGCCATAAATCA	1e0	-1.532	0.473	13	0.0695	59.9	0.0533
ERRg(NR)/Kidney-ESRRG-ChIP-Seq(GSE104905)/Homer	GTGACCTTGRVN	1e0	-1.485	0.4943	110	0.5882	624.5	0.5558
MYB57(MYB)/col-MYB57-DAP-Seq(GSE60143)/Homer	TTACCTAACT	1e0	-1.463	0.5044	10	0.0535	44.5	0.0396
VND3(NAC)/colamp-VND3-DAP-Seq(GSE60143)/Homer	TRCTTGWDNHWCAAG	1e0	-1.441	0.5141	9	0.0481	39.1	0.0348
Stat3(Stat)/mES-Stat3-ChIP-Seq(GSE11431)/Homer	CTTCCGGGAA	1e0	-1.431	0.5158	3	0.016	9.7	0.0086
AGL13(MADS)/col-AGL13-DAP-Seq(GSE60143)/Homer	TWCCAWWTWTGGWAA	1e0	-1.431	0.5158	3	0.016	9.4	0.0084
PQM-1(?)/cElegans-L3-ChIP-Seq(modEncode)/Homer	ACTGATAAGA	1e0	-1.431	0.5158	3	0.016	9.9	0.0088
SCRT1(Zf)/HEK293-SCRT1.eGFP-ChIP-Seq(Encode)/Homer	GCAACAGGTG	1e0	-1.41	0.5261	118	0.631	675.6	0.6013
ZEB2(Zf)/SNU398-ZEB2-ChIP-Seq(GSE103048)/Homer	GNMCAGGTGTGC	1e0	-1.407	0.5263	128	0.6845	736.2	0.6552
PU.1:IRF8(ETS:IRF)/pDC-Irf8-ChIP-Seq(GSE66899)/Homer	GGAAGTGAAAST	1e0	-1.392	0.533	4	0.0214	14.2	0.0127
VND1(NAC)/col-VND1-DAP-Seq(GSE60143)/Homer	CTTRWDNHWYAAGYW	1e0	-1.386	0.5353	10	0.0535	45.3	0.0403
COUP-TFII(NR)/Artia-Nr2f2-ChIP-Seq(GSE46497)/Homer	AGRGGTCA	1e0	-1.367	0.5441	146	0.7807	848.1	0.7548
FRS9(ND)/col-FRS9-DAP-Seq(GSE60143)/Homer	RGAGAGAGAAAG	1e0	-1.362	0.5457	14	0.0749	67.7	0.0602
ANAC028(NAC)/col-ANAC028-DAP-Seq(GSE60143)/Homer	WRCTTGNNNNNCAAG	1e0	-1.337	0.5588	8	0.0428	35.4	0.0315
Brachyury(T-box)/Mesoendoderm-Brachyury-ChIP-exo(GSE54963)/Homer	ANTTMRCASBNNNGTGYKAAN	1e0	-1.335	0.5588	2	0.0107	5.2	0.0046
SMB(NAC)/colamp-SMB-DAP-Seq(GSE60143)/Homer	CTTVNNNNDBAAGHW	1e0	-1.333	0.5588	13	0.0695	62.1	0.0553
PAX6(Paired,Homeobox)/Forebrain-Pax6-ChIP-Seq(GSE66961)/Homer	NGTGTTCAVTSAAGCGKAAA	1e0	-1.327	0.5588	1	0.0053	1.5	0.0013
ZSCAN22(Zf)/HEK293-ZSCAN22.GFP-ChIP-Seq(GSE58341)/Homer	SMCAGTCWGAKGGAGGAGGC	1e0	-1.327	0.5588	1	0.0053	1.3	0.0012
AT3G42860(zfGRF)/col-AT3G42860-DAP-Seq(GSE60143)/Homer	CGTTGACTTN	1e0	-1.327	0.5588	1	0.0053	1.1	0.0009
WRKY47(WRKY)/colamp-WRKY47-DAP-Seq(GSE60143)/Homer	WAAGTCAACGBT	1e0	-1.327	0.5588	1	0.0053	1.9	0.0017
HAT2(Homeobox)/colamp-HAT2-DAP-Seq(GSE60143)/Homer	CYAATSATTR	1e0	-1.313	0.5635	7	0.0374	30.4	0.0271
NST1(NAC)/colamp-NST1-DAP-Seq(GSE60143)/Homer	WRCTTRWWNWWYAAG	1e0	-1.313	0.5635	10	0.0535	46.2	0.0411
SeqBias: A/T bias	WWWWWWWWWW	1e0	-1.305	0.5659	174	0.9305	1026.4	0.9135
TRP2(MYBrelated)/colamp-TRP2-DAP-Seq(GSE60143)/Homer	TAAACCCT	1e0	-1.272	0.5837	3	0.016	10	0.0089
EIN3(EIL)/col-EIN3-DAP-Seq(GSE60143)/Homer	ARATTCAATGWATYT	1e0	-1.265	0.5867	4	0.0214	15.4	0.0137
Zfp57(Zf)/H1-ZFP57.HA-ChIP-Seq(GSE115387)/Homer	NANTGCSGCA	1e0	-1.241	0.5996	12	0.0642	58.4	0.052
Nkx3.1(Homeobox)/LNCaP-Nkx3.1-ChIP-Seq(GSE28264)/Homer	AAGCACTTAA	1e0	-1.232	0.6035	113	0.6043	651.9	0.5802
Tcf12(bHLH)/GM12878-Tcf12-ChIP-Seq(GSE32465)/Homer	VCAGCTGYTG	1e0	-1.212	0.6146	9	0.0481	42.4	0.0378
Ascl2(bHLH)/ESC-Ascl2-ChIP-Seq(GSE97712)/Homer	SSRGCAGCTGCH	1e0	-1.202	0.6195	127	0.6791	737.9	0.6568
REB1/SacCer-Promoters/Homer	KCCGGGTAAYRR	1e0	-1.202	0.6195	38	0.2032	207.1	0.1843
At5g08330(TCP)/col-At5g08330-DAP-Seq(GSE60143)/Homer	GGRCCCAC	1e0	-1.191	0.6241	74	0.3957	419.2	0.3731
MYB49(MYB)/col-MYB49-DAP-Seq(GSE60143)/Homer	ARKTAGGTRR	1e0	-1.181	0.6289	12	0.0642	59.8	0.0533
ANAC005(NAC)/col-ANAC005-DAP-Seq(GSE60143)/Homer	WVCTTVTWNHABAAG	1e0	-1.15	0.6476	4	0.0214	17	0.0151
SND3(NAC)/col-SND3-DAP-Seq(GSE60143)/Homer	CTTNHNNNDNAAGNH	1e0	-1.143	0.6504	9	0.0481	43.1	0.0383
NF-E2(bZIP)/K562-NFE2-ChIP-Seq(GSE31477)/Homer	GATGACTCAGCA	1e0	-1.14	0.6504	2	0.0107	6.4	0.0057
Pknox1(Homeobox)/ES-Prep1-ChIP-Seq(GSE63282)/Homer	SCTGTCAVTCAV	1e0	-1.14	0.6504	2	0.0107	6.5	0.0058
AT1G19040(NAC)/col-AT1G19040-DAP-Seq(GSE60143)/Homer	CTTGNDNHNCAAGYW	1e0	-1.14	0.6504	2	0.0107	6.1	0.0054
ZNF711(Zf)/SHSY5Y-ZNF711-ChIP-Seq(GSE20673)/Homer	AGGCCTAG	1e0	-1.125	0.6569	55	0.2941	309.3	0.2753
CES-1(Homeobox)/cElegans-L1-CES1-ChIP-Seq(modEncode)/Homer	AAATTSAATTTN	1e0	-1.119	0.6595	18	0.0963	94.7	0.0843
NTM2(NAC)/col-NTM2-DAP-Seq(GSE60143)/Homer	CTTRTNNNAYAAGBH	1e0	-1.115	0.6612	6	0.0321	27	0.024
RUNX1(Runt)/Jurkat-RUNX1-ChIP-Seq(GSE29180)/Homer	AAACCACARM	1e0	-1.109	0.6625	8	0.0428	38.6	0.0343
ANAC050(NAC)/colamp-ANAC050-DAP-Seq(GSE60143)/Homer	WNCTTGNNNNNCAAG	1e0	-1.109	0.6625	8	0.0428	38.2	0.034
Tbx6(T-box)/ESC-Tbx6-ChIP-Seq(GSE93524)/Homer	DAGGTGTBAA	1e0	-1.094	0.6713	40	0.2139	222.8	0.1983
ANAC062(NAC)/colamp-ANAC062-DAP-Seq(GSE60143)/Homer	TACTTANTNWNYAAG	1e0	-1.081	0.6774	5	0.0267	22.8	0.0203
MGP(C2H2)/colamp-MGP-DAP-Seq(GSE60143)/Homer	TTTTGTCGTTTW	1e0	-1.081	0.6774	5	0.0267	23	0.0205
AtHB32(ZFHD)/col200-AtHB32-DAP-Seq(GSE60143)/Homer	CGAATTAT	1e0	-1.063	0.688	19	0.1016	101.2	0.0901
WRKY22(WRKY)/colamp-WRKY22-DAP-Seq(GSE60143)/Homer	WWAAAGTCAACK	1e0	-1.046	0.6988	4	0.0214	17.7	0.0158
SPL14(SBP)/col-SPL14-DAP-Seq(GSE60143)/Homer	NNWHTGTACGGAHNH	1e0	-1.035	0.7048	6	0.0321	28.2	0.0251
Sox9(HMG)/Limb-SOX9-ChIP-Seq(GSE73225)/Homer	AGGVNCCTTTGT	1e0	-1.032	0.7057	116	0.6203	677.3	0.6029
SeqBias: polyA-repeat	AAAAAAAAAA	1e0	-1.022	0.7111	184	0.984	1096.6	0.976
Tcf21(bHLH)/ArterySmoothMuscle-Tcf21-ChIP-Seq(GSE61369)/Homer	NAACAGCTGG	1e0	-1.016	0.7125	9	0.0481	45	0.0401
VND4(NAC)/colamp-VND4-DAP-Seq(GSE60143)/Homer	WRCTTGWANWWCAAG	1e0	-1.016	0.7125	9	0.0481	45.9	0.0408
MyoD(bHLH)/Myotube-MyoD-ChIP-Seq(GSE21614)/Homer	RRCAGCTGYTSY	1e0	-1.002	0.7211	7	0.0374	34.3	0.0305
At4g01280(MYBrelated)/colamp-At4g01280-DAP-Seq(GSE60143)/Homer	AAATATCT	1e0	-0.9962	0.7242	10	0.0535	52	0.0463
CREB5(bZIP)/LNCaP-CREB5.V5-ChIP-Seq(GSE137775)/Homer	VVATGACGTCAT	1e0	-0.9935	0.7242	1	0.0053	2.4	0.0021
HOXA1(Homeobox)/mES-Hoxa1-ChIP-Seq(SRP084292)/Homer	TGATKGATGR	1e0	-0.9935	0.7242	1	0.0053	3	0.0027
PRDM10(Zf)/HEK293-PRDM10.eGFP-ChIP-Seq(Encode)/Homer	TGGTACATTCCA	1e0	-0.9927	0.7242	35	0.1872	197	0.1753
RIN(MADS)/Tomato-RIN-ChIP-Seq(GSE116581)/Homer	CYAAAAWWGG	1e0	-0.9888	0.7242	36	0.1925	202	0.1798
Atf7(bZIP)/3T3L1-Atf7-ChIP-Seq(GSE56872)/Homer	NGRTGACGTCAY	1e0	-0.9796	0.7264	2	0.0107	7.2	0.0064
BPC6(BBRBPC)/col-BPC6-DAP-Seq(GSE60143)/Homer	YTYTCTCTCTCTCTA	1e0	-0.9796	0.7264	2	0.0107	7.5	0.0067
MYB3R1(MYB)/col-MYB3R1-DAP-Seq(GSE60143)/Homer	WWDTDACCGTTR	1e0	-0.9796	0.7264	2	0.0107	7	0.0063
AZF1(C2H2)/colamp-AZF1-DAP-Seq(GSE60143)/Homer	DKSWCACT	1e0	-0.9779	0.7264	98	0.5241	571.7	0.5088
ANAC096(NAC)/colamp-ANAC096-DAP-Seq(GSE60143)/Homer	TACTTGWNNNWCAAG	1e0	-0.9608	0.7359	6	0.0321	29.8	0.0265
At5g52660(MYBrelated)/colamp-At5g52660-DAP-Seq(GSE60143)/Homer	HAAAAATATCTW	1e0	-0.9608	0.7359	6	0.0321	29.5	0.0262
At5g66730(C2H2)/colamp-At5g66730-DAP-Seq(GSE60143)/Homer	TTTGTCKTTTTK	1e0	-0.9361	0.7514	7	0.0374	35	0.0312
AtIDD11(C2H2)/colamp-AtIDD11-DAP-Seq(GSE60143)/Homer	TTTGTCGTTT	1e0	-0.9361	0.7514	7	0.0374	35.8	0.0318
AT5G60130(ABI3VP1)/col-AT5G60130-DAP-Seq(GSE60143)/Homer	WTTYTAAGVAAA	1e0	-0.9081	0.7713	45	0.2406	258.1	0.2297
HLF(bZIP)/HSC-HLF.Flag-ChIP-Seq(GSE69817)/Homer	RTTATGYAAB	1e0	-0.9068	0.7713	13	0.0695	70.2	0.0625
MafK(bZIP)/C2C12-MafK-ChIP-Seq(GSE36030)/Homer	GCTGASTCAGCA	1e0	-0.9026	0.7713	3	0.016	13.3	0.0118
NFAT:AP1(RHD,bZIP)/Jurkat-NFATC1-ChIP-Seq(Jolma_et_al.)/Homer	SARTGGAAAAWRTGAGTCAB	1e0	-0.9026	0.7713	3	0.016	13.2	0.0118
Unknown1(NR/Ini-like)/Drosophila-Promoters/Homer	MYGGTCACACTG	1e0	-0.9026	0.7713	3	0.016	13.9	0.0124
MYB98(MYB)/col-MYB98-DAP-Seq(GSE60143)/Homer	NWDCCGTTAC	1e0	-0.9026	0.7713	3	0.016	13.2	0.0118
ANAC071(NAC)/col-ANAC071-DAP-Seq(GSE60143)/Homer	DNCKTNDNNNHNAAG	1e0	-0.902	0.7713	9	0.0481	47.7	0.0424
Maz(Zf)/HepG2-Maz-ChIP-Seq(GSE31477)/Homer	GGGGGGGG	1e0	-0.8931	0.7713	21	0.1123	117.8	0.1049
ERF15(AP2EREBP)/colamp-ERF15-DAP-Seq(GSE60143)/Homer	WDHAGCMGCCAT	1e0	-0.8931	0.7713	21	0.1123	117.4	0.1045
ANAC079(NAC)/colamp-ANAC079-DAP-Seq(GSE60143)/Homer	TACACGCAACCT	1e0	-0.8916	0.7713	6	0.0321	30.9	0.0275
ZNF467(Zf)/HEK293-ZNF467.GFP-ChIP-Seq(GSE58341)/Homer	TGGGGAAGGGCM	1e0	-0.8901	0.7713	30	0.1604	170	0.1513
RVE1(MYBrelated)/col-RVE1-DAP-Seq(GSE60143)/Homer	AAATATCT	1e0	-0.8793	0.7776	11	0.0588	59	0.0525
HIF2a(bHLH)/785_O-HIF2a-ChIP-Seq(GSE34871)/Homer	GCACGTACCC	1e0	-0.8704	0.7816	12	0.0642	65	0.0579
VND6(NAC)/col-VND6-DAP-Seq(GSE60143)/Homer	DCTTNHTTTTYAMGY	1e0	-0.8704	0.7816	12	0.0642	65.3	0.0582
WT1(Zf)/Kidney-WT1-ChIP-Seq(GSE90016)/Homer	MCTCCCMCRCAB	1e0	-0.8655	0.7816	4	0.0214	19.6	0.0175
ANAC013(NAC)/col-ANAC013-DAP-Seq(GSE60143)/Homer	CTTGNNNNNCAAGNA	1e0	-0.8655	0.7816	4	0.0214	19.3	0.0171
SVP(MADS)/col-SVP-DAP-Seq(GSE60143)/Homer	ANTTWCCHAATTTGG	1e0	-0.8655	0.7816	4	0.0214	19.7	0.0176
MS188(MYB)/colamp-MS188-DAP-Seq(GSE60143)/Homer	WARKTAGGTRRA	1e0	-0.8627	0.7819	13	0.0695	71.6	0.0637
IRF1(IRF)/PBMC-IRF1-ChIP-Seq(GSE43036)/Homer	GAAAGTGAAAGT	1e0	-0.8459	0.7922	2	0.0107	8.7	0.0077
M1BP(Zf)/S2R+-M1BP-ChIP-Seq(GSE49842)/Homer	CAGTGTGACCGT	1e0	-0.8459	0.7922	2	0.0107	8.7	0.0078
At1g76110(ARID)/colamp-At1g76110-DAP-Seq(GSE60143)/Homer	ATTTAATG	1e0	-0.8428	0.7922	5	0.0267	25.2	0.0224
EPR1(MYBrelated)/colamp-EPR1-DAP-Seq(GSE60143)/Homer	AAATATCT	1e0	-0.8428	0.7922	5	0.0267	25.3	0.0225
LCL1(MYBrelated)/colamp-LCL1-DAP-Seq(GSE60143)/Homer	NAAAATATCTWHWWN	1e0	-0.8428	0.7922	5	0.0267	25.3	0.0225
LHY1(MYBrelated)/col-LHY1-DAP-Seq(GSE60143)/Homer	AAATATCT	1e0	-0.8428	0.7922	5	0.0267	25.3	0.0225
MafF(bZIP)/HepG2-MafF-ChIP-Seq(GSE31477)/Homer	HWWGTCAGCAWWTTT	1e0	-0.7949	0.826	36	0.1925	209.6	0.1865
TATA-box/SacCer-Promoters/Homer	BBHWTATATA	1e0	-0.7876	0.8306	4	0.0214	20.8	0.0186
BORIS(Zf)/K562-CTCFL-ChIP-Seq(GSE32465)/Homer	CNNBRGCGCCCCCTGSTGGC	1e0	-0.7757	0.8306	1	0.0053	3.5	0.0031
CHR(?)/Hela-CellCycle-Expression/Homer	SRGTTTCAAA	1e0	-0.7757	0.8306	1	0.0053	3.6	0.0032
Oct6(POU,Homeobox)/NPC-Pou3f1-ChIP-Seq(GSE35496)/Homer	WATGCAAATGAG	1e0	-0.7757	0.8306	1	0.0053	3.4	0.003
PAX5(Paired,Homeobox),condensed/GM12878-PAX5-ChIP-Seq(GSE32465)/Homer	GTCACGCTCSCTGM	1e0	-0.7757	0.8306	1	0.0053	3	0.0027
Pitx1:Ebox(Homeobox,bHLH)/Hindlimb-Pitx1-ChIP-Seq(GSE41591)/Homer	YTAATTRAWWCCAGATGT	1e0	-0.7757	0.8306	1	0.0053	3.5	0.0031
ZNF692(Zf)/HEK293-ZNF692.GFP-ChIP-Seq(GSE58341)/Homer	GTGGGCCCCA	1e0	-0.7757	0.8306	1	0.0053	3.8	0.0034
TATA-box/Drosophila-Promoters/Homer	CTATAAAAGCSV	1e0	-0.7757	0.8306	1	0.0053	3.1	0.0028
AT2G31460(REMB3)/col-AT2G31460-DAP-Seq(GSE60143)/Homer	WNWARWDGAAATGAT	1e0	-0.7757	0.8306	1	0.0053	3.8	0.0033
O2(bZIP)/Corn-O2-ChIP-Seq(GSE63991)/Homer	GCTGACGTGGCA	1e0	-0.7757	0.8306	1	0.0053	3.2	0.0029
SFP1/SacCer-Promoters/Homer	DDAAAAATTTTY	1e0	-0.7757	0.8306	1	0.0053	3.5	0.0031
AT2G28920(ND)/col-AT2G28920-DAP-Seq(GSE60143)/Homer	WAGATATTTWTW	1e0	-0.7755	0.8306	5	0.0267	26.2	0.0234
AT3G10113(MYBrelated)/col-AT3G10113-DAP-Seq(GSE60143)/Homer	WNAAATATCWWN	1e0	-0.7755	0.8306	5	0.0267	26.2	0.0234
Hoxa11(Homeobox)/ChickenMSG-Hoxa11.Flag-ChIP-Seq(GSE86088)/Homer	TTTTATGGCM	1e0	-0.7733	0.8306	67	0.3583	395.3	0.3519
Ik-1	NHTTGGGAATRCC	1e0	-0.7714	0.8306	187	1	1118.2	0.9953
NAM(NAC)/col-NAM-DAP-Seq(GSE60143)/Homer	RGTTRCGTRW	1e0	-0.7685	0.8306	17	0.0909	97.8	0.087
PBX2(Homeobox)/K562-PBX2-ChIP-Seq(Encode)/Homer	RTGATTKATRGN	1e0	-0.767	0.8306	6	0.0321	32.8	0.0292
p63(p53)/Keratinocyte-p63-ChIP-Seq(GSE17611)/Homer	NNDRCATGYCYNRRCATGYH	1e0	-0.7518	0.8351	9	0.0481	50	0.0445
MYB94(MYB)/col-MYB94-DAP-Seq(GSE60143)/Homer	WGGTRGTTGGKA	1e0	-0.7485	0.8364	10	0.0535	56.5	0.0503
Ap4(bHLH)/AML-Tfap4-ChIP-Seq(GSE45738)/Homer	NAHCAGCTGD	1e0	-0.7456	0.8373	11	0.0588	62.8	0.0559
Sp1(Zf)/Promoter/Homer	GGCCCCGCCCCC	1e0	-0.7332	0.8404	2	0.0107	9	0.008
Twist(bHLH)/HMLE-TWIST1-ChIP-Seq(Chang_et_al)/Homer	VCAKCTGGNNNCCAGMTGBN	1e0	-0.7332	0.8404	2	0.0107	9.3	0.0083
ANAC017(NAC)/colamp-ANAC017-DAP-Seq(GSE60143)/Homer	TMCTTGNNNNNCAAG	1e0	-0.7332	0.8404	2	0.0107	9.5	0.0085
LOB(LOBAS2)/col-LOB-DAP-Seq(GSE60143)/Homer	CGCCGKAWWTTHCGS	1e0	-0.7332	0.8404	2	0.0107	9.4	0.0083
WRKY30(WRKY)/colamp-WRKY30-DAP-Seq(GSE60143)/Homer	CGTTGACTTN	1e0	-0.7332	0.8404	2	0.0107	9.8	0.0087
SGR5(C2H2)/colamp-SGR5-DAP-Seq(GSE60143)/Homer	TTTGTCTTTTTT	1e0	-0.7302	0.8415	89	0.4759	529.7	0.4714
KLF10(Zf)/HEK293-KLF10.GFP-ChIP-Seq(GSE58341)/Homer	GGGGGTGTGTCC	1e0	-0.7221	0.8454	3	0.016	15.9	0.0142
ZNF7(Zf)/HepG2-ZNF7.Flag-ChIP-Seq(Encode)/Homer	CTGCCWVCTTTTRTA	1e0	-0.7221	0.8454	3	0.016	15.5	0.0138
MYB70(MYB)/col-MYB70-DAP-Seq(GSE60143)/Homer	WTAACNGTTA	1e0	-0.7195	0.8461	41	0.2193	242.7	0.216
Unknown(Homeobox)/Limb-p300-ChIP-Seq/Homer	SSCMATWAAA	1e0	-0.7167	0.8471	4	0.0214	22	0.0196
ELF1(ETS)/Jurkat-ELF1-ChIP-Seq(SRA014231)/Homer	AVCCGGAAGT	1e0	-0.711	0.8475	6	0.0321	33.7	0.03
Nr5a2(NR)/mES-Nr5a2-ChIP-Seq(GSE19019)/Homer	BTCAAGGTCA	1e0	-0.711	0.8475	6	0.0321	33.5	0.0298
ANAC053(NAC)/colamp-ANAC053-DAP-Seq(GSE60143)/Homer	TDCTTGNNNNNCAAG	1e0	-0.711	0.8475	6	0.0321	33.7	0.03
Erra(NR)/HepG2-Erra-ChIP-Seq(GSE31477)/Homer	CAAAGGTCAG	1e0	-0.7106	0.8475	108	0.5775	644.4	0.5735
REF6(Zf)/Arabidopsis-REF6-ChIP-Seq(GSE106942)/Homer	TVCTCTGTTT	1e0	-0.7079	0.8475	8	0.0428	45.9	0.0408
Hoxd10(Homeobox)/ChickenMSG-Hoxd10.Flag-ChIP-Seq(GSE86088)/Homer	GGCMATGAAA	1e0	-0.7069	0.8475	9	0.0481	51.1	0.0455
bZIP50(bZIP)/colamp-bZIP50-DAP-Seq(GSE60143)/Homer	GATGACGTCA	1e0	-0.7059	0.8475	10	0.0535	57.3	0.051
Meis1(Homeobox)/MastCells-Meis1-ChIP-Seq(GSE48085)/Homer	VGCTGWCAVB	1e0	-0.698	0.8513	36	0.1925	213.8	0.1903
Hoxd13(Homeobox)/ChickenMSG-Hoxd13.Flag-ChIP-Seq(GSE86088)/Homer	NCYAATAAAA	1e0	-0.6761	0.8687	49	0.262	292.1	0.26
MYB56(MYB)/colamp-MYB56-DAP-Seq(GSE60143)/Homer	HTAACGRMHY	1e0	-0.6666	0.8755	11	0.0588	64.7	0.0576
NAC2(NAC)/colamp-NAC2-DAP-Seq(GSE60143)/Homer	TDCTTGNNNNNCAAG	1e0	-0.661	0.8789	7	0.0374	40	0.0356
Lhx3(Homeobox)/Neuron-Lhx3-ChIP-Seq(GSE31456)/Homer	ADBTAATTAR	1e0	-0.657	0.8809	55	0.2941	329.9	0.2936
Six1(Homeobox)/Myoblast-Six1-ChIP-Chip(GSE20150)/Homer	GKVTCADRTTWC	1e0	-0.656	0.8809	5	0.0267	28.1	0.025
ANAC087(NAC)/col-ANAC087-DAP-Seq(GSE60143)/Homer	WVCKTGHNNNWCAMG	1e0	-0.656	0.8809	5	0.0267	28.1	0.0251
ANAC046(NAC)/colamp-ANAC046-DAP-Seq(GSE60143)/Homer	ACACGYWAYC	1e0	-0.6547	0.8809	42	0.2246	251.9	0.2242
FOXA1(Forkhead)/MCF7-FOXA1-ChIP-Seq(GSE26831)/Homer	WAAGTAAACA	1e0	-0.6539	0.8809	39	0.2086	233.4	0.2077
HIF-1a(bHLH)/MCF7-HIF1a-ChIP-Seq(GSE28352)/Homer	TACGTGCV	1e0	-0.6465	0.8813	3	0.016	16.4	0.0146
PIF7(bHLH)/col-PIF7-DAP-Seq(GSE60143)/Homer	CCACGTGGNH	1e0	-0.6465	0.8813	3	0.016	16.7	0.0149
ETS(ETS)/Promoter/Homer	AACCGGAAGT	1e0	-0.6374	0.8864	2	0.0107	10.4	0.0093
GLI3(Zf)/Limb-GLI3-ChIP-Chip(GSE11077)/Homer	CGTGGGTGGTCC	1e0	-0.6374	0.8864	2	0.0107	10.8	0.0096
CDF3(C2C2dof)/colamp-CDF3-DAP-Seq(GSE60143)/Homer	AAAAGTRM	1e0	-0.621	0.8995	113	0.6043	679.6	0.6049
TGA1(bZIP)/colamp-TGA1-DAP-Seq(GSE60143)/Homer	TGACGTCAKC	1e0	-0.6206	0.8995	1	0.0053	4.3	0.0038
GATA(Zf),IR4/iTreg-Gata3-ChIP-Seq(GSE20898)/Homer	NAGATWNBNATCTNN	1e0	-0.6038	0.9121	29	0.1551	175.4	0.1562
TAGL1(MADS)/Tomato-TAGL1-ChIP-Seq(GSE116581)/Homer	CCAAAAATRG	1e0	-0.5987	0.9152	25	0.1337	151	0.1344
AT1G12630(AP2EREBP)/colamp-AT1G12630-DAP-Seq(GSE60143)/Homer	TGTCGGCA	1e0	-0.5907	0.9211	10	0.0535	60.2	0.0536
Tbet(T-box)/CD8-Tbet-ChIP-Seq(GSE33802)/Homer	AGGTGTGAAM	1e0	-0.5897	0.9211	36	0.1925	218	0.194
LIN-39(Homeobox)/cElegans.L3-LIN39-ChIP-Seq(modEncode)/Homer	ATGATTRATG	1e0	-0.5833	0.9249	17	0.0909	103.9	0.0925
bZIP16(bZIP)/colamp-bZIP16-DAP-Seq(GSE60143)/Homer	TGCCACGTGD	1e0	-0.579	0.9258	3	0.016	17.6	0.0156
bZIP28(bZIP)/col-bZIP28-DAP-Seq(GSE60143)/Homer	TGCCACGTSABH	1e0	-0.579	0.9258	3	0.016	17.3	0.0154
PHV(HB)/col-PHV-DAP-Seq(GSE60143)/Homer	RTAATSATTA	1e0	-0.5733	0.9296	7	0.0374	42.9	0.0381
Sox4(HMG)/proB-Sox4-ChIP-Seq(GSE50066)/Homer	YCTTTGTTCC	1e0	-0.5584	0.942	101	0.5401	611.3	0.5441
VND2(NAC)/col-VND2-DAP-Seq(GSE60143)/Homer	DNCKTNNNNNNNAAG	1e0	-0.556	0.9427	10	0.0535	61.3	0.0546
AT3G51470(DBP)/col-AT3G51470-DAP-Seq(GSE60143)/Homer	TTWHGGTGCACC	1e0	-0.5488	0.9479	35	0.1872	214.1	0.1906
Fox:Ebox(Forkhead,bHLH)/Panc1-Foxa2-ChIP-Seq(GSE47459)/Homer	NNNVCTGWGYAAACASN	1e0	-0.546	0.9491	33	0.1765	202.6	0.1803
AGL63(MADS)/col-AGL63-DAP-Seq(GSE60143)/Homer	TTCCAAWWWTGG	1e0	-0.5424	0.951	8	0.0428	49.8	0.0443
Zic2(Zf)/ESC-Zic2-ChIP-Seq(SRP197560)/Homer	CHCAGCRGGRGG	1e0	-0.5406	0.9512	13	0.0695	80.2	0.0714
OCT:OCT-short(POU,Homeobox)/NPC-OCT6-ChIP-Seq(GSE43916)/Homer	ATGCATWATGCATRW	1e0	-0.5352	0.9547	27	0.1444	166.9	0.1486
Replumless(BLH)/Arabidopsis-RPL.GFP-ChIP-Seq(GSE78727)/Homer	HGTCWHATCA	1e0	-0.5232	0.9647	10	0.0535	62.7	0.0558
GAGA-repeat/Arabidopsis-Promoters/Homer	CTCTCTCTCY	1e0	-0.5224	0.9647	117	0.6257	709.5	0.6315
FHY3(FAR1)/Arabidopsis-FHY3-ChIP-Seq(GSE30711)/Homer	HHCACGCGCBTN	1e0	-0.5187	0.9659	3	0.016	18.8	0.0167
CEBP:CEBP(bZIP)/MEF-Chop-ChIP-Seq(GSE35681)/Homer	NTNATGCAAYMNNHTGMAAY	1e0	-0.5044	0.9767	1	0.0053	5.8	0.0051
TGA6(bZIP)/colamp-TGA6-DAP-Seq(GSE60143)/Homer	TGACGTCABC	1e0	-0.5044	0.9767	1	0.0053	5.1	0.0045
JunB(bZIP)/DendriticCells-Junb-ChIP-Seq(GSE36099)/Homer	RATGASTCAT	1e0	-0.4906	0.987	4	0.0214	25.4	0.0226
MYB118(MYB)/colamp-MYB118-DAP-Seq(GSE60143)/Homer	TAWCCGTTAC	1e0	-0.4906	0.987	4	0.0214	25.6	0.0228
SpiB(ETS)/OCILY3-SPIB-ChIP-Seq(GSE56857)/Homer	AAAGRGGAAGTG	1e0	-0.4849	0.988	2	0.0107	12.9	0.0115
VDR(NR),DR3/GM10855-VDR+vitD-ChIP-Seq(GSE22484)/Homer	ARAGGTCANWGAGTTCANNN	1e0	-0.4849	0.988	2	0.0107	13	0.0116
SPL13(SBP)/col-SPL13-DAP-Seq(GSE60143)/Homer	WAHTGTACGGAH	1e0	-0.4849	0.988	2	0.0107	12.7	0.0113
BHLHA15(bHLH)/NIH3T3-BHLHB8.HA-ChIP-Seq(GSE119782)/Homer	NAMCAGCTGK	1e0	-0.4664	1	112	0.5989	683.4	0.6083
LBD2(LOBAS2)/colamp-LBD2-DAP-Seq(GSE60143)/Homer	TCCGAWTTTTTCGGN	1e0	-0.4648	1	3	0.016	19.2	0.0171
AT1G76880(Trihelix)/col-AT1G76880-DAP-Seq(GSE60143)/Homer	ACGGTAAAAW	1e0	-0.4468	1	6	0.0321	39.7	0.0353
ATHB15(HB)/col-ATHB15-DAP-Seq(GSE60143)/Homer	GYAATSATTA	1e0	-0.4468	1	6	0.0321	39.5	0.0352
DEL2(E2FDP)/col-DEL2-DAP-Seq(GSE60143)/Homer	WTTTCSCGCC	1e0	-0.4306	1	16	0.0856	103.1	0.0918
GABPA(ETS)/Jurkat-GABPa-ChIP-Seq(GSE17954)/Homer	RACCGGAAGT	1e0	-0.4286	1	7	0.0374	46.9	0.0418
At1g14580(C2H2)/colamp-At1g14580-DAP-Seq(GSE60143)/Homer	CASAAAAMGACAAAA	1e0	-0.4239	1	2	0.0107	13.7	0.0122
TSO1(CPP)/col-TSO1-DAP-Seq(GSE60143)/Homer	RAATTTRAAW	1e0	-0.4239	1	2	0.0107	13.4	0.0119
ZNF264(Zf)/HEK293-ZNF264.GFP-ChIP-Seq(GSE58341)/Homer	RGGGCACTAACY	1e0	-0.4164	1	3	0.016	20.2	0.0179
Fosl2(bZIP)/3T3L1-Fosl2-ChIP-Seq(GSE56872)/Homer	NATGASTCABNN	1e0	-0.4145	1	1	0.0053	6.8	0.006
GRE(NR),IR3/A549-GR-ChIP-Seq(GSE32465)/Homer	NRGVACABNVTGTYCY	1e0	-0.4145	1	1	0.0053	6.8	0.006
Pbx3(Homeobox)/GM12878-PBX3-ChIP-Seq(GSE32465)/Homer	SCTGTCAMTCAN	1e0	-0.4145	1	1	0.0053	6.6	0.0059
STAT1(Stat)/HelaS3-STAT1-ChIP-Seq(GSE12782)/Homer	NATTTCCNGGAAAT	1e0	-0.4145	1	1	0.0053	6.4	0.0057
HAT1(Homeobox)/col-HAT1-DAP-Seq(GSE60143)/Homer	SCAATCATTGNN	1e0	-0.4145	1	1	0.0053	6	0.0053
NUC(C2H2)/col-NUC-DAP-Seq(GSE60143)/Homer	HAVAAAACGACAAAA	1e0	-0.4145	1	1	0.0053	6.4	0.0057
BATF(bZIP)/Th17-BATF-ChIP-Seq(GSE39756)/Homer	DATGASTCAT	1e0	-0.4103	1	13	0.0695	85.7	0.0763
RUNX(Runt)/HPC7-Runx1-ChIP-Seq(GSE22178)/Homer	SAAACCACAG	1e0	-0.4052	1	4	0.0214	27.2	0.0242
bZIP68(bZIP)/col-bZIP68-DAP-Seq(GSE60143)/Homer	WGCCACGTGK	1e0	-0.4052	1	4	0.0214	27.5	0.0245
AT5G66940(C2C2dof)/col-AT5G66940-DAP-Seq(GSE60143)/Homer	NNHACTTTWT	1e0	-0.4033	1	106	0.5668	652.2	0.5805
At3g09600(MYBrelated)/colamp-At3g09600-DAP-Seq(GSE60143)/Homer	AAAATATCTT	1e0	-0.3979	1	7	0.0374	47.9	0.0426
NFkB-p65(RHD)/GM12787-p65-ChIP-Seq(GSE19485)/Homer	WGGGGATTTCCC	1e0	-0.381	1	6	0.0321	41.4	0.0368
Foxh1(Forkhead)/hESC-FOXH1-ChIP-Seq(GSE29422)/Homer	NNTGTGGATTSS	1e0	-0.3774	1	29	0.1551	187.5	0.1669
PTF1(TCP)/colamp-PTF1-DAP-Seq(GSE60143)/Homer	RDDGGGACCACA	1e0	-0.371	1	2	0.0107	14.1	0.0125
ABI5(bZIP)/col-ABI5-DAP-Seq(GSE60143)/Homer	GCCACGTG	1e0	-0.3693	1	7	0.0374	48.6	0.0433
REM19(REM)/colamp-REM19-DAP-Seq(GSE60143)/Homer	AAAAAAAA	1e0	-0.3683	1	19	0.1016	125.5	0.1117
NFIL3(bZIP)/HepG2-NFIL3-ChIP-Seq(Encode)/Homer	VTTACGTAAYNNNNN	1e0	-0.3579	1	8	0.0428	56	0.0498
MYB65(MYB)/colamp-MYB65-DAP-Seq(GSE60143)/Homer	RACNGTTA	1e0	-0.3452	1	76	0.4064	477.5	0.425
Fra1(bZIP)/BT549-Fra1-ChIP-Seq(GSE46166)/Homer	NNATGASTCATH	1e0	-0.3434	1	1	0.0053	7.7	0.0068
Fra2(bZIP)/Striatum-Fra2-ChIP-Seq(GSE43429)/Homer	GGATGACTCATC	1e0	-0.3434	1	1	0.0053	7.2	0.0064
GRHL2(CP2)/HBE-GRHL2-ChIP-Seq(GSE46194)/Homer	AAACYKGTTWDACMRGTTTB	1e0	-0.3434	1	1	0.0053	7.7	0.0069
SOC1(MADS)/Seedling-SOC1-ChIP-Seq(GSE45846)/Homer	TWCCAWWTWTGG	1e0	-0.3434	1	1	0.0053	7.9	0.0071
SF1(NR)/H295R-Nr5a1-ChIP-Seq(GSE44220)/Homer	CAAGGHCANV	1e0	-0.3365	1	10	0.0535	69.8	0.0622
ETS:RUNX(ETS,Runt)/Jurkat-RUNX1-ChIP-Seq(GSE17954)/Homer	RCAGGATGTGGT	1e0	-0.325	1	2	0.0107	15.7	0.014
E2F4(E2F)/K562-E2F4-ChIP-Seq(GSE31477)/Homer	GGCGGGAAAH	1e0	-0.3242	1	15	0.0802	102.1	0.0908
NAP(NAC)/col-NAP-DAP-Seq(GSE60143)/Homer	ARGTTACGTRTN	1e0	-0.3212	1	17	0.0909	115.3	0.1026
ANAC038(NAC)/col-ANAC038-DAP-Seq(GSE60143)/Homer	ACACGTWAYC	1e0	-0.3127	1	40	0.2139	260.1	0.2315
AT2G20110(CPP)/colamp-AT2G20110-DAP-Seq(GSE60143)/Homer	ATTYAAATHY	1e0	-0.3022	1	5	0.0267	37.9	0.0337
WRKY71(WRKY)/col-WRKY71-DAP-Seq(GSE60143)/Homer	CKTTGACYWW	1e0	-0.2987	1	14	0.0749	97.1	0.0864
HAP3(CCAATHAP3)/col-HAP3-DAP-Seq(GSE60143)/Homer	TGATGGAW	1e0	-0.2862	1	1	0.0053	8.5	0.0076
TCP3(TCP)/colamp-TCP3-DAP-Seq(GSE60143)/Homer	WGTGGTCCCAAHWWW	1e0	-0.2848	1	2	0.0107	16	0.0143
KLF1(Zf)/HUDEP2-KLF1-CutnRun(GSE136251)/Homer	VDGGGYGGGGCY	1e0	-0.282	1	37	0.1979	244.6	0.2177
WRKY65(WRKY)/colamp-WRKY65-DAP-Seq(GSE60143)/Homer	AWWWAGTCAACG	1e0	-0.2803	1	12	0.0642	85	0.0757
TCP16(TCP)/colamp-TCP16-DAP-Seq(GSE60143)/Homer	GTGGDCCYNNNNNNN	1e0	-0.2767	1	28	0.1497	188.5	0.1678
SOL1(CPP)/colamp-SOL1-DAP-Seq(GSE60143)/Homer	ATTTAAATHN	1e0	-0.2765	1	5	0.0267	38.4	0.0342
TCX2(CPP)/colamp-TCX2-DAP-Seq(GSE60143)/Homer	NNWWTTYRAAHN	1e0	-0.2765	1	5	0.0267	38.7	0.0345
FOXA1:AR(Forkhead,NR)/LNCAP-AR-ChIP-Seq(GSE27824)/Homer	AGTAAACAAAAAAGAACAND	1e0	-0.268	1	3	0.016	24.9	0.0221
GT2(Trihelix)/colamp-GT2-DAP-Seq(GSE60143)/Homer	AMGGTAAAWWWN	1e0	-0.2662	1	18	0.0963	125.8	0.112
TGA9(bZIP)/colamp-TGA9-DAP-Seq(GSE60143)/Homer	VTGACGTC	1e0	-0.2634	1	9	0.0481	66.4	0.0591
TCP7(TCP)/col-TCP7-DAP-Seq(GSE60143)/Homer	GTGGGSCCCACHHNN	1e0	-0.2581	1	57	0.3048	370	0.3294
E2FA(E2FDP)/colamp-E2FA-DAP-Seq(GSE60143)/Homer	WWTGGCGCCAWWWNN	1e0	-0.2523	1	16	0.0856	113.2	0.1007
Nkx2.2(Homeobox)/NPC-Nkx2.2-ChIP-Seq(GSE61673)/Homer	BTBRAGTGSN	1e0	-0.2509	1	121	0.6471	755.5	0.6725
AT1G24250(Orphan)/col-AT1G24250-DAP-Seq(GSE60143)/Homer	KTDGTTGGTDGTTGG	1e0	-0.2497	1	2	0.0107	17.9	0.0159
Pax7(Paired,Homeobox)/Myoblast-Pax7-ChIP-Seq(GSE25064)/Homer	TAATCAATTA	1e0	-0.249	1	27	0.1444	184.1	0.1638
ASL18(LOBAS2)/colamp-ASL18-DAP-Seq(GSE60143)/Homer	CCGGAAAWTCMGGAR	1e0	-0.249	1	27	0.1444	184.9	0.1646
WRKY14(WRKY)/colamp-WRKY14-DAP-Seq(GSE60143)/Homer	NCGTTGACTTTN	1e0	-0.2475	1	12	0.0642	87.4	0.0778
TEAD2(TEA)/Py2T-Tead2-ChIP-Seq(GSE55709)/Homer	CCWGGAATGY	1e0	-0.2447	1	39	0.2086	260.2	0.2316
WRKY33(WRKY)/col-WRKY33-DAP-Seq(GSE60143)/Homer	CGTTGACYAW	1e0	-0.2446	1	15	0.0802	107.5	0.0957
PRDM14(Zf)/H1-PRDM14-ChIP-Seq(GSE22767)/Homer	RGGTCTCTAACY	1e0	-0.2397	1	1	0.0053	9.5	0.0084
Tcfcp2l1(CP2)/mES-Tcfcp2l1-ChIP-Seq(GSE11431)/Homer	NRAACCRGTTYRAACCRGYT	1e0	-0.2397	1	1	0.0053	9.4	0.0083
bHLH122(bHLH)/col100-bHLH122-DAP-Seq(GSE60143)/Homer	NDDCAASTTGHHNWW	1e0	-0.2397	1	1	0.0053	9.1	0.0081
NTM1(NAC)/col-NTM1-DAP-Seq(GSE60143)/Homer	ACTTRTARAASAAGT	1e0	-0.2397	1	1	0.0053	9.7	0.0086
STOP1(C2H2)/colamp-STOP1-DAP-Seq(GSE60143)/Homer	DTATCTGGKGRAGGT	1e0	-0.2397	1	1	0.0053	9.5	0.0085
MYB81(MYB)/col-MYB81-DAP-Seq(GSE60143)/Homer	NWAACSGWTWNN	1e0	-0.2335	1	47	0.2513	311.8	0.2775
At1g72010(TCP)/colamp-At1g72010-DAP-Seq(GSE60143)/Homer	GGDCCCAC	1e0	-0.2285	1	62	0.3316	404.5	0.36
Unknown4/Drosophila-Promoters/Homer	AAAAATACCRMA	1e0	-0.2258	1	4	0.0214	33.9	0.0302
ANAC011(NAC)/col-ANAC011-DAP-Seq(GSE60143)/Homer	TDCTTGYRNNDCAAG	1e0	-0.219	1	2	0.0107	18.4	0.0164
E2F1(E2F)/Hela-E2F1-ChIP-Seq(GSE22478)/Homer	CWGGCGGGAA	1e0	-0.215	1	7	0.0374	55.8	0.0496
TGA2(bZIP)/colamp-TGA2-DAP-Seq(GSE60143)/Homer	ACGTCAYCHH	1e0	-0.2146	1	3	0.016	26.8	0.0238
Zic3(Zf)/mES-Zic3-ChIP-Seq(GSE37889)/Homer	GGCCYCCTGCTGDGH	1e0	-0.2097	1	14	0.0749	103.2	0.0918
Nkx2.5(Homeobox)/HL1-Nkx2.5.biotin-ChIP-Seq(GSE21529)/Homer	RRSCACTYAA	1e0	-0.2042	1	117	0.6257	737.8	0.6566
p53(p53)/Saos-p53-ChIP-Seq(GSE15780)/Homer	RRCATGYCYRGRCATGYYYN	1e0	-0.2014	1	1	0.0053	10.5	0.0094
p53(p53)/Saos-p53-ChIP-Seq/Homer	RRCATGYCYRGRCATGYYYN	1e0	-0.2014	1	1	0.0053	10.5	0.0094
bHLH130(bHLH)/col-bHLH130-DAP-Seq(GSE60143)/Homer	GCAACTTG	1e0	-0.2014	1	1	0.0053	10.3	0.0092
ATHB23(ZFHD)/col-ATHB23-DAP-Seq(GSE60143)/Homer	HTAATTARNN	1e0	-0.1988	1	8	0.0428	63.3	0.0564
AT1G20910(ARID)/col-AT1G20910-DAP-Seq(GSE60143)/Homer	THAATTRAWN	1e0	-0.1985	1	7	0.0374	56	0.0499
WRKY27(WRKY)/colamp-WRKY27-DAP-Seq(GSE60143)/Homer	NHGTTGACYTWD	1e0	-0.1973	1	14	0.0749	104.7	0.0932
WRKY42(WRKY)/colamp-WRKY42-DAP-Seq(GSE60143)/Homer	NAAAGTCAACGN	1e0	-0.1973	1	14	0.0749	104.4	0.093
E2F7(E2F)/Hela-E2F7-ChIP-Seq(GSE32673)/Homer	VDTTTCCCGCCA	1e0	-0.1967	1	6	0.0321	49.9	0.0444
WRKY3(WRKY)/col-WRKY3-DAP-Seq(GSE60143)/Homer	NCKTTGACYDDN	1e0	-0.1942	1	11	0.0588	84.4	0.0751
WRKY6(WRKY)/colamp-WRKY6-DAP-Seq(GSE60143)/Homer	NCGTTGACTWWD	1e0	-0.1935	1	15	0.0802	111.3	0.0991
At4g31060(AP2EREBP)/colamp-At4g31060-DAP-Seq(GSE60143)/Homer	CACCGACAAW	1e0	-0.1921	1	2	0.0107	19	0.0169
RAP212(AP2EREBP)/col-RAP212-DAP-Seq(GSE60143)/Homer	CGCCGCCATTTT	1e0	-0.1916	1	12	0.0642	91.3	0.0813
NFY(CCAAT)/Promoter/Homer	RGCCAATSRG	1e0	-0.1756	1	5	0.0267	43.1	0.0383
Fos(bZIP)/TSC-Fos-ChIP-Seq(GSE110950)/Homer	NDATGASTCAYN	1e0	-0.1715	1	3	0.016	28.6	0.0254
WRKY75(WRKY)/col-WRKY75-DAP-Seq(GSE60143)/Homer	CGTTGACTWW	1e0	-0.1715	1	15	0.0802	113.9	0.1014
ESE3(AP2EREBP)/col-ESE3-DAP-Seq(GSE60143)/Homer	GACGGTGG	1e0	-0.1709	1	64	0.3422	424.1	0.3775
Atf3(bZIP)/GBM-ATF3-ChIP-Seq(GSE33912)/Homer	DATGASTCATHN	1e0	-0.1698	1	1	0.0053	11.2	0.0099
ERE(NR),IR3/MCF7-ERa-ChIP-Seq(Unpublished)/Homer	VAGGTCACNSTGACC	1e0	-0.1698	1	1	0.0053	11.8	0.0105
At4g18890(BZR)/col-At4g18890-DAP-Seq(GSE60143)/Homer	NDBRCACGTGYR	1e0	-0.1698	1	1	0.0053	11.2	0.01
CBF2(AP2EREBP)/colamp-CBF2-DAP-Seq(GSE60143)/Homer	YBRCCGACATNNNNN	1e0	-0.1685	1	2	0.0107	20.1	0.0179
CBF3(AP2EREBP)/colamp-CBF3-DAP-Seq(GSE60143)/Homer	YNRCCGACATNN	1e0	-0.1685	1	2	0.0107	21	0.0187
Mef2b(MADS)/HEK293-Mef2b.V5-ChIP-Seq(GSE67450)/Homer	GCTATTTTTGGM	1e0	-0.1672	1	4	0.0214	36.3	0.0323
TCP20(TCP)/col-TCP20-DAP-Seq(GSE60143)/Homer	GGDCCCAC	1e0	-0.1659	1	59	0.3155	394.1	0.3508
WRKY29(WRKY)/colamp-WRKY29-DAP-Seq(GSE60143)/Homer	MGTTGACTTT	1e0	-0.1587	1	16	0.0856	121.4	0.1081
Tbx21(T-box)/GM12878-TBX21-ChIP-Seq(Encode)/Homer	AGGTGTGAAA	1e0	-0.1582	1	26	0.139	187.6	0.167
HOXD13(Homeobox)/Chicken-Hoxd13-ChIP-Seq(GSE38910)/Homer	NCYAATAAAA	1e0	-0.1542	1	25	0.1337	181.2	0.1613
Bapx1(Homeobox)/VertebralCol-Bapx1-ChIP-Seq(GSE36672)/Homer	TTRAGTGSYK	1e0	-0.1527	1	119	0.6364	756.2	0.6731
WRKY25(WRKY)/colamp-WRKY25-DAP-Seq(GSE60143)/Homer	NNNNHRGTCAAMNNN	1e0	-0.1517	1	15	0.0802	115.7	0.1029
At5g08750(C3H)/col-At5g08750-DAP-Seq(GSE60143)/Homer	NWDTTGCGGCTR	1e0	-0.1511	1	4	0.0214	37.4	0.0333
Bach1(bZIP)/K562-Bach1-ChIP-Seq(GSE31477)/Homer	AWWNTGCTGAGTCAT	1e0	-0.1435	1	1	0.0053	13	0.0116
EBF(EBF)/proBcell-EBF-ChIP-Seq(GSE21978)/Homer	DGTCCCYRGGGA	1e0	-0.1435	1	1	0.0053	12.8	0.0114
bHLH80(bHLH)/col-bHLH80-DAP-Seq(GSE60143)/Homer	NNNNDCAASTTGHNN	1e0	-0.1435	1	1	0.0053	12.6	0.0112
Unknown6/Drosophila-Promoters/Homer	AATTTTAAAA	1e0	-0.1433	1	7	0.0374	60.1	0.0535
WRKY24(WRKY)/colamp-WRKY24-DAP-Seq(GSE60143)/Homer	CGTTGACTWW	1e0	-0.1426	1	15	0.0802	116.7	0.1039
NF1(CTF)/LNCAP-NF1-ChIP-Seq(Unpublished)/Homer	CYTGGCABNSTGCCAR	1e0	-0.1364	1	4	0.0214	38.4	0.0342
WRKY55(WRKY)/col-WRKY55-DAP-Seq(GSE60143)/Homer	NCGTTGACTT	1e0	-0.1339	1	15	0.0802	117.8	0.1049
Pdx1(Homeobox)/Islet-Pdx1-ChIP-Seq(SRA008281)/Homer	YCATYAATCA	1e0	-0.1326	1	5	0.0267	46.5	0.0414
AtGRF6(GRF)/col-AtGRF6-DAP-Seq(GSE60143)/Homer	NTGTCAGADNNNNNN	1e0	-0.1298	1	73	0.3904	486	0.4326
Unknown3/Arabidopsis-Promoters/Homer	AYTAAACCGG	1e0	-0.1297	1	2	0.0107	22.6	0.0202
ZML2(C2C2gata)/col-ZML2-DAP-Seq(GSE60143)/Homer	CATCATCATC	1e0	-0.1297	1	2	0.0107	22.6	0.0201
MYB88(MYB)/col-MYB88-DAP-Seq(GSE60143)/Homer	HNACGCTCCT	1e0	-0.1289	1	26	0.139	191.7	0.1706
WRKY31(WRKY)/colamp-WRKY31-DAP-Seq(GSE60143)/Homer	NCGTTGACTWWK	1e0	-0.1277	1	13	0.0695	104.2	0.0928
ARE(NR)/LNCAP-AR-ChIP-Seq(GSE27824)/Homer	RGRACASNSTGTYCYB	1e0	-0.1273	1	6	0.0321	54.8	0.0488
FXR(NR),IR1/Liver-FXR-ChIP-Seq(Chong_et_al.)/Homer	AGGTCANTGACCTB	1e0	-0.1215	1	1	0.0053	13.4	0.0119
GRE(NR),IR3/RAW264.7-GRE-ChIP-Seq(Unpublished)/Homer	VAGRACAKWCTGTYC	1e0	-0.1215	1	1	0.0053	13.2	0.0118
Oct4(POU,Homeobox)/mES-Oct4-ChIP-Seq(GSE11431)/Homer	ATTTGCATAW	1e0	-0.1215	1	1	0.0053	13.7	0.0122
ATHB34(ZFHD)/colamp-ATHB34-DAP-Seq(GSE60143)/Homer	TRATTARS	1e0	-0.1215	1	1	0.0053	13.4	0.012
BAM8(BES1)/col-BAM8-DAP-Seq(GSE60143)/Homer	NNWSACACGTGTSWN	1e0	-0.1215	1	1	0.0053	13.8	0.0123
Foxa3(Forkhead)/Liver-Foxa3-ChIP-Seq(GSE77670)/Homer	BSNTGTTTACWYWGN	1e0	-0.1194	1	13	0.0695	105.4	0.0938
MYNN(Zf)/HEK293-MYNN.eGFP-ChIP-Seq(Encode)/Homer	TTCAAAWTAAAAGTC	1e0	-0.1161	1	76	0.4064	507.2	0.4515
ATHB24(ZFHD)/colamp-ATHB24-DAP-Seq(GSE60143)/Homer	TAATTAAS	1e0	-0.1113	1	7	0.0374	63.3	0.0564
bZIP52(bZIP)/colamp-bZIP52-DAP-Seq(GSE60143)/Homer	NDNHCAGCTGTCANN	1e0	-0.1096	1	5	0.0267	48.9	0.0435
VRN1(ABI3VP1)/col-VRN1-DAP-Seq(GSE60143)/Homer	TTTTTTTTTT	1e0	-0.1059	1	8	0.0428	71.1	0.0633
AT5G23930(mTERF)/col-AT5G23930-DAP-Seq(GSE60143)/Homer	GGCGGCTG	1e0	-0.1042	1	13	0.0695	107.8	0.096
WRKY15(WRKY)/col-WRKY15-DAP-Seq(GSE60143)/Homer	VGTTGACTWW	1e0	-0.1036	1	15	0.0802	121.7	0.1083
Arnt:Ahr(bHLH)/MCF7-Arnt-ChIP-Seq(Lo_et_al.)/Homer	TBGCACGCAA	1e0	-0.103	1	1	0.0053	14.8	0.0131
Mef2c(MADS)/GM12878-Mef2c-ChIP-Seq(GSE32465)/Homer	DCYAAAAATAGM	1e0	-0.103	1	1	0.0053	14.8	0.0132
ERF10(AP2EREBP)/col-ERF10-DAP-Seq(GSE60143)/Homer	RTGGCGGCGG	1e0	-0.1021	1	10	0.0535	86.4	0.0769
Oct11(POU,Homeobox)/NCIH1048-POU2F3-ChIP-seq(GSE115123)/Homer	GATTTGCATA	1e0	-0.1013	1	65	0.3476	443.4	0.3946
WRKY28(WRKY)/col-WRKY28-DAP-Seq(GSE60143)/Homer	BGTTGACTWH	1e0	-0.09649	1	16	0.0856	129.5	0.1152
ATHB25(ZFHD)/colamp-ATHB25-DAP-Seq(GSE60143)/Homer	TAATTAVB	1e0	-0.08981	1	8	0.0428	74	0.0658
Dlx3(Homeobox)/Kerainocytes-Dlx3-ChIP-Seq(GSE89884)/Homer	NDGTAATTAC	1e0	-0.08748	1	1	0.0053	15.4	0.0137
At2g44940(AP2EREBP)/colamp-At2g44940-DAP-Seq(GSE60143)/Homer	NYACCGACAHNNNNN	1e0	-0.08748	1	1	0.0053	16	0.0142
ATHB20(Homeobox)/colamp-ATHB20-DAP-Seq(GSE60143)/Homer	CAATHATT	1e0	-0.08748	1	1	0.0053	15.6	0.0139
Ets1-distal(ETS)/CD4+-PolII-ChIP-Seq(Barski_et_al.)/Homer	MACAGGAAGT	1e0	-0.0874	1	2	0.0107	25.2	0.0224
At1g69690(TCP)/colamp-At1g69690-DAP-Seq(GSE60143)/Homer	NHGTGGGGCCCACHW	1e0	-0.08667	1	53	0.2834	372.5	0.3316
ARF16(ARF)/col-ARF16-DAP-Seq(GSE60143)/Homer	ATTTTACGAT	1e0	-0.08644	1	3	0.016	34.1	0.0303
CEJ1(AP2EREBP)/col-CEJ1-DAP-Seq(GSE60143)/Homer	WWTGTCGGTG	1e0	-0.08538	1	60	0.3209	416.2	0.3705
DDF1(AP2EREBP)/col-DDF1-DAP-Seq(GSE60143)/Homer	GCCGACAT	1e0	-0.08117	1	10	0.0535	89.9	0.08
ANAC047(NAC)/colamp-ANAC047-DAP-Seq(GSE60143)/Homer	WACACGTAACTT	1e0	-0.07877	1	7	0.0374	67.2	0.0598
At1g22810(AP2EREBP)/colamp-At1g22810-DAP-Seq(GSE60143)/Homer	BCACCGACANNN	1e0	-0.07658	1	2	0.0107	26.6	0.0237
At1g36060(AP2EREBP)/colamp-At1g36060-DAP-Seq(GSE60143)/Homer	NNWWKGTCGGTG	1e0	-0.07562	1	57	0.3048	400	0.356
ZNF669(Zf)/HEK293-ZNF669.GFP-ChIP-Seq(GSE58341)/Homer	GARTGGTCATCGCCC	1e0	-0.07436	1	1	0.0053	16.1	0.0143
Stat3+il21(Stat)/CD4-Stat3-ChIP-Seq(GSE19198)/Homer	SVYTTCCNGGAARB	1e0	-0.07416	1	43	0.2299	312.7	0.2783
AT1G28160(AP2EREBP)/colamp-AT1G28160-DAP-Seq(GSE60143)/Homer	GGCGGCGG	1e0	-0.0737	1	18	0.0963	147.5	0.1313
CRF4(AP2EREBP)/colamp-CRF4-DAP-Seq(GSE60143)/Homer	CGCCGCCA	1e0	-0.07211	1	7	0.0374	68.5	0.061
Smad2(MAD)/ES-SMAD2-ChIP-Seq(GSE29422)/Homer	CTGTCTGG	1e0	-0.07114	1	72	0.385	494.2	0.4399
At5g65130(AP2EREBP)/colamp-At5g65130-DAP-Seq(GSE60143)/Homer	CCRCCGACAWTN	1e0	-0.06638	1	54	0.2888	384.5	0.3422
WRKY18(WRKY)/col-WRKY18-DAP-Seq(GSE60143)/Homer	NNNTTGACYWNNNNN	1e0	-0.06491	1	16	0.0856	135.8	0.1208
E2F6(E2F)/Hela-E2F6-ChIP-Seq(GSE31477)/Homer	GGCGGGAARN	1e0	-0.06424	1	14	0.0749	121.2	0.1078
ESE1(AP2EREBP)/col-ESE1-DAP-Seq(GSE60143)/Homer	GGCGGCGG	1e0	-0.06414	1	10	0.0535	92.4	0.0822
ERF105(AP2EREBP)/colamp-ERF105-DAP-Seq(GSE60143)/Homer	TGGCGGCT	1e0	-0.064	1	20	0.107	163.5	0.1455
At3g45610(C2C2dof)/col-At3g45610-DAP-Seq(GSE60143)/Homer	TWACTTTTTS	1e0	-0.06294	1	98	0.5241	653	0.5812
DLX1(Homeobox)/BasalGanglia-Dlx1-ChIP-seq(GSE124936)/Homer	NSNNTAATTA	1e0	-0.06179	1	9	0.0481	85.4	0.076
MYB119(MYB)/colamp-MYB119-DAP-Seq(GSE60143)/Homer	YRACCGTTACDD	1e0	-0.05464	1	10	0.0535	95	0.0845
LBD13(LOBAS2)/colamp-LBD13-DAP-Seq(GSE60143)/Homer	KCCGTNWTTTBCGGC	1e0	-0.04965	1	5	0.0267	57	0.0507
At4g28140(AP2EREBP)/colamp-At4g28140-DAP-Seq(GSE60143)/Homer	DCCACCGACCAW	1e0	-0.04956	1	54	0.2888	390.3	0.3474
AT3G57600(AP2EREBP)/col-AT3G57600-DAP-Seq(GSE60143)/Homer	GGCGGTGG	1e0	-0.04682	1	57	0.3048	410.2	0.3651
TINY(AP2EREBP)/col-TINY-DAP-Seq(GSE60143)/Homer	NNCACCGACA	1e0	-0.04587	1	1	0.0053	19.1	0.017
CBF1(AP2EREBP)/colamp-CBF1-DAP-Seq(GSE60143)/Homer	YRCCGACATN	1e0	-0.04497	1	2	0.0107	30.8	0.0274
CRF10(AP2EREBP)/col100-CRF10-DAP-Seq(GSE60143)/Homer	DCCGCCGYHA	1e0	-0.04457	1	11	0.0588	104.3	0.0928
ERF2(AP2EREBP)/colamp-ERF2-DAP-Seq(GSE60143)/Homer	GGCGGCTG	1e0	-0.04274	1	10	0.0535	97.7	0.087
RRTF1(AP2EREBP)/colamp-RRTF1-DAP-Seq(GSE60143)/Homer	CCGCCGCHATTT	1e0	-0.04159	1	6	0.0321	66.5	0.0591
ERF73(AP2EREBP)/col-ERF73-DAP-Seq(GSE60143)/Homer	CCGCCGCC	1e0	-0.0414	1	8	0.0428	82.1	0.0731
ERF104(AP2EREBP)/col-ERF104-DAP-Seq(GSE60143)/Homer	GGCGGCGG	1e0	-0.04113	1	11	0.0588	105.8	0.0941
Smad4(MAD)/ESC-SMAD4-ChIP-Seq(GSE29422)/Homer	VBSYGTCTGG	1e0	-0.03778	1	70	0.3743	495.8	0.4412
PPARE(NR),DR1/3T3L1-Pparg-ChIP-Seq(GSE13511)/Homer	TGACCTTTGCCCCA	1e0	-0.03601	1	89	0.4759	611.4	0.5441
THRa(NR)/C17.2-THRa-ChIP-Seq(GSE38347)/Homer	GGTCANYTGAGGWCA	1e0	-0.03437	1	2	0.0107	32.1	0.0286
FUS3(ABI3VP1)/col-FUS3-DAP-Seq(GSE60143)/Homer	DNNWTNTGCATGKNN	1e0	-0.03417	1	6	0.0321	68.5	0.061
Atf1(bZIP)/K562-ATF1-ChIP-Seq(GSE31477)/Homer	GATGACGTCA	1e0	-0.03393	1	4	0.0214	51.1	0.0454
AT2G15740(C2H2)/col-AT2G15740-DAP-Seq(GSE60143)/Homer	DHNDWATCGATD	1e0	-0.03393	1	4	0.0214	51.6	0.0459
CBF4(AP2EREBP)/colamp-CBF4-DAP-Seq(GSE60143)/Homer	NRCCGACDWNNNNNN	1e0	-0.03393	1	4	0.0214	51.9	0.0462
RUNX2(Runt)/PCa-RUNX2-ChIP-Seq(GSE33889)/Homer	NWAACCACADNN	1e0	-0.03332	1	1	0.0053	21.1	0.0188
Tbox:Smad(T-box,MAD)/ESCd5-Smad2_3-ChIP-Seq(GSE29422)/Homer	AGGTGHCAGACA	1e0	-0.03332	1	1	0.0053	21.9	0.0195
ERF9(AP2EREBP)/colamp-ERF9-DAP-Seq(GSE60143)/Homer	AWATGGCGGCGG	1e0	-0.03003	1	2	0.0107	33.2	0.0296
AT3G16280(AP2EREBP)/colamp-AT3G16280-DAP-Seq(GSE60143)/Homer	HCACCGACAHHDHHN	1e0	-0.02841	1	1	0.0053	22.1	0.0197
AT3G60490(AP2EREBP)/colamp-AT3G60490-DAP-Seq(GSE60143)/Homer	NNRCCGACANNNNNN	1e0	-0.02841	1	1	0.0053	22.5	0.02
bHLH10(bHLH)/colamp-bHLH10-DAP-Seq(GSE60143)/Homer	YACCGACA	1e0	-0.02841	1	1	0.0053	22.5	0.02
CELF2(RRM)/JSL1-CELF2-CLIP-Seq(GSE71264)/Homer	RGTGTCAG	1e0	-0.02766	1	60	0.3209	439.5	0.3912
ERF4(AP2EREBP)/colamp-ERF4-DAP-Seq(GSE60143)/Homer	WDWTGGCGGCGG	1e0	-0.02726	1	11	0.0588	110.5	0.0983
DPL-1(E2F)/cElegans-Adult-ChIP-Seq(modEncode)/Homer	TAGCGCGC	1e0	-0.02711	1	4	0.0214	53	0.0472
SHN3(AP2EREBP)/col-SHN3-DAP-Seq(GSE60143)/Homer	CCGCCGCC	1e0	-0.02625	1	3	0.016	44.6	0.0397
PUCHI(AP2EREBP)/colamp-PUCHI-DAP-Seq(GSE60143)/Homer	GCGCCGTY	1e0	-0.02389	1	5	0.0267	63.6	0.0566
Rap210(AP2EREBP)/col-Rap210-DAP-Seq(GSE60143)/Homer	TGTCGGCA	1e0	-0.02388	1	9	0.0481	96.2	0.0856
SPL5(SBP)/colamp-SPL5-DAP-Seq(GSE60143)/Homer	NNHGTACGGHNN	1e0	-0.02127	1	18	0.0963	165.7	0.1474
EMB1789(C3H)/col-EMB1789-DAP-Seq(GSE60143)/Homer	TWTTTACCGYND	1e0	-0.01984	1	8	0.0428	90.8	0.0808
DEAR3(AP2EREBP)/colamp-DEAR3-DAP-Seq(GSE60143)/Homer	BCACCGACAWNNNNN	1e0	-0.01764	1	1	0.0053	25.5	0.0227
GRF9(GRF)/colamp-GRF9-DAP-Seq(GSE60143)/Homer	NWCTGACANNNNNNN	1e0	-0.01637	1	62	0.3316	461.9	0.4111
Nr5a2(NR)/Pancreas-LRH1-ChIP-Seq(GSE34295)/Homer	BTCAAGGTCA	1e0	-0.01506	1	57	0.3048	431.9	0.3844
DLX5(Homeobox)/BasalGanglia-Dlx5-ChIP-seq(GSE124936)/Homer	SSTAATTA	1e0	-0.01505	1	1	0.0053	26.1	0.0233
ABF1/SacCer-Promoters/Homer	CGTRNAAARTGA	1e0	-0.01412	1	3	0.016	49.7	0.0442
Hoxd12(Homeobox)/ChickenMSG-Hoxd12.Flag-ChIP-Seq(GSE86088)/Homer	HDGYAATGAAAN	1e0	-0.01387	1	5	0.0267	68.6	0.061
ERF5(AP2EREBP)/colamp-ERF5-DAP-Seq(GSE60143)/Homer	DCMGCCGCCA	1e0	-0.01387	1	5	0.0267	68.6	0.061
RAP26(AP2EREBP)/colamp-RAP26-DAP-Seq(GSE60143)/Homer	HDATGGCGGCGG	1e0	-0.01269	1	14	0.0749	143	0.1272
ABR1(AP2EREBP)/colamp-ABR1-DAP-Seq(GSE60143)/Homer	AAATGGCGGCGG	1e0	-0.01257	1	10	0.0535	111.8	0.0995
ERF1(AP2EREBP)/colamp-ERF1-DAP-Seq(GSE60143)/Homer	GGCGGCTR	1e0	-0.01225	1	8	0.0428	95.5	0.085
DEAR2(AP2EREBP)/colamp-DEAR2-DAP-Seq(GSE60143)/Homer	HCACCGACAWHD	1e0	-0.0122	1	66	0.3529	491.1	0.4371
At4g16750(AP2EREBP)/col-At4g16750-DAP-Seq(GSE60143)/Homer	HACCGACAHA	1e0	-0.01152	1	2	0.0107	40.9	0.0364
Rfx5(HTH)/GM12878-Rfx5-ChIP-Seq(GSE31477)/Homer	SCCTAGCAACAG	1e0	-0.01097	1	3	0.016	51.2	0.0456
ERF38(AP2EREBP)/col-ERF38-DAP-Seq(GSE60143)/Homer	CACCGACA	1e0	-0.01096	1	1	0.0053	28.6	0.0254
ERF3(AP2EREBP)/colamp-ERF3-DAP-Seq(GSE60143)/Homer	ATGGCGGCGG	1e0	-0.01063	1	7	0.0374	88.1	0.0784
WIP5(C2H2)/colamp-WIP5-DAP-Seq(GSE60143)/Homer	TDTTCTCMAGGT	1e0	-0.01055	1	77	0.4118	561.8	0.5
AT4G18450(AP2EREBP)/col-AT4G18450-DAP-Seq(GSE60143)/Homer	ATGGCGGCKG	1e0	-0.01002	1	2	0.0107	41.7	0.0371
Rfx6(HTH)/Min6b1-Rfx6.HA-ChIP-Seq(GSE62844)/Homer	TGTTKCCTAGCAACM	1e0	-0.008889	1	6	0.0321	81.3	0.0724
ERF11(AP2EREBP)/col-ERF11-DAP-Seq(GSE60143)/Homer	RTGGCGGCGG	1e0	-0.008662	1	10	0.0535	115.2	0.1025
PAX3:FKHR-fusion(Paired,Homeobox)/Rh4-PAX3:FKHR-ChIP-Seq(GSE19063)/Homer	ACCRTGACTAATTNN	1e0	-0.008503	1	3	0.016	53.1	0.0473
Npas4(bHLH)/Neuron-Npas4-ChIP-Seq(GSE127793)/Homer	NHRTCACGACDN	1e0	-0.008458	1	4	0.0214	63.8	0.0567
dof42(C2C2dof)/col-dof42-DAP-Seq(GSE60143)/Homer	AAAAAGGC	1e0	-0.007155	1	16	0.0856	164.3	0.1462
Bcl11a(Zf)/HSPC-BCL11A-ChIP-Seq(GSE104676)/Homer	TYTGACCASWRG	1e0	-0.006809	1	1	0.0053	31	0.0276
At2g33710(AP2EREBP)/colamp-At2g33710-DAP-Seq(GSE60143)/Homer	WTKGCGGCKR	1e0	-0.00623	1	15	0.0802	158.9	0.1414
ERF8(AP2EREBP)/colamp-ERF8-DAP-Seq(GSE60143)/Homer	CGCCGYCATW	1e0	-0.005909	1	10	0.0535	119.9	0.1067
AT4G37180(G2like)/col-AT4G37180-DAP-Seq(GSE60143)/Homer	AGAATCTTNN	1e0	-0.005644	1	50	0.2674	402.9	0.3586
ERF7(AP2EREBP)/col-ERF7-DAP-Seq(GSE60143)/Homer	ATGRCGGCGG	1e0	-0.005351	1	14	0.0749	152.4	0.1356
MafA(bZIP)/Islet-MafA-ChIP-Seq(GSE30298)/Homer	TGCTGACTCA	1e0	-0.004953	1	76	0.4064	567.6	0.5052
ZNF317(Zf)/HEK293-ZNF317.GFP-ChIP-Seq(GSE58341)/Homer	GTCWGCTGTYYCTCT	1e0	-0.004613	1	75	0.4011	562.7	0.5009
Tlx?(NR)/NPC-H3K4me1-ChIP-Seq(GSE16256)/Homer	CTGGCAGSCTGCCA	1e0	-0.003608	1	1	0.0053	36	0.032
bHLH28(bHLH)/col-bHLH28-DAP-Seq(GSE60143)/Homer	NHHTGTACGGAH	1e0	-0.003353	1	15	0.0802	165.6	0.1474
STAT4(Stat)/CD4-Stat4-ChIP-Seq(GSE22104)/Homer	NYTTCCWGGAAR	1e0	-0.003332	1	39	0.2086	337.5	0.3003
CEBP:AP1(bZIP)/ThioMac-CEBPb-ChIP-Seq(GSE21512)/Homer	DRTGTTGCAA	1e0	-0.003268	1	40	0.2139	344.2	0.3063
PSE(SNAPc)/K562-mStart-Seq/Homer	WAVTCACCMTAASYDAAAAG	1e0	-0.00325	1	2	0.0107	49.7	0.0443
IDD4(C2H2)/col-IDD4-DAP-Seq(GSE60143)/Homer	TTTGTCTTTWTB	1e0	-0.002903	1	64	0.3422	501.8	0.4466
Atf4(bZIP)/MEF-Atf4-ChIP-Seq(GSE35681)/Homer	MTGATGCAAT	1e0	-0.002764	1	37	0.1979	326.6	0.2907
Chop(bZIP)/MEF-Chop-ChIP-Seq(GSE35681)/Homer	ATTGCATCAT	1e0	-0.002764	1	37	0.1979	326.6	0.2907
ERF115(AP2EREBP)/colamp-ERF115-DAP-Seq(GSE60143)/Homer	WTKRCGGCGB	1e0	-0.00255	1	15	0.0802	168.8	0.1503
AT1G49560(G2like)/colamp-AT1G49560-DAP-Seq(GSE60143)/Homer	GAWTCTNWDA	1e0	-0.002302	1	50	0.2674	416	0.3702
Pax8(Paired,Homeobox)/Thyroid-Pax8-ChIP-Seq(GSE26938)/Homer	GTCATGCHTGRCTGS	1e0	-0.001909	1	1	0.0053	39.4	0.035
WRKY50(WRKY)/col-WRKY50-DAP-Seq(GSE60143)/Homer	NNTTGACTWNNGNNN	1e0	-0.001909	1	1	0.0053	39.5	0.0352
MYB113(MYB)/col-MYB113-DAP-Seq(GSE60143)/Homer	HNDAWTCMGTTAYWN	1e0	-0.001876	1	26	0.139	254.6	0.2266
E2F3(E2F)/MEF-E2F3-ChIP-Seq(GSE71376)/Homer	BTKGGCGGGAAA	1e0	-0.001274	1	59	0.3155	481.8	0.4288
PPARa(NR),DR1/Liver-Ppara-ChIP-Seq(GSE47954)/Homer	VNAGGKCAAAGGTCA	1e0	-0.001046	1	44	0.2353	386.8	0.3443
Egr1(Zf)/K562-Egr1-ChIP-Seq(GSE32465)/Homer	TGCGTGGGYG	1e0	-0.000849	1	12	0.0642	155.4	0.1383
AP-1(bZIP)/ThioMac-PU.1-ChIP-Seq(GSE21512)/Homer	VTGACTCATC	1e0	-0.000824	1	47	0.2513	409.8	0.3647
AT1G77200(AP2EREBP)/colamp-AT1G77200-DAP-Seq(GSE60143)/Homer	ACCGACAHWD	1e0	-0.000732	1	1	0.0053	45.5	0.0405
RXR(NR),DR1/3T3L1-RXR-ChIP-Seq(GSE13511)/Homer	TAGGGCAAAGGTCA	1e0	-0.000498	1	45	0.2406	402.5	0.3583
ERF13(AP2EREBP)/colamp-ERF13-DAP-Seq(GSE60143)/Homer	TYAGCCGCCATT	1e0	-1.7e-05	1	47	0.2513	453.6	0.4038
LXRE(NR),DR4/RAW-LXRb.biotin-ChIP-Seq(GSE21512)/Homer	RGGTTACTANAGGTCA	1e0	0	1	0	0	2.7	0.0024
p53(p53)/mES-cMyc-ChIP-Seq(GSE11431)/Homer	ACATGCCCGGGCAT	1e0	0	1	0	0	2.9	0.0026
ATHB18(Homeobox)/colamp-ATHB18-DAP-Seq(GSE60143)/Homer	YCAATSATTG	1e0	0	1	0	0	2.8	0.0025
GATA11(C2C2gata)/col-GATA11-DAP-Seq(GSE60143)/Homer	DDHYYAGATCTR	1e0	0	1	0	0	2	0.0018
Brn2(POU,Homeobox)/NPC-Brn2-ChIP-Seq(GSE35496)/Homer	ATGAATATTC	1e0	0	1	0	0	3.2	0.0028
CRE(bZIP)/Promoter/Homer	CSGTGACGTCAC	1e0	0	1	0	0	3.3	0.003
GATA3(Zf),DR8/iTreg-Gata3-ChIP-Seq(GSE20898)/Homer	AGATSTNDNNDSAGATAASN	1e0	0	1	0	0	3.1	0.0027
GATA(Zf),IR3/iTreg-Gata3-ChIP-Seq(GSE20898)/Homer	NNNNNBAGATAWYATCTVHN	1e0	0	1	0	0	3.2	0.0028
Jun-AP1(bZIP)/K562-cJun-ChIP-Seq(GSE31477)/Homer	GATGASTCATCN	1e0	0	1	0	0	3.5	0.0031
NRF(NRF)/Promoter/Homer	STGCGCATGCGC	1e0	0	1	0	0	3.4	0.0031
Six4(Homeobox)/MCF7-SIX4-ChIP-Seq(Encode)/Homer	TGWAAYCTGABACCB	1e0	0	1	0	0	3.1	0.0028
T1ISRE(IRF)/ThioMac-Ifnb-Expression/Homer	ACTTTCGTTTCT	1e0	0	1	0	0	3.1	0.0027
Tbx20(T-box)/Heart-Tbx20-ChIP-Seq(GSE29636)/Homer	GGTGYTGACAGS	1e0	0	1	0	0	3.8	0.0034
AARE(HLH)/mES-cMyc-ChIP-Seq/Homer	GATTGCATCA	1e0	0	1	0	0	3.4	0.003
DREF/Drosophila-Promoters/Homer	AVYTATCGATAD	1e0	0	1	0	0	3.1	0.0028
AGL16(MADS)/col-AGL16-DAP-Seq(GSE60143)/Homer	TWCCHWATWDGGAAA	1e0	0	1	0	0	3	0.0027
AT2G01818(PLATZ)/col-AT2G01818-DAP-Seq(GSE60143)/Homer	TCTAGAABSTTC	1e0	0	1	0	0	3.1	0.0028
AT3G09735(S1Falike)/col-AT3G09735-DAP-Seq(GSE60143)/Homer	TTCTAGAANMTTCTA	1e0	0	1	0	0	3.1	0.0028
FAR1(FAR1)/col-FAR1-DAP-Seq(GSE60143)/Homer	TKNNNYYCACGCGCY	1e0	0	1	0	0	3.4	0.003
HAT5(Homeobox)/colamp-HAT5-DAP-Seq(GSE60143)/Homer	DCAATWATTG	1e0	0	1	0	0	3.2	0.0029
HSFA6B(HSF)/colamp-HSFA6B-DAP-Seq(GSE60143)/Homer	NTTCTAGAANHTTCT	1e0	0	1	0	0	3.1	0.0028
TCP17(TCP)/col-TCP17-DAP-Seq(GSE60143)/Homer	GTGGTCCCCA	1e0	0	1	0	0	3.1	0.0028
CTCF-SatelliteElement(Zf?)/CD4+-CTCF-ChIP-Seq(Barski_et_al.)/Homer	TGCAGTTCCMVNWRTGGCCA	1e0	0.000e+00	1	0	0	0	0
Mouse_Recombination_Hotspot(Zf)/Testis-DMC1-ChIP-Seq(GSE24438)/Homer	ACTYKNATTCGTGNTACTTC	1e0	0.000e+00	1	0	0	0.3	0.0002
RAR:RXR(NR),DR5/ES-RAR-ChIP-Seq(GSE56893)/Homer	RGGTCADNNAGAGGTCAV	1e0	0.000e+00	1	0	0	0.3	0.0003
DUX4(Homeobox)/Myoblasts-DUX4.V5-ChIP-Seq(GSE75791)/Homer	NWTAAYCYAATCAWN	1e0	0.000e+00	1	0	0	0	0
Duxbl(Homeobox)/NIH3T3-Duxbl.HA-ChIP-Seq(GSE119782)/Homer	TAAYCYAATCAA	1e0	0.000e+00	1	0	0	0.2	0.0002
DUX(Homeobox)/C2C12-Dux-ChIP-Seq(GSE87279)/Homer	BCWGATTCAATCAAN	1e0	0.000e+00	1	0	0	0	0
EBNA1(EBV-virus)/Raji-EBNA1-ChIP-Seq(GSE30709)/Homer	GGYAGCAYDTGCTDCCCNNN	1e0	0.000e+00	1	0	0	0	0
E-box(bHLH)/Promoter/Homer	SSGGTCACGTGA	1e0	0.000e+00	1	0	0	0.5	0.0005
Egr2(Zf)/Thymocytes-Egr2-ChIP-Seq(GSE34254)/Homer	NGCGTGGGCGGR	1e0	0.000e+00	1	0	0	0.5	0.0005
GFX(?)/Promoter/Homer	ATTCTCGCGAGA	1e0	0.000e+00	1	0	0	0	0
GFY(?)/Promoter/Homer	ACTACAATTCCC	1e0	0.000e+00	1	0	0	0	0
HOXA2(Homeobox)/mES-Hoxa2-ChIP-Seq(Donaldson_et_al.)/Homer	GYCATCMATCAT	1e0	0.000e+00	1	0	0	0	0
HRE(HSF)/Striatum-HSF1-ChIP-Seq(GSE38000)/Homer	TTCTAGAABNTTCTA	1e0	0.000e+00	1	0	0	0	0
JunD(bZIP)/K562-JunD-ChIP-Seq/Homer	ATGACGTCATCN	1e0	0.000e+00	1	0	0	0	0
NF1:FOXA1(CTF,Forkhead)/LNCAP-FOXA1-ChIP-Seq(GSE27824)/Homer	WNTGTTTRYTTTGGCA	1e0	0.000e+00	1	0	0	0	0
NFE2L2(bZIP)/HepG2-NFE2L2-ChIP-Seq(Encode)/Homer	AWWWTGCTGAGTCAT	1e0	0.000e+00	1	0	0	0	0
NFkB-p65-Rel(RHD)/ThioMac-LPS-Expression(GSE23622)/Homer	GGAAATTCCC	1e0	0.000e+00	1	0	0	0	0
NRF1(NRF)/MCF7-NRF1-ChIP-Seq(Unpublished)/Homer	CTGCGCATGCGC	1e0	0.000e+00	1	0	0	0	0
OCT:OCT(POU,Homeobox,IR1)/NPC-Brn2-ChIP-Seq(GSE35496)/Homer	ATGAATWATTCATGA	1e0	0.000e+00	1	0	0	0	0
p73(p53)/Trachea-p73-ChIP-Seq(PRJNA310161)/Homer	NRRRCAWGTCCDGRCATGYY	1e0	0.000e+00	1	0	0	0	0
Pax7(Paired,Homeobox),longest/Myoblast-Pax7-ChIP-Seq(GSE25064)/Homer	NTAATTDGCYAATTANNWWD	1e0	0.000e+00	1	0	0	0	0
PBX1(Homeobox)/MCF7-PBX1-ChIP-Seq(GSE28007)/Homer	GSCTGTCACTCA	1e0	0.000e+00	1	0	0	0.2	0.0002
REST-NRSF(Zf)/Jurkat-NRSF-ChIP-Seq/Homer	GGMGCTGTCCATGGTGCTGA	1e0	0.000e+00	1	0	0	0	0
Rfx2(HTH)/LoVo-RFX2-ChIP-Seq(GSE49402)/Homer	GTTGCCATGGCAACM	1e0	0.000e+00	1	0	0	0	0
RFX(HTH)/K562-RFX3-ChIP-Seq(SRA012198)/Homer	CGGTTGCCATGGCAAC	1e0	0.000e+00	1	0	0	0	0
Ronin(THAP)/ES-Thap11-ChIP-Seq(GSE51522)/Homer	RACTACAACTCCCAGVAKGC	1e0	0.000e+00	1	0	0	0	0
RORgt(NR)/EL4-RORgt.Flag-ChIP-Seq(GSE56019)/Homer	AAYTAGGTCA	1e0	0.000e+00	1	0	0	0.3	0.0002
RORg(NR)/Liver-Rorc-ChIP-Seq(GSE101115)/Homer	WAABTAGGTCAV	1e0	0.000e+00	1	0	0	0.7	0.0006
RORgt(NR)/EL4-RORgt.Flag-ChIP-Seq(GSE56019)/Homer	AAYTAGGTCA	1e0	0.000e+00	1	0	0	0.3	0.0002
TFE3(bHLH)/MEF-TFE3-ChIP-Seq(GSE75757)/Homer	GTCACGTGACYV	1e0	0.000e+00	1	0	0	0	0
X-box(HTH)/NPC-H3K4me1-ChIP-Seq(GSE16256)/Homer	GGTTGCCATGGCAA	1e0	0.000e+00	1	0	0	0	0
ZFP3(Zf)/HEK293-ZFP3.GFP-ChIP-Seq(GSE58341)/Homer	GGGTTTTGAAGGATGARTAGGAGTT	1e0	0.000e+00	1	0	0	0	0
ZKSCAN1(Zf)/HepG2-ZKSCAN1-ChIP-Seq(Encode)/Homer	GCACAYAGTAGGKCY	1e0	0.000e+00	1	0	0	0	0
ZNF16(Zf)/HEK293-ZNF16.GFP-ChIP-Seq(GSE58341)/Homer	MACCTTCYATGGCTCCCTAKTGCCY	1e0	0.000e+00	1	0	0	0	0
ZNF768(Zf)/Rajj-ZNF768-ChIP-Seq(GSE111879)/Homer	RHHCAGAGAGGB	1e0	0.000e+00	1	0	0	0.3	0.0003
AGL95(ND)/col-AGL95-DAP-Seq(GSE60143)/Homer	TTCTAGAAGCTTCTA	1e0	0.000e+00	1	0	0	0	0
AT1G04880(ARID)/colamp-AT1G04880-DAP-Seq(GSE60143)/Homer	AAACTATATADTATA	1e0	0.000e+00	1	0	0	0	0
AT1G10720(BSD)/col-AT1G10720-DAP-Seq(GSE60143)/Homer	TTCTAGAAKCTTCTA	1e0	0.000e+00	1	0	0	0	0
At1g13300(G2like)/col-At1g13300-DAP-Seq(GSE60143)/Homer	GAATCTWAGATTCYN	1e0	0.000e+00	1	0	0	0	0
AT1G23810(Orphan)/col-AT1G23810-DAP-Seq(GSE60143)/Homer	TTCTAGAAGSTTCTA	1e0	0.000e+00	1	0	0	0	0
At2g45680(TCP)/colamp-At2g45680-DAP-Seq(GSE60143)/Homer	GTGGGNCCCACNDND	1e0	0.000e+00	1	0	0	0.6	0.0006
AT4G12670(MYBrelated)/col-AT4G12670-DAP-Seq(GSE60143)/Homer	AGGGTTTAGGGTTTA	1e0	0.000e+00	1	0	0	0	0
AT4G27900(C2C2COlike)/col-AT4G27900-DAP-Seq(GSE60143)/Homer	TCTCVACCGTTSATT	1e0	0.000e+00	1	0	0	0	0
At5g22890(C2H2)/col-At5g22890-DAP-Seq(GSE60143)/Homer	NSAGGTKWTATCTGD	1e0	0.000e+00	1	0	0	0	0
AT5G22990(C2H2)/col-AT5G22990-DAP-Seq(GSE60143)/Homer	WCGAHDTCGWHN	1e0	0.000e+00	1	0	0	0	0
AT5G59990(C2C2COlike)/colamp-AT5G59990-DAP-Seq(GSE60143)/Homer	TCTCAACCGTTCATT	1e0	0.000e+00	1	0	0	0.3	0.0003
bHLH18(bHLH)/col-bHLH18-DAP-Seq(GSE60143)/Homer	CACGTGTTYCACGTG	1e0	0.000e+00	1	0	0	0	0
bZIP42(bZIP)/colamp-bZIP42-DAP-Seq(GSE60143)/Homer	GCCACGTCAGCA	1e0	0.000e+00	1	0	0	0	0
bZIP69(bZIP)/col-bZIP69-DAP-Seq(GSE60143)/Homer	GACAGCTGKCAW	1e0	0.000e+00	1	0	0	0	0
CDM1(C3H)/colamp-CDM1-DAP-Seq(GSE60143)/Homer	CCGAWAWTWTCGGAN	1e0	0.000e+00	1	0	0	0.4	0.0004
DDF2(AP2EREBP)/col-DDF2-DAP-Seq(GSE60143)/Homer	GATGTCGRCR	1e0	0.000e+00	1	0	0	0.3	0.0003
DEL1(E2FDP)/colamp-DEL1-DAP-Seq(GSE60143)/Homer	TTCCCGCCAA	1e0	0.000e+00	1	0	0	0	0
GT1(Trihelix)/col-GT1-DAP-Seq(GSE60143)/Homer	TTAACCATGGTTAAD	1e0	0.000e+00	1	0	0	0	0
HSF21(HSF)/col-HSF21-DAP-Seq(GSE60143)/Homer	CTTCTAGAAGMTTYW	1e0	0.000e+00	1	0	0	0	0
HSF7(HSF)/colamp-HSF7-DAP-Seq(GSE60143)/Homer	TTCTAGAAGCTTCTA	1e0	0.000e+00	1	0	0	0	0
HSFA1E(HSF)/col-HSFA1E-DAP-Seq(GSE60143)/Homer	TTCTAGAAGCTTCTA	1e0	0.000e+00	1	0	0	0	0
HSFA6A(HSF)/col-HSFA6A-DAP-Seq(GSE60143)/Homer	RGAAGNTTCTAGAAN	1e0	0.000e+00	1	0	0	0	0
HSFB3(HSF)/colamp-HSFB3-DAP-Seq(GSE60143)/Homer	TTCTAGAAGMTTHTW	1e0	0.000e+00	1	0	0	0	0
HSFB4(HSF)/col-HSFB4-DAP-Seq(GSE60143)/Homer	TTCTAGAAGCTTCTA	1e0	0.000e+00	1	0	0	0	0
HSFC1(HSF)/col-HSFC1-DAP-Seq(GSE60143)/Homer	HTTCTAGAADCTTCT	1e0	0.000e+00	1	0	0	0	0
MYB44(MYB)/colamp-MYB44-DAP-Seq(GSE60143)/Homer	CVGTTWWKTCNGTTA	1e0	0.000e+00	1	0	0	0.8	0.0007
REM16(ABI3VP1)/col-REM16-DAP-Seq(GSE60143)/Homer	DTTTTTSCCGSMAAA	1e0	0.000e+00	1	0	0	0	0
TGA3(bZIP)/colamp-TGA3-DAP-Seq(GSE60143)/Homer	WTGATGACGTCATCW	1e0	0.000e+00	1	0	0	0	0
TGA5(bZIP)/col-TGA5-DAP-Seq(GSE60143)/Homer	NNGATGACGTCATCN	1e0	0.000e+00	1	0	0	0	0
Unknown2/Arabidopsis-Promoters/Homer	AAACGACGTCGTTTT	1e0	0.000e+00	1	0	0	0	0
VIP1(bZIP)/col-VIP1-DAP-Seq(GSE60143)/Homer	NTTGACAGCTGTCAN	1e0	0.000e+00	1	0	0	0.5	0.0004
WRKY11(WRKY)/col-WRKY11-DAP-Seq(GSE60143)/Homer	SCGTTGACTTTN	1e0	0.000e+00	1	0	0	0.9	0.0008
WRKY17(WRKY)/colamp-WRKY17-DAP-Seq(GSE60143)/Homer	GCGTTGACTTTT	1e0	0.000e+00	1	0	0	0	0
WRKY21(WRKY)/colamp-WRKY21-DAP-Seq(GSE60143)/Homer	DCGTTGACTTTT	1e0	0.000e+00	1	0	0	0.9	0.0008
WRKY46(WRKY)/colamp-WRKY46-DAP-Seq(GSE60143)/Homer	AAAGTCAACGSN	1e0	0.000e+00	1	0	0	0.9	0.0008
WRKY7(WRKY)/colamp-WRKY7-DAP-Seq(GSE60143)/Homer	AAAAGTCAACGSHWD	1e0	0.000e+00	1	0	0	0	0
ZIM(C2C2gata)/col-ZIM-DAP-Seq(GSE60143)/Homer	ATCSRACGGTYRAGA	1e0	0.000e+00	1	0	0	0	0
ZML1(C2C2gata)/colamp-ZML1-DAP-Seq(GSE60143)/Homer	ATCWYRACCGTTSRW	1e0	0.000e+00	1	0	0	0	0
EFL-1(E2F)/cElegans-L1-EFL1-ChIP-Seq(modEncode)/Homer	TGCAARYGCGCTCYA	1e0	0.000e+00	1	0	0	0.1	0.0001
LIN-15B(Zf)/cElegans-L3-LIN15B-ChIP-Seq(modEncode)/Homer	CARTGGAGCGCRYTTGCATT	1e0	0.000e+00	1	0	0	0	0
IRF2(IRF)/Erythroblas-IRF2-ChIP-Seq(GSE36985)/Homer	GAAASYGAAASY	1e0	0.000e+00	1	0	0	1.4	0.0013
ISRE(IRF)/ThioMac-LPS-Expression(GSE23622)/Homer	AGTTTCASTTTC	1e0	0.000e+00	1	0	0	1.8	0.0016
RARg(NR)/ES-RARg-ChIP-Seq(GSE30538)/Homer	AGGTCAAGGTCA	1e0	0.000e+00	1	0	0	1.5	0.0013
Rfx1(HTH)/NPC-H3K4me1-ChIP-Seq(GSE16256)/Homer	KGTTGCCATGGCAA	1e0	0.000e+00	1	0	0	1.8	0.0016
YY1(Zf)/Promoter/Homer	CAAGATGGCGGC	1e0	0.000e+00	1	0	0	1.2	0.001
ZNF519(Zf)/HEK293-ZNF519.GFP-ChIP-Seq(GSE58341)/Homer	GAGSCCGAGC	1e0	0.000e+00	1	0	0	1.2	0.001
GATA6(C2C2gata)/col200-GATA6-DAP-Seq(GSE60143)/Homer	TAGATCTARAHH	1e0	0.000e+00	1	0	0	1.5	0.0013
WRKY8(WRKY)/colamp-WRKY8-DAP-Seq(GSE60143)/Homer	CGTTGACTTT	1e0	0.000e+00	1	0	0	1.2	0.0011
RAR:RXR(NR),DR0/ES-RAR-ChIP-Seq(GSE56893)/Homer	AGGTCAAGGTCA	1e0	0.000e+00	1	0	0	4.3	0.0039
TR4(NR),DR1/Hela-TR4-ChIP-Seq(GSE24685)/Homer	GAGGTCAAAGGTCA	1e0	0.000e+00	1	0	0	4.1	0.0037
ZNF136(Zf)/HEK293-ZNF136.GFP-ChIP-Seq(GSE58341)/Homer	YTKGATAHAGTATTCTWGGTNGGCA	1e0	0.000e+00	1	0	0	4.9	0.0044
At1g77640(AP2EREBP)/col-At1g77640-DAP-Seq(GSE60143)/Homer	TGTCGGTGGA	1e0	0.000e+00	1	0	0	5	0.0044
TGA4(bZIP)/colamp-TGA4-DAP-Seq(GSE60143)/Homer	RTGACGTCAKCW	1e0	0.000e+00	1	0	0	4.2	0.0037
Mef2d(MADS)/Retina-Mef2d-ChIP-Seq(GSE61391)/Homer	GCTATTTTTAGC	1e0	0.000e+00	1	0	0	5.6	0.005
ZBTB12(Zf)/HEK293-ZBTB12.GFP-ChIP-Seq(GSE58341)/Homer	NGNTCTAGAACCNGV	1e0	0.000e+00	1	0	0	5.2	0.0046
ZNF382(Zf)/HEK293-ZNF382.GFP-ChIP-Seq(GSE58341)/Homer	GNCTGTASTRNTGBCTCHTT	1e0	0.000e+00	1	0	0	5.8	0.0051
GATA1(C2C2gata)/colamp-GATA1-DAP-Seq(GSE60143)/Homer	DDWWYYAGATCTRRW	1e0	0.000e+00	1	0	0	5.4	0.0048
Brn1(POU,Homeobox)/NPC-Brn1-ChIP-Seq(GSE35496)/Homer	TATGCWAATBAV	1e0	0.000e+00	1	0	0	6.3	0.0056
Nur77(NR)/K562-NR4A1-ChIP-Seq(GSE31363)/Homer	TGACCTTTNCNT	1e0	0.000e+00	1	0	0	6.5	0.0058
ZNF41(Zf)/HEK293-ZNF41.GFP-ChIP-Seq(GSE58341)/Homer	CCTCATGGTGYCYTWYTCCCTTGTG	1e0	0.000e+00	1	0	0	6.5	0.0058
AT3G58630(Trihelix)/col-AT3G58630-DAP-Seq(GSE60143)/Homer	TCTCCGGCGA	1e0	0.000e+00	1	0	0	6.2	0.0056
BZR1(BZR)/col-BZR1-DAP-Seq(GSE60143)/Homer	NNCRCACGTGCG	1e0	0.000e+00	1	0	0	6.5	0.0058
DREB26(AP2EREBP)/col-DREB26-DAP-Seq(GSE60143)/Homer	CCACCGACAH	1e0	0.000e+00	1	0	0	6.9	0.0061
IRF4(IRF)/GM12878-IRF4-ChIP-Seq(GSE32465)/Homer	ACTGAAACCA	1e0	0.000e+00	1	0	0	7.2	0.0064
WRKY45(WRKY)/col-WRKY45-DAP-Seq(GSE60143)/Homer	HNNNKTTGACTWWNH	1e0	0.000e+00	1	0	0	7.2	0.0064
GATA12(C2C2gata)/col-GATA12-DAP-Seq(GSE60143)/Homer	YAGATCTRAW	1e0	0.000e+00	1	0	0	8.8	0.0079
PGR(NR)/EndoStromal-PGR-ChIP-Seq(GSE69539)/Homer	AAGAACATWHTGTTC	1e0	0.000e+00	1	0	0	9.8	0.0087
AT1G01250(AP2EREBP)/col-AT1G01250-DAP-Seq(GSE60143)/Homer	YCACCGACAHTW	1e0	0.000e+00	1	0	0	9.5	0.0084
HSF6(HSF)/col-HSF6-DAP-Seq(GSE60143)/Homer	TTYTAGAAGCTTCTA	1e0	0.000e+00	1	0	0	9.2	0.0082
Pit1+1bp(Homeobox)/GCrat-Pit1-ChIP-Seq(GSE58009)/Homer	ATGCATAATTCA	1e0	0.000e+00	1	0	0	10.8	0.0096
TGA10(bZIP)/colamp-TGA10-DAP-Seq(GSE60143)/Homer	ATGACGTC	1e0	0.000e+00	1	0	0	10.4	0.0093
WRKY26(WRKY)/colamp-WRKY26-DAP-Seq(GSE60143)/Homer	CGTTGACTWDKN	1e0	0.000e+00	1	0	0	10.3	0.0091
WRKY43(WRKY)/colamp-WRKY43-DAP-Seq(GSE60143)/Homer	NCGTTGACTTTT	1e0	0.000e+00	1	0	0	10.6	0.0095
GFY-Staf(?,Zf)/Promoter/Homer	RACTACAATTCCCAGAAKGC	1e0	0.000e+00	1	0	0	11.2	0.01
DEAR5(AP2EREBP)/col-DEAR5-DAP-Seq(GSE60143)/Homer	NDWTGTCGGTGRWDN	1e0	0.000e+00	1	0	0	12.7	0.0113
WUS1(Homeobox)/colamp-WUS1-DAP-Seq(GSE60143)/Homer	CAWTCATTCA	1e0	0.000e+00	1	0	0	12.8	0.0114
WRKY20(WRKY)/col-WRKY20-DAP-Seq(GSE60143)/Homer	CKTTGACYWD	1e0	0.000e+00	1	0	0	13.3	0.0119
WRKY40(WRKY)/colamp-WRKY40-DAP-Seq(GSE60143)/Homer	AHWAGTCAAC	1e0	0.000e+00	1	0	0	14.1	0.0125
At4g32800(AP2EREBP)/colamp-At4g32800-DAP-Seq(GSE60143)/Homer	DYCACCGACAHWWWH	1e0	0.000e+00	1	0	0	15.6	0.0139
Zfp809(Zf)/ES-Zfp809-ChIP-Seq(GSE70799)/Homer	GGGGCTYGKCTGGGA	1e0	0.000e+00	1	0	0	18.2	0.0162
RAP21(AP2EREBP)/colamp-RAP21-DAP-Seq(GSE60143)/Homer	BCACCGACAHNN	1e0	0.000e+00	1	0	0	19	0.0169
HINFP(Zf)/K562-HINFP.eGFP-ChIP-Seq(Encode)/Homer	TWVGGTCCGC	1e0	0.000e+00	1	0	0	17.3	0.0154
Mef2a(MADS)/HL1-Mef2a.biotin-ChIP-Seq(GSE21529)/Homer	CYAAAAATAG	1e0	0.000e+00	1	0	0	21.6	0.0192
PAX5(Paired,Homeobox)/GM12878-PAX5-ChIP-Seq(GSE32465)/Homer	GCAGCCAAGCRTGACH	1e0	0.000e+00	1	0	0	35.8	0.0319
Srebp2(bHLH)/HepG2-Srebp2-ChIP-Seq(GSE31477)/Homer	CGGTCACSCCAC	1e0	0.000e+00	1	0	0	35.6	0.0317
LEP(AP2EREBP)/col-LEP-DAP-Seq(GSE60143)/Homer	CDCCGCCGTC	1e0	0.000e+00	1	0	0	32.8	0.0292
Srebp1a(bHLH)/HepG2-Srebp1a-ChIP-Seq(GSE31477)/Homer	RTCACSCCAY	1e0	0.000e+00	1	0	0	36.4	0.0324
