# Supplementary material for: Hominoid-specific transposable elements reshaped neural crest migration in craniofacial development
Source: Mol Syst Biol. 2025 Sep 22;21(12):1731–47. doi: 10.1038/s44320-025-00151-z (PMC12673149; doi:10.1038/s44320-025-00151-z)
Supplement: Supplementary file 6 — Dataset EV4 [file 44320_2025_151_MOESM6_ESM.xlsx]

## Sheet: Dataset EV4
Dataset EV4 - Normalized expression values (TPM) of expressed genes near accessible human-specific SVAs and LTR5HS
GENE	NOG1	NOG2	NOG3	HSTE1	HSTE3	CHIMP
STOM	338.693	368.025	277.112	26.8162	95.6402	4.30692
TRIML2	153.022	461.545	65.6439	1.2897	7.50506	10.3746
SNX2	204.568	179.113	180.325	142.002	68.7544	69.1856
DERA	96.4896	100.436	99.104	25.4827	24.134	54.8576
SLC3A2	218.088	343.905	225.674	150.547	155.438	197.157
PRODH	39.9578	30.4267	51.1103	11.5272	0.959688	6.63856
TIMM50	144.79	115.61	136.866	117.099	94.5613	220.315
ARMT1	65.4316	65.1697	62.9052	47.4475	29.2751	13.9108
ZNF90	28.4597	52.0962	43.3623	16.3195	17.1425	14.8092
SDHC	199.666	206.867	214.965	186.831	174.13	123.957
PFKP	61.7681	56.0264	70.9746	41.5189	30.6643	19.1737
RIC8A	65.1034	65.2761	59.5523	53.6343	25.5079	66.2307
EIF3K	176.163	206.635	203.615	152.839	205.116	161.607
DNAJC15	58.5008	62.8475	41.7985	32.8674	36.1469	10.663
ENSA	174.094	156.355	118.195	163.978	107.517	136.084
DENR	74.7535	86.0663	91.5655	65.954	66.5496	71.6468
RPUSD3	63.6248	60.983	55.4853	44.9778	38.8826	105.249
EIF3B	150.939	127.602	172.762	173.297	91.6097	167.603
NCBP2	89.839	102.817	118.656	95.3737	75.8616	120.247
MRS2	38.2341	48.8603	37.3641	22.3549	20.5789	19.8818
MSTO1	35.2065	40.5977	53.0883	40.3735	9.92912	62.4512
ZNF649	30.8764	30.4943	35.0187	22.7568	9.75274	10.628
NSMAF	23.2425	30.5745	31.36	23.4801	9.15981	20.6868
RANBP2	20.3598	29.2676	33.5457	22.7264	8.78899	19.4931
WBP1L	24.0072	26.3415	20.1151	13.678	8.26477	11.2018
ABCB8	24.8159	31.5282	22.0066	22.4053	4.9117	23.1537
AGL	14.3265	18.1879	19.6218	8.93341	6.0666	3.98569
KLRG2	17.8112	14.0096	14.1858	5.61573	1.87773	2.62703
SNX8	47.3687	50.379	46.7896	35.689	38.443	42.0282
APELA	17.8561	21.3568	17.8291	10.9194	5.36347	2.67813
SMNDC1	48.1888	42.2275	39.43	48.6551	17.1448	20.8085
VAV2	25.7011	21.774	22.6045	18.9322	7.80209	28.7203
PLSCR1	19.5126	31.5374	24.6672	14.8316	16.0877	26.5355
MMP24OS	56.1805	45.3876	40.2332	28.8117	43.8011	16.7202
ASRGL1	30.7439	27.0872	35.328	29.847	13.6331	10.6149
TMCC1	19.7575	18.9803	16.5369	13.9252	6.22926	15.3664
ENTPD6	47.3965	35.3858	39.4895	42.6379	20.2769	23.0721
USP33	44.3465	43.1814	46.7512	41.7102	31.1054	54.8895
PSMC4	38.7785	45.4143	39.6287	35.6186	27.946	51.4768
MRTFA	14.0931	13.5487	12.5385	8.79006	3.91754	23.2053
SLC35A5	37.5113	35.6302	41.1502	45.2538	15.582	14.0015
RBM8A	204.012	214.437	198.613	171.932	222.411	202.556
HSBP1L1	12.9773	15.7524	14.5383	3.09209	12.3432	12.0241
CR1L	6.76542	7.95409	14.2679	0.986449	1.34419	2.20289
ZNF701	6.66905	13.3099	11.133	4.79906	5.44429	5.46629
SERPINB9	5.74565	18.0717	7.17799	0.832976	1.55089	2.67787
SLC35F6	9.91616	13.7087	11.4512	5.52163	6.1206	9.3657
NBPF15	19.5821	16.3234	22.1462	22.2923	6.18116	14.5461
SDHAP3	8.71977	9.73547	11.1349	5.5739	4.17137	24.7233
TRIM38	7.83166	7.40432	8.29185	0.952764	5.05575	1.49975
CHD1L	44.2692	40.9968	48.4341	56.0015	24.1465	51.3087
SMIM10L2A	5.47856	4.92294	8.28796	1.83006	0.789673	5.4254
CACNA2D2	8.75501	8.91485	11.3956	7.0766	2.46335	4.51305
PYGB	28.0673	20.1849	24.455	28.959	11.9501	39.3282
MFSD4B	3.64906	7.77279	6.58817	4.08572	1.95594	5.11405
TCP11L1	9.34706	10.6005	9.26006	8.16011	3.48794	12.6393
PACSIN1	4.81204	4.5718	3.49002	1.69312	0.645959	12.3516
NBPF11	5.5423	7.72475	7.09825	5.06996	2.33721	7.41195
HYOU1	52.024	45.8856	55.3934	59.3801	37.9812	31.6459
LDLRAP1	7.82439	10.7729	7.48556	6.53454	3.24716	14.0794
ZNF578	2.49107	4.15014	4.41402	1.17065	1.2753	3.02976
ECEL1P1	5.80991	3.94788	10.9445	0.872093	5.51563	0.53082
ZNF146	83.5911	88.9779	109.508	122.372	50.8831	47.6743
APOBEC3B	3.88736	7.76447	4.74964	2.13834	2.99294	0.82037
KRBA2	2.55691	3.5877	4.58889	2.15739	0.689476	2.72993
BARD1	6.90392	6.53484	8.70323	7.28077	2.39935	29.5832
NBPF9	8.34221	10.1701	13.4607	10.5391	5.74252	51.8195
TMEM41B	18.6266	21.0259	22.0728	15.9107	22.4809	18.045
ALX1	3.2578	6.5462	1.11285	1.90434	1.34143	166.285
TBC1D23	15.2198	15.4557	16.7105	16.0427	11.6669	6.76033
DSTNP2	6.05597	5.68299	9.3592	5.31323	3.59964	1.90609
GALNT8	3.12606	3.37262	3.37446	1.80873	1.76712	4.8583
PUF60	42.8026	12.3228	6.15052	21.2984	0.210772	132.634
NBPF8	5.95377	5.11975	7.37674	7.25078	1.97899	1.17519
ZNF517	4.14185	4.13361	3.85138	4.22353	1.54669	13.3097
SEMA4A	2.27814	2.37156	3.21522	1.8019	0.510677	9.86906
PTAR1	7.54406	9.35888	15.6	12.2486	4.17015	5.62075
NBAS	23.6192	21.6588	22.284	17.6944	24.5882	30.8375
SPTB	2.31439	1.14248	1.82606	1.27771	0.366655	4.11061
PEMT	26.8521	20.5236	25.2251	28.0785	20.4666	148.016
FAAH2	6.62079	8.10587	5.23218	2.86278	8.97191	0.54461
ZNF527	2.60131	2.45019	2.06959	2.68221	1.15521	6.27708
ZNF565	1.74689	3.10412	2.18792	3.22439	1.18941	7.82686
RRP12	13.3981	13.7804	15.1618	16.3631	11.4954	36.9635
ERCC4	6.87213	6.34711	9.20077	9.22925	5.65064	8.01779
KCTD7	5.63852	4.7733	5.85169	9.75214	2.75842	8.85015
CTH	13.8899	15.0134	22.8746	14.6403	16.883	37.0029
DENND2A	7.99352	5.25744	10.7939	14.3466	3.17685	27.8799
ZNF681	5.62617	5.40358	6.43122	9.95632	3.22022	1.43023
CENPS-CORT	3.45579	1.77416	1.74097	4.2721	1.45588	31.4589
KIF9	6.78734	4.82013	6.67441	7.12094	8.79235	8.25117
AK4	6.56396	6.15818	10.8305	11.404	5.34127	12.9149
DNAJB4	16.2485	15.5487	16.3246	28.7432	8.13462	11.3164
CAAP1	13.7772	16.8258	16.6186	23.7739	15.5084	32.5003
CHORDC1	21.2069	25.0355	19.5566	34.4897	14.7434	5.16636
WDHD1	26.4997	29.5151	36.7112	38.6413	29.1173	40.1419
ZNF121	25.3577	20.2686	47.6118	40.9347	23.4774	16.0591
RND2	38.5353	22.0376	36.2448	55.3481	32.0431	11.4875
EPHA7	4.40142	1.17496	2.11397	19.3268	0.77025	1.67942
ZC3H15	89.843	71.9623	73.092	105.052	73.9245	48.5834
PRDX4	119.634	116.926	112.4	131.167	140.529	245.5
MRPL20	124.29	125.496	118.025	123.728	180.237	125.823
NDUFAB1	138.222	112.231	130.711	153.426	239.69	156.333
UQCRH	1034.47	939.185	1015.45	1093.66	1668.52	365.43
LDHB	1531.52	1366.47	1569.92	2190.46	2443.49	1030.11
