# Supplementary material for: Hominoid-specific transposable elements reshaped neural crest migration in craniofacial development
Source: Mol Syst Biol. 2025 Sep 22;21(12):1731–47. doi: 10.1038/s44320-025-00151-z (PMC12673149; doi:10.1038/s44320-025-00151-z)
Supplement: Supplementary file 7 — Dataset EV5 [file 44320_2025_151_MOESM7_ESM.xlsx]

## Sheet: NCCs_d5_NOG_vs_HSTE_ALL_P
Dataset EV5 - Deseq2 output for differential gene expression analysis
	baseMean	log2FoldChange	lfcSE	stat	pvalue	padj
2025-12-01	48.1361	-3.01698	0.78623	-3.83728	0.000124405	0.00707849
2025-03-01	743.023	-0.0131012	0.430248	-0.0304503	0.975708	0.991591
2025-09-01	38.1591	0.116486	0.631979	0.18432	0.853762	0.941105
2025-09-10	2505.1	0.15825	0.243957	0.648681	0.516544	0.77395
2025-09-11	4369.73	-0.305904	0.262156	-1.16688	0.24326	0.554511
2025-09-14	115.362	0.151916	0.373379	0.406867	0.684105	0.863826
2025-03-02	413.391	0.0521055	0.300722	0.173268	0.862441	0.944563
2025-09-02	13021.6	0.0533898	0.220801	0.2418	0.808935	0.919642
2025-03-03	21.8844	0.59106	0.629157	0.939446	0.347502	0.654088
2025-09-03	441.61	0.675123	0.604148	1.11748	0.263789	0.577445
2025-09-04	186.976	0.282622	0.46159	0.61228	0.540352	0.787482
2025-03-05	915.266	0.143077	0.305944	0.467656	0.640031	0.843539
2025-09-05	64.5824	1.0948	0.557716	1.96301	0.0496446	0.256788
2025-03-06	3676.73	0.164593	0.305175	0.539339	0.589653	0.818281
2025-09-06	1903.73	-0.910833	0.238371	-3.82108	0.000132869	0.00730349
2025-03-07	3746.5	0.160489	0.234257	0.685098	0.493282	0.759446
2025-09-07	5713.02	0.10313	0.261417	0.394505	0.693209	0.868644
2025-03-08	503.042	-1.66032	2.29083	-0.724766	0.468596	0.744338
2025-09-08	2035.7	-0.904017	0.388107	-2.3293	0.0198432	0.15945
2025-03-09	184.061	0.442938	0.343436	1.28972	0.197147	0.502589
2025-09-09	10959.3	-0.438962	0.330039	-1.33003	0.183509	0.487825
A1BG	56.7038	1.34007	0.551527	2.42975	0.0151094	0.139261
A2ML1	124.1	-2.5335	0.68134	-3.7184	0.000200486	0.00941664
A4GALT	219.234	0.0680434	0.419503	0.1622	0.871148	0.948553
AAAS	1887.68	0.00122016	0.245471	0.00497071	0.996034	0.998273
AACS	853.017	-0.0228298	0.307468	-0.0742509	0.940811	0.978074
AACSP1	16.5464	-0.398461	0.842941	-0.472703	0.636425	0.841268
AADAT	434.958	-0.195275	0.308948	-0.632065	0.527345	0.778907
AAGAB	1750.08	0.149082	0.268295	0.555664	0.578441	0.810209
AAK1	757.457	-0.273952	0.363472	-0.753708	0.451024	0.732209
AAMDC	301.709	1.01854	0.493675	2.06319	0.0390949	0.227856
AAMP	2970.15	0.100009	0.375562	0.266291	0.790015	0.91295
AAR2	915.979	-0.334739	0.250457	-1.33651	0.181382	0.48575
AARD	43.2057	1.38011	0.608554	2.26786	0.0233379	0.174385
AARS	3663.82	-0.200432	0.296754	-0.675414	0.499413	0.762816
AARS2	1016.74	-0.383839	0.364513	-1.05302	0.292332	0.60554
AARSD1	1085.83	0.418713	0.271113	1.54442	0.122485	0.403241
AASDH	594.059	0.104423	0.265061	0.393958	0.693612	0.86879
AASDHPPT	1368.56	0.561017	0.29717	1.88786	0.0590445	0.281687
AASS	3326.79	0.0235111	0.308846	0.0761258	0.939319	0.977797
AATF	1281.42	-0.391477	0.305456	-1.28161	0.199978	0.505981
AATK	24.7708	2.30303	0.996575	2.31094	0.0208361	0.163641
ABAT	413.358	-0.143994	0.441635	-0.326047	0.744389	0.892725
ABCA1	573.199	-0.454516	0.652207	-0.696888	0.485873	0.755937
ABCA10	14.9503	0.0803917	0.935722	0.0859141	0.931535	0.974342
ABCA11P	134.105	-0.261556	0.386475	-0.676773	0.49855	0.762776
ABCA12	17.3552	-2.39672	0.974719	-2.45888	0.013937	0.134162
ABCA2	294.131	0.796551	0.697124	1.14262	0.253195	0.565801
ABCA3	293.991	0.714297	0.61711	1.15749	0.247074	0.559706
ABCA4	261.493	-2.79813	0.700457	-3.99472	6.47702082212005e-05	0.00456999
ABCA5	137.238	-0.811829	0.42799	-1.89684	0.0578486	0.278761
ABCA6	14.6076	-1.22118	0.937654	-1.30237	0.192788	0.498909
ABCA7	433.226	-0.831019	0.370364	-2.24379	0.0248458	0.180179
ABCA9	12.3526	-0.0478851	0.93818	-0.0510405	0.959293	0.985872
ABCB1	16.4817	-3.79831	1.78823	-2.12407	0.0336647	0.209086
ABCB10	526.9	0.11613	0.256766	0.452279	0.651068	0.847877
ABCB4	521.495	-4.69275	0.827486	-5.67109	1.41889670428305e-08	1.02505151907991e-05
ABCB6	401.154	0.657504	0.373777	1.75908	0.0785642	0.321658
ABCB7	1406.21	-0.0224727	0.245832	-0.091415	0.927163	0.972483
ABCB8	796.94	-0.79128	0.43641	-1.81315	0.0698079	0.303604
ABCB9	102.721	0.503732	0.41387	1.21713	0.223557	0.532685
ABCC1	826.252	-0.122108	0.519973	-0.234835	0.814337	0.922376
ABCC10	624.325	-0.540954	0.454014	-1.19149	0.233461	0.54331
ABCC2	26.8032	-0.10474	0.597332	-0.175347	0.860807	0.943659
ABCC3	46.1075	0.635456	0.549837	1.15572	0.247797	0.560507
ABCC4	977.909	-0.84454	0.30933	-2.73022	0.00632923	0.0864704
ABCC5	1491.29	-0.555377	0.428009	-1.29758	0.19443	0.500299
ABCC6	19.8493	-1.16935	0.862301	-1.35609	0.175072	0.479138
ABCC6P1	44.3135	-0.739921	0.717257	-1.0316	0.302261	0.613116
ABCC8	43.8305	0.172325	0.883878	0.194965	0.845421	0.937778
ABCC9	69.6234	-1.08858	0.447555	-2.43227	0.0150043	0.139113
ABCD1	96.4329	-0.20553	0.534425	-0.384582	0.700547	0.872001
ABCD3	1327.43	-0.061739	0.323456	-0.190873	0.848625	0.938569
ABCD4	1844.73	0.205329	0.230117	0.89228	0.372243	0.677458
ABCE1	3177.34	0.498144	0.253009	1.96888	0.0489674	0.254849
ABCF1	1431.12	-0.113985	0.327323	-0.348235	0.727664	0.885176
ABCF2	1739.7	-0.258552	0.250155	-1.03357	0.301339	0.61216
ABCF3	1089.4	-0.365906	0.246306	-1.48558	0.137391	0.425712
ABCG2	1206.58	-3.55206	0.839525	-4.23104	2.32613630185033e-05	0.00206373
ABCG4	12.259	0.7724	0.983717	0.785185	0.432345	0.718639
ABCG8	14.4744	-0.146891	0.89841	-0.163501	0.870124	0.947914
ABHD10	782.41	1.06798	0.268075	3.98391	6.77919125730455e-05	0.00465372
ABHD11	517.553	-0.256086	0.474365	-0.539851	0.5893	0.818257
ABHD12	1715.93	-0.144073	0.329681	-0.437007	0.662106	0.853788
ABHD12B	80.2362	-0.484706	0.664856	-0.729039	0.465978	0.742756
ABHD13	696.767	0.219267	0.269909	0.812375	0.416576	0.708269
ABHD14A	62.4156	1.27045	0.558346	2.27538	0.0228834	0.172718
ABHD14A-ACY1	22.4648	-0.820922	0.814014	-1.00849	0.313221	0.623018
ABHD14B	226.861	0.54509	0.402812	1.35321	0.175988	0.480072
ABHD15	75.5286	0.0574929	0.46346	0.124051	0.901275	0.961878
ABHD16A	31.224	0.966011	0.908673	1.0631	0.287737	0.601674
ABHD17A	653.007	-0.127767	0.527242	-0.242331	0.808524	0.919637
ABHD17B	1013.26	0.246099	0.229871	1.0706	0.28435	0.598246
ABHD17C	583.639	0.261962	0.461278	0.567904	0.5701	0.806206
ABHD18	419.971	-0.240007	0.303249	-0.791451	0.428681	0.715645
ABHD2	685.68	-0.4392	0.493409	-0.890134	0.373394	0.678295
ABHD3	398.236	0.45929	0.328728	1.39717	0.162362	0.463094
ABHD4	533.378	-0.944001	0.396129	-2.38307	0.017169	0.147742
ABHD5	354.813	-0.101568	0.35892	-0.282983	0.77719	0.907899
ABHD6	175.715	0.47685	0.424764	1.12262	0.261597	0.57509
ABHD8	222.039	-0.311366	0.619465	-0.502638	0.615219	0.830959
ABI1	1653.07	-0.307604	0.240551	-1.27875	0.200986	0.506882
ABI2	4920.65	0.305907	0.287314	1.06471	0.287005	0.601236
ABI3	13.7869	0.639125	0.848515	0.753228	0.451313	0.732521
ABL1	3166.83	-0.302975	0.429799	-0.704923	0.480858	0.752564
ABL2	770.06	-0.109613	0.350533	-0.312704	0.754505	0.897439
ABLIM1	1343.91	-0.037366	0.361385	-0.103397	0.917648	0.969677
ABLIM2	11.4522	0.250487	0.865512	0.289409	0.772269	0.905686
ABLIM3	62.4155	-2.31391	0.70427	-3.28554	0.00101786	0.0274674
ABO	12.7081	-1.10273	1.0388	-1.06154	0.288443	0.601674
ABR	990.879	-0.544971	0.432986	-1.25863	0.208163	0.515093
ABRACL	3289.22	0.850754	0.560514	1.51781	0.129062	0.413453
ABRAXAS1	1574.16	0.67961	0.371616	1.8288	0.0674299	0.298245
ABRAXAS2	604.349	-0.042818	0.280474	-0.152663	0.878664	0.951593
ABT1	749.179	0.166955	0.369821	0.451448	0.651666	0.847878
ABTB1	189.61	-0.871854	0.486926	-1.79053	0.0733695	0.311345
ABTB2	111.619	0.422493	0.367917	1.14834	0.250829	0.563812
AC000093.1	11.7009	2.2268	1.04968	2.12142	0.0338865	0.209834
AC000120.3	77.3552	-0.610945	2.02509	-0.301689	0.762889	0.901526
AC001226.2	92.0152	-2.06133	0.660475	-3.12099	0.00180247	0.0393609
AC002472.2	21.5182	-0.111642	0.677832	-0.164704	0.869177	0.947228
AC003005.1	13.0738	0.162887	1.60394	0.101555	0.91911	0.969677
AC003072.1	15.6409	0.568531	0.815958	0.696765	0.48595	0.755937
AC003665.1	303.343	-0.490391	0.374835	-1.30828	0.190777	0.496058
AC004057.1	5215.96	0.790111	0.503849	1.56815	0.116846	0.394102
AC004233.2	19.5809	-0.663832	0.872532	-0.760811	0.44677	0.728709
AC004475.1	1031.29	-0.327834	0.289273	-1.1333	0.257088	0.569634
AC004687.2	22.3316	-0.54819	0.7746	-0.707707	0.479127	0.751535
AC004890.2	98.2955	0.116802	0.461095	0.253315	0.800025	0.916312
AC004922.1	18.7174	-1.20977	0.812194	-1.48951	0.136352	0.424385
AC004951.2	22.1354	-1.10797	0.710467	-1.55949	0.118881	0.397627
AC004951.3	23.3975	-0.277288	0.7745	-0.358022	0.720327	0.882142
AC004967.1	13.0505	-0.305176	0.833605	-0.366091	0.714297	0.878458
AC004980.1	22.5713	-0.126338	0.632484	-0.199748	0.841677	0.93519
AC004997.1	21.5577	-3.25843	1.48064	-2.20069	0.0277577	0.190635
AC005041.1	10.3961	-1.53417	1.08454	-1.41459	0.157189	0.456574
AC005077.4	14.3066	-0.30016	1.08424	-0.276839	0.781904	0.90991
AC005154.2	18.1961	0.665583	0.765459	0.869522	0.384562	0.685246
AC005154.5	31.4318	0.404056	0.566764	0.712917	0.475897	0.749092
AC005324.4	81.1398	0.88282	0.998716	0.883955	0.376721	0.680297
AC005520.1	21.7458	-0.918059	0.705806	-1.30073	0.193352	0.499294
AC005670.2	21.4105	0.186432	1.00838	0.184883	0.853321	0.940799
AC005726.1	140.826	0.564366	0.416193	1.35602	0.175093	0.479138
AC005832.4	24.2628	-0.591053	1.41637	-0.417302	0.676457	0.8602
AC005833.1	366.027	-0.215292	0.265216	-0.811761	0.416929	0.708661
AC005943.1	108.34	0.359919	3.98132	0.090402	0.927968	0.972634
AC006001.3	528.824	-0.218589	0.301512	-0.724974	0.468468	0.744338
AC006001.4	11.965	3.25168	1.76975	1.83737	0.066156	0.296939
AC006011.1	44.2859	2.33931	1.10885	2.10967	0.0348868	0.213177
AC006030.1	14.215	0.244079	1.15345	0.211607	0.832413	0.931375
AC006064.6	159.076	-0.340857	2.27279	-0.149973	0.880786	0.95262
AC006213.1	56.3795	-0.947163	0.714467	-1.32569	0.184942	0.489406
AC006254.1	98.1623	-0.34882	0.834802	-0.417847	0.676059	0.86011
AC006453.2	22.6489	0.760801	0.80059	0.950301	0.341959	0.648704
AC006978.1	611.488	-0.559908	0.534328	-1.04787	0.294697	0.606823
AC006978.2	10.2707	-3.30546	1.41094	-2.34274	0.019143	0.157153
AC007068.1	51.4401	0.190468	0.699594	0.272255	0.785426	0.910931
AC007244.1	19.5045	0.367115	0.858056	0.427845	0.668764	0.857345
AC007318.1	13.5562	-0.0400628	0.916493	-0.0437132	0.965133	0.9887
AC007325.2	1368.14	-1.52184	0.430928	-3.53154	0.000413155	0.0157092
AC007325.4	135.135	-1.65817	0.978671	-1.69431	0.0902058	0.344107
AC007326.4	396.403	-1.00225	0.589719	-1.69954	0.0892173	0.342727
AC007546.3	29.3276	-0.496833	0.671996	-0.73934	0.459701	0.73769
AC007842.1	10.6988	-0.99155	0.952026	-1.04152	0.297636	0.60928
AC007906.2	98.396	0.969154	0.624385	1.55217	0.120621	0.400974
AC007950.1	1120.52	0.329819	0.266973	1.2354	0.216681	0.524312
AC007969.1	10.2862	0.686505	0.945563	0.726028	0.467821	0.744167
AC008012.1	367.631	0.428901	0.286582	1.49661	0.134494	0.420897
AC008013.1	14.7625	0.510894	0.831363	0.614526	0.538868	0.786599
AC008013.2	48.8041	-0.0829263	0.710704	-0.116682	0.907112	0.965296
AC008038.1	31.7719	-0.079995	0.603179	-0.132622	0.894492	0.958237
AC008073.3	31.9709	-0.649638	0.560514	-1.159	0.246455	0.558556
AC008132.1	17.2474	-1.7361	1.23569	-1.40496	0.160033	0.460345
AC008267.2	13.4839	-0.546066	0.899837	-0.60685	0.54395	0.790296
AC008397.2	19.9381	1.0885	0.801656	1.35782	0.174522	0.478579
AC008403.1	191.229	-0.58895	0.451853	-1.30341	0.192435	0.498452
AC008554.1	945.271	-0.165423	0.323002	-0.512143	0.608551	0.827863
AC008581.2	86.4882	0.035631	0.957147	0.0372262	0.970305	0.989575
AC008736.1	87.7432	-1.18532	0.570087	-2.07919	0.0376001	0.222303
AC008752.3	13.7222	-0.596166	0.822821	-0.724539	0.468735	0.744338
AC008755.1	1092.89	-0.156991	0.247441	-0.634456	0.525783	0.778439
AC008758.1	15.5318	2.94946	4.18559	0.704671	0.481015	0.752603
AC008758.5	20.5332	-0.798712	1.24998	-0.63898	0.522836	0.777662
AC008764.4	37.1584	-0.534536	1.3578	-0.393677	0.69382	0.868802
AC008770.4	83.4151	0.513532	0.403106	1.27394	0.202686	0.509291
AC008878.1	63.231	-0.522384	0.45388	-1.15093	0.249761	0.562685
AC008878.3	85.2861	-2.95354	3.68051	-0.802479	0.422276	0.712133
AC008982.1	41.0506	7.23732	4.26044	1.69873	0.0893707	0.342727
AC009053.1	100.022	-0.743914	0.762414	-0.975735	0.329196	0.638425
AC009086.2	24.4128	1.15106	1.22357	0.940739	0.346839	0.653436
AC009093.3	10.35	-0.799376	1.01646	-0.786429	0.431616	0.718225
AC009093.8	10.4266	-1.31595	1.22159	-1.07724	0.281374	0.595212
AC009119.2	16.9127	-2.03318	0.908951	-2.23684	0.0252968	0.18185
AC009133.6	470.586	1.2509	0.618116	2.02373	0.0429977	0.238393
AC009244.1	43.1155	1.69898	0.771396	2.20248	0.0276316	0.190245
AC009412.1	317.566	-0.681721	0.580281	-1.17481	0.24007	0.551666
AC009533.1	204.432	-0.302144	0.685223	-0.440943	0.659254	0.851702
AC009690.1	14.4582	0.945395	0.871979	1.08419	0.278279	0.592005
AC009779.3	85.9954	0.381	0.439835	0.866234	0.386362	0.68668
AC009879.3	21.4044	-1.09328	0.867549	-1.26019	0.207599	0.514454
AC010132.3	522.887	0.238524	0.249645	0.955455	0.339348	0.64626
AC010186.2	173.371	-0.138204	0.438348	-0.315283	0.752547	0.896586
AC010197.2	11.5747	0.227844	0.853453	0.266967	0.789495	0.912844
AC010203.1	38.9652	-0.978507	0.74083	-1.32083	0.18656	0.491182
AC010323.1	29.4328	-0.612265	1.24582	-0.491453	0.623106	0.833908
AC010326.4	86.6323	0.291208	0.618188	0.471067	0.637593	0.841782
AC010422.3	20.159	1.18452	1.04846	1.12977	0.258572	0.571503
AC010422.6	28.6318	-2.65893	1.01877	-2.60995	0.00905541	0.107496
AC010422.8	209.456	-0.00422516	0.346014	-0.012211	0.990257	0.99663
AC010487.1	45.5304	-0.198274	0.532161	-0.372582	0.70946	0.875984
AC010487.3	52.8406	-0.781677	1.17065	-0.667732	0.504305	0.765923
AC010507.2	66.7894	-1.08698	0.442379	-2.45713	0.0140053	0.134478
AC010522.1	15.3698	-0.189982	1.26984	-0.14961	0.881072	0.952849
AC010547.4	12.0605	-2.83574	1.25639	-2.25705	0.0240047	0.177207
AC010615.1	111.755	-0.585406	0.482268	-1.21386	0.224801	0.534135
AC010618.1	969.164	0.282015	0.424437	0.664445	0.506406	0.767347
AC010655.3	24.048	0.551961	0.665873	0.828929	0.407145	0.701739
AC010761.1	415.918	-0.135942	0.313594	-0.433497	0.664654	0.855038
AC010970.1	17.0608	0.631773	0.949415	0.665434	0.505773	0.767164
AC010980.1	84.1598	0.664015	0.916901	0.724195	0.468946	0.744338
AC011043.1	934.678	0.13937	0.309985	0.449601	0.652998	0.848825
AC011447.1	25.0421	-1.77569	1.18052	-1.50416	0.132541	0.418642
AC011448.1	45.1843	0.11107	0.495285	0.224255	0.822559	0.925841
AC011455.2	33.9591	-1.16229	1.22392	-0.949641	0.342295	0.649037
AC011462.1	65.5817	-0.719136	0.591121	-1.21656	0.223771	0.53294
AC011477.1	25.3525	0.101922	0.761002	0.133932	0.893456	0.957802
AC011481.1	1707.66	0.364075	0.253916	1.43384	0.151619	0.447173
AC011497.2	14.5742	-0.546981	1.00117	-0.54634	0.584832	0.815111
AC011498.4	13.7424	0.076383	0.77349	0.0987512	0.921336	0.970205
AC011503.3	25.3538	0.104256	0.760088	0.137163	0.890902	0.957018
AC011511.1	37.908	0.600473	0.56564	1.06158	0.288426	0.601674
AC011511.4	551.344	0.304754	0.471886	0.645821	0.518395	0.774169
AC011529.1	119.468	0.789428	0.558421	1.41368	0.157456	0.456731
AC012184.2	42.1863	-2.23085	1.20627	-1.84938	0.0644033	0.293255
AC012213.5	63.9555	-0.284483	0.568859	-0.500093	0.617009	0.831835
AC012254.2	70.9571	1.91091	0.557947	3.4249	0.000615028	0.0201525
AC012435.1	223.41	-0.128705	0.453703	-0.283678	0.776657	0.907756
AC012501.2	10.632	-0.29093	1.10197	-0.264009	0.791773	0.913528
AC012618.3	77.6275	-0.184969	0.606114	-0.305172	0.760235	0.899761
AC012651.1	20.5842	-1.02159	0.8561	-1.1933	0.23275	0.542442
AC013394.1	712.706	1.08116	0.425228	2.54255	0.0110046	0.11924
AC013489.1	68.4459	0.793744	0.452283	1.75497	0.0792643	0.322932
AC015802.6	38.4444	0.10978	0.809044	0.135691	0.892066	0.957468
AC015813.2	583.503	0.68888	0.370574	1.85895	0.063034	0.289779
AC015818.6	31.1854	0.312661	0.657494	0.475534	0.634406	0.840207
AC016582.1	54.8208	-1.30578	0.731162	-1.7859	0.0741157	0.313032
AC016582.2	10.8414	0.276696	1.05003	0.263514	0.792155	0.913571
AC016582.3	191.111	-1.2435	0.378431	-3.28593	0.00101645	0.0274674
AC017083.3	15.0217	-6.52819	1.70181	-3.83602	0.000125044	0.00707849
AC017104.4	27.0282	1.39084	0.674876	2.06089	0.0393138	0.228518
AC017104.5	14.584	-0.827606	1.03209	-0.801871	0.422628	0.712269
AC018362.3	29.3062	-0.575567	0.664894	-0.865652	0.386681	0.687008
AC018523.2	10.5396	1.31913	1.57522	0.837426	0.402353	0.69945
AC018630.2	33.565	-0.277329	1.4806	-0.187308	0.851419	0.939478
AC018638.2	36.0963	-1.46037	0.7109	-2.05426	0.0399504	0.230276
AC018638.4	152.882	-1.83085	0.892364	-2.05168	0.0402004	0.231327
AC018638.5	51.4934	-0.562162	0.573146	-0.980836	0.326674	0.636466
AC018641.1	28.6674	-1.115	0.736779	-1.51334	0.130193	0.4153
AC018804.1	17.0567	0.636256	0.805188	0.790195	0.429414	0.71613
AC020907.6	12.0714	1.30092	1.63413	0.796095	0.425977	0.713955
AC020915.1	36.0542	0.119484	0.703247	0.169903	0.865086	0.945248
AC020915.5	165.016	-0.856388	2.14344	-0.399538	0.689497	0.867647
AC021087.5	83.3126	-0.106625	0.607456	-0.175526	0.860666	0.943646
AC022137.3	133.766	0.441169	0.490186	0.900002	0.368119	0.67424
AC022182.3	10.2625	0.136288	0.949596	0.143523	0.885877	0.954878
AC022384.1	83.975	0.0422561	2.09573	0.020163	0.983913	0.994062
AC022400.7	167.594	-0.432438	0.335121	-1.29039	0.196914	0.502589
AC022414.1	17.8744	0.199438	1.32574	0.150435	0.880421	0.952483
AC022415.1	202.878	0.643659	0.585283	1.09974	0.271446	0.583633
AC022415.2	277.108	-0.117634	0.685353	-0.17164	0.863721	0.945078
AC022826.2	29.426	0.855392	1.32733	0.644445	0.519287	0.774717
AC023055.1	28.3741	0.0668674	0.934002	0.0715924	0.942926	0.978575
AC023794.4	10.625	-1.72151	1.15544	-1.48992	0.136246	0.424171
AC024592.3	13.807	0.547387	1.16682	0.469125	0.63898	0.842954
AC024940.2	72.6172	-1.33564	0.877639	-1.52186	0.128044	0.412256
AC025423.2	89.4994	-0.671728	0.514152	-1.30648	0.19139	0.496934
AC025449.1	12.9752	0.519068	1.04097	0.498641	0.618032	0.832176
AC026316.4	11.0891	0.0687871	1.0047	0.0684654	0.945415	0.979755
AC026412.1	108.577	-0.605889	0.480703	-1.26042	0.207517	0.514335
AC026464.4	837.948	-0.297509	0.589399	-0.504767	0.613722	0.830317
AC026464.6	280.552	1.30153	0.51803	2.51246	0.0119892	0.124327
AC026470.1	1000.52	-0.254028	0.334717	-0.758935	0.447891	0.729386
AC026877.1	16.3878	-0.904932	1.1824	-0.765335	0.444072	0.727127
AC026954.2	25.7855	4.56778	2.87989	1.5861	0.112718	0.386188
AC027559.1	31.7945	0.987299	0.72305	1.36546	0.172108	0.475427
AC027644.4	13.4535	-0.0335751	0.842795	-0.0398378	0.968222	0.989352
AC034102.2	47.7163	1.4328	3.67806	0.389553	0.696867	0.870026
AC040162.1	33.3014	0.78371	0.561055	1.39685	0.162458	0.463217
AC044860.1	39.443	1.04965	0.813776	1.28985	0.197102	0.502589
AC055811.2	10.4901	-1.7404	1.18794	-1.46506	0.142905	0.433234
AC055839.2	619.592	0.986076	0.546679	1.80376	0.0712694	0.306993
AC058822.1	19.4226	-0.147442	1.25054	-0.117903	0.906145	0.964913
AC060766.1	81.3002	-0.504973	0.461375	-1.0945	0.273737	0.586847
AC060766.5	60.0764	-0.041575	0.47949	-0.0867067	0.930905	0.97405
AC064799.1	19.316	1.08494	0.736051	1.474	0.140483	0.430124
AC067968.1	73.6734	-1.55638	0.751589	-2.07079	0.0383783	0.225586
AC068134.3	33.0066	-1.22027	1.12572	-1.084	0.278366	0.592005
AC068533.4	59.4328	0.669064	0.736859	0.907996	0.363881	0.670444
AC068547.1	177.784	-0.683865	0.382462	-1.78806	0.0737668	0.311905
AC068580.4	52.3271	-0.0159216	0.610867	-0.0260639	0.979206	0.992858
AC068620.3	20.338	-0.0793648	0.823609	-0.0963623	0.923233	0.97112
AC068631.2	208.325	-0.00626167	0.340084	-0.0184121	0.98531	0.994601
AC068831.7	378.224	0.222703	0.830329	0.26821	0.788537	0.91231
AC068896.1	12.4295	-0.382644	1.06565	-0.359072	0.719541	0.881544
AC068946.1	12.7695	-0.64283	1.25328	-0.51292	0.608007	0.827608
AC068946.2	62.8557	1.83253	0.732263	2.50256	0.0123298	0.126348
AC069288.1	151.145	-0.0653341	0.513354	-0.127269	0.898727	0.96025
AC069499.1	20.2531	-1.2038	1.16584	-1.03256	0.301812	0.612629
AC073111.5	248.25	-0.921996	0.470659	-1.95894	0.0501192	0.257487
AC073508.2	20.4897	-1.26904	0.802741	-1.58088	0.113904	0.388324
AC073611.1	63.1384	0.117339	0.689098	0.170279	0.864791	0.945248
AC073869.1	395.653	-0.240292	0.390181	-0.615847	0.537996	0.786237
AC073896.1	46.9881	-0.266272	2.26046	-0.117796	0.90623	0.964936
AC074141.1	40.9188	-0.845869	0.583229	-1.45032	0.146969	0.440037
AC074143.1	114.454	0.311072	0.420557	0.739665	0.459503	0.737477
AC079140.3	47.6882	1.28682	0.608398	2.11509	0.0344219	0.211851
AC079140.5	10.3079	0.269375	1.02017	0.26405	0.791741	0.913528
AC079447.1	12.98	-0.398148	0.91472	-0.435267	0.663369	0.854409
AC079594.2	15.5961	0.217978	1.44351	0.151006	0.879971	0.952214
AC080038.1	1087.97	0.401004	0.523329	0.766257	0.443524	0.726848
AC083899.1	97.1014	-0.0179662	0.513463	-0.0349902	0.972088	0.989901
AC087289.4	86.7273	0.972738	0.643981	1.51051	0.130914	0.416534
AC087632.1	121.891	0.325224	0.521194	0.623998	0.532629	0.782685
AC087651.1	24.4009	-0.760499	0.848274	-0.896525	0.369972	0.675677
AC087721.2	1242.47	0.231225	0.477839	0.483899	0.628458	0.836792
AC087783.2	77.5573	0.3026	0.427225	0.708291	0.478765	0.751165
AC087894.1	11.2972	0.0424663	1.03278	0.0411185	0.967201	0.988774
AC090099.1	118.661	0.818143	0.549925	1.48773	0.136821	0.424729
AC090114.3	77.0074	-1.52819	1.91489	-0.798057	0.424837	0.713506
AC090360.1	17.7366	1.25942	0.733234	1.71762	0.085865	0.335997
AC090517.4	117.096	-0.112881	0.392995	-0.287232	0.773934	0.906249
AC090607.2	18.859	-1.19639	0.940367	-1.27226	0.203279	0.50966
AC090616.2	39.9413	1.72884	0.699959	2.46991	0.0135145	0.132362
AC090971.3	35.2462	-0.77853	0.616885	-1.26203	0.206937	0.513642
AC091057.6	90.84	1.12644	0.37223	3.02619	0.00247659	0.0480142
AC091133.4	25.2238	0.245889	0.828244	0.296879	0.766559	0.90347
AC091390.4	51.2326	0.318225	0.522492	0.609052	0.54249	0.789223
AC091551.1	11.3005	-0.263895	1.39307	-0.189434	0.849752	0.93858
AC091959.3	106.623	0.529987	2.21177	0.239621	0.810624	0.920714
AC092070.2	138.115	-1.6187	0.408813	-3.9595	7.51057937422962e-05	0.00497568
AC092072.1	197.902	-0.0968996	0.376442	-0.257409	0.796863	0.91571
AC092299.1	29.6251	-0.198543	1.43708	-0.138157	0.890116	0.956709
AC092329.3	153.789	-0.222283	0.549311	-0.404659	0.685728	0.864938
AC092338.1	548.823	0.805882	0.331353	2.4321	0.0150117	0.139113
AC092587.1	20.8397	1.05953	0.908334	1.16645	0.243431	0.554769
AC092647.5	47.1269	-0.78484	0.746925	-1.05076	0.293368	0.606314
AC092651.1	33.5005	9.2163	4.33016	2.1284	0.0333043	0.208275
AC092651.2	10.4205	-0.551861	1.139	-0.484514	0.628021	0.836572
AC092685.1	14.0607	-2.85412	1.16241	-2.45535	0.0140746	0.134821
AC092718.3	129.168	0.570445	0.328643	1.73576	0.0826066	0.328746
AC092821.1	248.365	0.0293572	0.351961	0.0834104	0.933525	0.974775
AC092835.1	30.0666	-0.760727	1.17263	-0.648733	0.516511	0.77395
AC093155.3	15.9779	0.173571	0.803099	0.216127	0.828889	0.929284
AC093249.4	13.2332	1.24876	0.931411	1.34072	0.180013	0.484755
AC093323.1	503.432	0.539988	0.396516	1.36183	0.17325	0.477194
AC093512.2	136.47	-0.119907	0.687277	-0.174467	0.861498	0.944032
AC093616.1	10.8884	-0.868395	1.04968	-0.827295	0.40807	0.702587
AC093668.2	46.1842	-0.477094	0.60769	-0.785094	0.432399	0.718639
AC093668.3	318.76	-1.31514	0.349159	-3.76659	0.000165495	0.00848216
AC093752.1	285.77	0.414871	0.273462	1.51711	0.12924	0.413473
AC093827.5	29.1446	0.0756362	0.666307	0.113516	0.909622	0.9663
AC097636.2	14.4724	-1.01455	0.86764	-1.16932	0.242275	0.553231
AC098484.3	119.05	0.789824	0.51406	1.53644	0.12443	0.406
AC098850.3	16.3001	2.01601	1.61956	1.24479	0.213211	0.52037
AC098934.1	806.072	-0.368286	0.452202	-0.814429	0.415399	0.707513
AC098934.2	95.5318	-0.6336	0.401847	-1.57672	0.11486	0.389986
AC099489.1	188.909	0.158324	0.563976	0.280728	0.778919	0.908299
AC099850.2	39.006	5.00707	2.39589	2.08985	0.0366309	0.219135
AC104389.4	20.544	-0.258147	0.752051	-0.343257	0.731405	0.887124
AC104452.1	152.809	-1.41991	2.05283	-0.691684	0.489136	0.757522
AC104662.2	73.3052	-0.757611	0.659968	-1.14795	0.250988	0.564027
AC105052.2	21.6419	0.706092	0.679323	1.0394	0.298617	0.609979
AC105052.3	264.879	-0.720143	0.601058	-1.19813	0.230868	0.539624
AC106795.1	211.922	0.686445	0.453421	1.51392	0.130045	0.415176
AC106886.5	778.842	-0.771099	0.316312	-2.43778	0.0147777	0.13822
AC107075.1	13.1743	7.86894	4.33354	1.81582	0.0693973	0.303362
AC107871.1	123.071	0.028321	0.941906	0.0300677	0.976013	0.991758
AC107918.4	15.3377	0.262816	0.941423	0.279169	0.780115	0.909066
AC108488.2	15.4214	0.272826	0.755144	0.361291	0.717882	0.880671
AC109583.3	45.8408	-0.530564	0.830302	-0.639001	0.522822	0.777662
AC110079.1	409.601	-1.93839	1.507	-1.28625	0.198355	0.504145
AC112128.1	56.6718	-1.21075	0.762486	-1.58789	0.112311	0.385402
AC112184.1	21.3873	1.60071	0.784325	2.04088	0.0412629	0.233408
AC112206.3	33.2772	-0.867565	0.665142	-1.30433	0.192121	0.498064
AC112206.4	18.7477	-0.495532	0.786523	-0.630029	0.528676	0.779677
AC114267.1	26.5525	-0.19839	0.664368	-0.298615	0.765234	0.903027
AC114490.2	73.7426	-0.266997	2.03799	-0.13101	0.895767	0.958843
AC114490.3	12.0995	0.714673	0.892842	0.800448	0.423451	0.712689
AC114801.3	20.2309	0.76674	1.4595	0.525344	0.599344	0.823816
AC115223.1	102.622	0.857743	0.420815	2.03829	0.0415207	0.23408
AC116366.3	396.965	0.0532143	0.6342	0.0839078	0.93313	0.974627
AC116533.1	326.442	4.785	3.81563	1.25405	0.209822	0.517784
AC116562.4	218.414	-0.661887	0.659736	-1.00326	0.315735	0.625491
AC117378.1	70.8971	1.74726	0.571041	3.05978	0.00221498	0.0445794
AC117529.1	29.5775	-1.09138	0.976845	-1.11725	0.263887	0.577445
AC118549.1	1614.21	-0.0761616	0.345464	-0.220462	0.825511	0.927142
AC118553.2	79.45	-0.76526	0.875027	-0.874556	0.381816	0.683242
AC118754.1	246.688	-2.47255	0.817181	-3.02571	0.0024805	0.0480142
AC120114.4	155.773	1.38435	0.539647	2.56529	0.0103088	0.11522
AC124312.1	182.485	-0.72625	0.483638	-1.50164	0.13319	0.419488
AC124319.1	1344.21	-1.03787	0.444217	-2.33641	0.0194701	0.158211
AC124944.3	249.005	-0.593894	0.467257	-1.27102	0.203721	0.509986
AC125232.1	464.724	-0.0657545	0.317404	-0.207164	0.835882	0.932644
AC126177.6	17.0569	-0.202145	0.831384	-0.243143	0.807895	0.919552
AC126755.1	125.642	0.679626	1.10622	0.614369	0.538972	0.786603
AC129492.1	473.659	0.127464	0.346563	0.367796	0.713025	0.877743
AC131160.1	16.8544	-6.68868	1.62678	-4.11161	3.92914383471039e-05	0.00308855
AC131206.1	276.121	0.711942	0.450763	1.57941	0.114241	0.38905
AC131392.1	43.2539	-0.443834	1.0312	-0.430406	0.6669	0.856258
AC132008.2	381.148	-0.178719	0.364736	-0.489995	0.624137	0.834707
AC133552.2	23.3152	0.0232189	0.659309	0.0352171	0.971907	0.989783
AC135178.2	26.2204	0.672311	1.35024	0.49792	0.61854	0.832295
AC135506.1	30.8877	0.782131	0.8737	0.895194	0.370683	0.676129
AC135721.1	15.0287	-1.22273	0.823618	-1.48458	0.137656	0.425849
AC135977.1	32.09	-0.042254	1.62053	-0.0260743	0.979198	0.992858
AC137695.2	15.126	-0.411807	0.937281	-0.439363	0.660398	0.852356
AC137834.1	50.3063	-1.12812	1.13796	-0.991349	0.321515	0.631254
AC138207.8	42.9057	-0.394175	0.673577	-0.585196	0.558416	0.798855
AC138393.1	181.398	-0.0525319	0.470704	-0.111603	0.911138	0.966866
AC138409.2	439.175	0.0227835	0.359406	0.0633921	0.949454	0.981593
AC138811.2	20.1634	-0.688999	0.871927	-0.790202	0.42941	0.71613
AC138866.1	136.565	-0.785109	0.47029	-1.66942	0.0950349	0.353834
AC138866.2	11.0786	-1.4333	1.27296	-1.12596	0.260183	0.57337
AC138932.1	117.391	0.635542	2.47993	0.256274	0.79774	0.915916
AC138969.1	868.204	-0.442097	0.428987	-1.03056	0.302747	0.613538
AC139491.6	17.0262	-2.03869	0.929074	-2.19432	0.0282122	0.192229
AC139530.3	12.1414	-2.29727	1.99246	-1.15298	0.248918	0.561689
AC139768.1	83.4241	-0.403942	0.444211	-0.909346	0.363167	0.670041
AC139769.1	527.698	0.26579	0.253422	1.0488	0.294269	0.606539
AC139795.1	21.8642	0.0085242	0.967514	0.00881041	0.99297	0.997243
AC140134.1	12.8385	-1.36167	1.36515	-0.997455	0.318543	0.628511
AC141557.1	19.9322	0.267119	0.834945	0.319924	0.749026	0.895096
AC141586.1	172.736	-0.149924	0.454215	-0.330073	0.741345	0.892005
AC146944.1	28.3543	-0.219594	0.814583	-0.269578	0.787485	0.91198
AC211476.3	18.4038	-1.63332	1.23855	-1.31873	0.187258	0.492118
AC211486.3	10.692	-0.0137123	1.45518	-0.00942309	0.992482	0.997036
AC233699.1	15.8977	-0.962337	1.25067	-0.769456	0.441623	0.725093
AC233968.1	186.955	-0.6822	0.419827	-1.62495	0.104172	0.369857
AC234031.1	461.892	0.210005	0.372113	0.564359	0.57251	0.807582
AC234783.1	34.1328	0.411977	0.666775	0.617865	0.536664	0.785349
AC239811.1	48.2152	1.88291	0.732091	2.57196	0.0101125	0.114259
AC239868.1	77.4865	-0.409029	0.510031	-0.80197	0.422571	0.712269
AC240274.1	458.133	-0.249951	0.302941	-0.825082	0.409325	0.703508
AC241952.1	152.667	-0.708393	0.488782	-1.4493	0.147253	0.440627
AC242376.2	131.691	0.208344	0.345057	0.603795	0.54598	0.791677
AC242843.1	254.886	0.96645	0.479367	2.0161	0.0437897	0.240942
AC244154.1	185.472	-0.554629	0.456402	-1.21522	0.224282	0.533656
AC244197.3	274.152	-0.195202	0.811385	-0.240578	0.809882	0.920216
AC244669.1	77.6619	0.704777	0.585657	1.2034	0.228823	0.537506
AC245060.4	393.748	0.22539	0.270989	0.831731	0.405561	0.701249
AC245100.4	10.2691	-0.77169	0.962935	-0.801393	0.422904	0.712274
ACAA1	664.389	-0.656869	0.386608	-1.69906	0.0893082	0.342727
ACAA2	2902.33	-0.219977	0.309281	-0.711254	0.476927	0.749746
ACACA	629.296	-1.05221	0.390733	-2.69292	0.00708302	0.092635
ACACB	321.609	-0.223378	0.466144	-0.479204	0.631794	0.838769
ACAD10	964.365	-0.720264	0.383479	-1.87824	0.0603488	0.283946
ACAD11	1505.96	0.973469	0.436297	2.23121	0.0256674	0.182646
ACAD8	1136.24	0.0975517	0.270385	0.360788	0.718258	0.880754
ACAD9	916.142	-0.515338	0.288069	-1.78894	0.0736246	0.311652
ACADL	17.7068	-1.16744	0.821566	-1.42099	0.15532	0.453269
ACADM	1621.82	0.156916	0.266446	0.588921	0.555915	0.79672
ACADS	115.439	-0.190837	0.517214	-0.368971	0.71215	0.877475
ACADSB	641.943	-0.327036	0.288959	-1.13177	0.257729	0.570389
ACADVL	4075.88	0.0114946	0.290388	0.0395837	0.968425	0.989436
ACAP1	111.19	0.51426	0.423395	1.21461	0.224515	0.533874
ACAP2	1509.7	-0.364005	0.252876	-1.43946	0.15002	0.44474
ACAP3	489	-0.036263	0.533343	-0.0679918	0.945792	0.979963
ACAT1	703.421	0.930899	0.280197	3.3223	0.000892778	0.025375
ACAT2	2747.74	0.333024	0.223734	1.48848	0.136624	0.424729
ACBD3	1070.32	-0.322864	0.232323	-1.38972	0.164613	0.466967
ACBD4	231.649	0.145744	0.378651	0.384902	0.70031	0.871925
ACBD5	629.606	-0.17013	0.288417	-0.589874	0.555275	0.796361
ACBD6	1147.16	0.40339	0.305951	1.31848	0.187342	0.492151
ACBD7	715.684	0.938123	0.366666	2.55852	0.0105119	0.116406
ACCS	332.821	-0.477822	0.369212	-1.29417	0.195608	0.501359
ACD	437.805	0.171993	0.301999	0.569515	0.569006	0.805451
ACE	26.2172	-3.2584	0.818983	-3.97859	6.9325774720468e-05	0.0047317
ACER2	167.818	-1.25612	0.715851	-1.75472	0.0793072	0.322932
ACER3	977.561	-0.563538	0.440025	-1.2807	0.2003	0.506122
ACHE	32.3823	-0.977292	0.887689	-1.10094	0.270923	0.583395
ACIN1	8720.5	-0.252212	0.249759	-1.00982	0.312581	0.622907
ACKR2	17.7659	-1.05006	0.844234	-1.2438	0.213574	0.520678
ACKR3	640.722	-4.38752	1.35457	-3.23905	0.00119928	0.0304762
ACLY	10482.9	-0.427506	0.305922	-1.39744	0.162282	0.462953
ACO1	541.811	0.227441	0.438364	0.518841	0.603872	0.825641
ACO2	1937.73	-0.0888936	0.294502	-0.301844	0.762771	0.901485
ACOT1	46.6109	-0.131415	0.64226	-0.204613	0.837874	0.933631
ACOT11	150.086	-0.644755	0.428443	-1.50488	0.132355	0.418525
ACOT13	1273.04	0.685799	0.352671	1.94458	0.0518251	0.262458
ACOT2	221.406	0.224139	0.450272	0.497786	0.618635	0.832295
ACOT4	80.1837	-0.547586	0.547884	-0.999456	0.317574	0.627634
ACOT7	1517.08	0.760037	0.269452	2.82068	0.00479221	0.0735856
ACOT8	359.202	0.56528	0.407421	1.38746	0.165302	0.467524
ACOT9	790.742	0.244806	0.261335	0.936751	0.348887	0.655556
ACOX1	572.266	-0.705058	0.374447	-1.88293	0.0597095	0.282669
ACOX2	56.1398	0.0269578	0.550068	0.0490081	0.960913	0.98656
ACOX3	311.374	-0.130612	0.338018	-0.386404	0.699197	0.87104
ACOXL	373.415	-0.598236	0.403233	-1.4836	0.137915	0.426133
ACP1	3930.98	0.453689	0.274109	1.65514	0.0978956	0.359375
ACP2	761.877	-0.58632	0.298807	-1.9622	0.0497394	0.257015
ACP5	115.814	-0.742431	0.531848	-1.39595	0.16273	0.463883
ACP6	403.568	-0.0854115	0.27872	-0.306442	0.759268	0.899449
ACP7	10.9886	-0.679659	0.994445	-0.683456	0.494319	0.760355
ACPP	924.711	-1.91492	0.668054	-2.86642	0.00415143	0.066436
ACRBP	44.967	-0.0136114	0.622864	-0.0218529	0.982565	0.993518
ACSBG1	26.9622	0.509066	0.74598	0.682413	0.494978	0.760514
ACSF2	710.989	-0.314815	0.379699	-0.829117	0.407038	0.701645
ACSF3	482.291	-0.27179	0.321353	-0.845768	0.397682	0.696357
ACSL1	64.2639	-0.821206	0.921954	-0.890724	0.373077	0.678164
ACSL3	2468.87	0.049888	0.354191	0.140851	0.887988	0.955944
ACSL4	1322.08	0.332391	0.333827	0.9957	0.319396	0.629116
ACSL6	10.5089	0.346452	0.912522	0.379665	0.704194	0.873422
ACSM2A	74.1374	-0.487963	0.792039	-0.616085	0.537838	0.786159
ACSM3	144.632	1.09918	0.381306	2.88266	0.00394328	0.0649346
ACSS1	54.3255	-1.37293	0.896667	-1.53115	0.125732	0.40793
ACSS2	726.441	-0.771984	0.259211	-2.9782	0.00289943	0.0529967
ACSS3	1121.37	-0.323408	0.259572	-1.24593	0.21279	0.519928
ACTA1	255.525	0.47248	0.572483	0.825316	0.409192	0.703508
ACTA2	513.961	1.24948	0.391366	3.19261	0.00140992	0.0340062
ACTB	63582.1	0.00240556	0.518431	0.00464008	0.996298	0.998432
ACTC1	263.139	-1.13247	0.644431	-1.75731	0.0788649	0.322508
ACTG1	76343.8	-0.0642745	0.502827	-0.127826	0.898286	0.960048
ACTG1P17	20.236	0.612135	0.79106	0.773817	0.439039	0.72263
ACTG2	12.5537	-0.348333	1.05261	-0.330925	0.740701	0.891917
ACTL6A	1893.49	0.477763	0.238597	2.00238	0.0452433	0.244987
ACTN1	5200.71	-0.531285	0.372962	-1.4245	0.154301	0.451477
ACTN2	45.4271	-0.620585	0.560969	-1.10627	0.268608	0.581543
ACTN3	449.651	0.653227	0.624416	1.04614	0.295496	0.606996
ACTN4	2458.72	-0.548372	0.314955	-1.74111	0.0816641	0.326743
ACTR10	1667.54	0.476123	0.304481	1.56372	0.117884	0.395839
ACTR1A	3421.76	-0.0818119	0.24468	-0.334363	0.738106	0.891242
ACTR1B	1257.17	0.213581	0.321194	0.66496	0.506076	0.76721
ACTR2	8342.79	-0.232681	0.22904	-1.0159	0.309678	0.619151
ACTR3	4251.47	0.0582201	0.222917	0.261174	0.793958	0.91452
ACTR3B	635.531	0.606917	0.322296	1.8831	0.0596864	0.282669
ACTR5	287.141	0.301419	0.33555	0.898283	0.369035	0.674858
ACTR6	1248.49	0.575063	0.322574	1.78273	0.0746301	0.31378
ACTR8	752.684	-0.415362	0.280139	-1.4827	0.138155	0.426306
ACTRT3	32.9069	-0.155362	0.604506	-0.257006	0.797174	0.915732
ACVR1	687.247	-0.628213	0.436483	-1.43926	0.150077	0.44474
ACVR1B	1070.63	-0.483136	0.278911	-1.73223	0.0832335	0.3303
ACVR1C	66.2151	-0.084246	0.56691	-0.148606	0.881865	0.953218
ACVR2A	399.526	0.206038	0.349404	0.589684	0.555402	0.796361
ACVR2B	3792.83	-0.0633706	0.299581	-0.211531	0.832473	0.931375
ACVRL1	11.4848	0.334427	1.03195	0.324073	0.745883	0.893893
ACY1	493.908	0.573793	0.278357	2.06136	0.0392689	0.228431
ACYP1	312.963	1.26837	0.383136	3.31049	0.000931336	0.025973
ACYP2	155.747	1.14055	0.468269	2.43568	0.0148639	0.138599
AD000671.1	45.004	0.990741	0.822884	1.20399	0.228595	0.537385
AD000864.1	96.1278	-0.219543	0.495552	-0.443028	0.657746	0.85076
ADA	521.353	0.374806	0.407408	0.919977	0.357585	0.665145
ADA2	549.038	-0.653887	0.354055	-1.84685	0.0647687	0.293666
ADAL	369.267	0.0200612	0.265591	0.0755342	0.93979	0.978004
ADAM10	4324.1	-0.136411	0.230397	-0.592068	0.553805	0.796301
ADAM11	185.532	0.448777	0.439741	1.02055	0.307468	0.61732
ADAM12	26.3393	3.19426	1.35931	2.34992	0.0187774	0.155413
ADAM15	691.182	0.270466	0.357354	0.756858	0.449135	0.730485
ADAM17	2294.21	-0.235693	0.233401	-1.00982	0.31258	0.622907
ADAM19	469.4	-0.09224	0.367764	-0.250813	0.801959	0.917466
ADAM22	326.304	-0.244825	0.434207	-0.563844	0.572861	0.807701
ADAM23	964.396	0.334825	0.428468	0.781448	0.434539	0.719554
ADAM28	73.0436	-1.48029	0.732557	-2.02072	0.0433088	0.239441
ADAM32	36.7778	-1.1119	1.02917	-1.08039	0.279968	0.593791
ADAM33	307.65	-0.432155	0.389247	-1.11023	0.266899	0.580103
ADAM8	65.4839	-0.286015	0.513712	-0.556761	0.57769	0.809936
ADAM9	1308.5	-0.748366	0.74423	-1.00556	0.314628	0.624045
ADAMTS1	569.193	-1.47891	0.842989	-1.75437	0.0793678	0.322932
ADAMTS10	94.1495	-0.198499	0.524073	-0.378762	0.704865	0.873724
ADAMTS12	720.029	-0.442355	0.402794	-1.09822	0.27211	0.584315
ADAMTS13	138.176	-0.465152	0.435542	-1.06799	0.285527	0.599411
ADAMTS14	16.3573	-0.330032	0.730307	-0.451908	0.651335	0.847877
ADAMTS16	18.9654	0.739057	0.736645	1.00327	0.315728	0.625491
ADAMTS17	56.2867	-2.4107	0.648015	-3.72013	0.000199119	0.00940977
ADAMTS18	338.322	-2.77154	1.53446	-1.8062	0.0708877	0.306392
ADAMTS19	4576.35	-0.831444	0.261247	-3.18259	0.00145962	0.0347627
ADAMTS2	169.673	-1.49711	0.424567	-3.5262	0.000421563	0.0157785
ADAMTS20	123.089	-1.65731	0.799607	-2.07266	0.0382042	0.224998
ADAMTS3	147.719	0.0364748	0.373211	0.0977323	0.922145	0.97064
ADAMTS4	163.117	1.77492	0.61222	2.89915	0.00374173	0.063073
ADAMTS5	38.3971	0.696221	0.996809	0.69845	0.484896	0.755351
ADAMTS6	177.823	-1.00636	0.434169	-2.3179	0.0204546	0.161737
ADAMTS7	785.052	0.358679	0.593846	0.603994	0.545847	0.791658
ADAMTS9	121.986	-0.295373	0.775164	-0.381046	0.703169	0.872834
ADAMTSL2	36.7074	-0.953093	0.69538	-1.37061	0.170497	0.473631
ADAMTSL3	88.7864	0.690925	0.518017	1.33379	0.182274	0.486416
ADAMTSL4	478.858	-3.47587	0.885946	-3.92335	8.73271289266753e-05	0.00559004
ADAMTSL5	21.4318	-0.17481	0.684861	-0.255249	0.798531	0.916057
ADAP1	16.8513	0.314919	0.837505	0.376021	0.706902	0.875088
ADAP2	21.9325	-0.979231	0.773539	-1.26591	0.205545	0.511933
ADAR	6521.24	-0.412488	0.349884	-1.17893	0.238427	0.549389
ADARB1	330.632	-0.351346	0.362738	-0.968593	0.332748	0.640544
ADARB2	12.426	-0.186499	0.964656	-0.193332	0.846699	0.938145
ADAT1	445.426	-0.290737	0.414541	-0.701347	0.483086	0.753956
ADAT2	346.877	0.432542	0.388707	1.11277	0.265807	0.579572
ADAT3	27.0293	-0.348085	1.13977	-0.305399	0.760063	0.899728
ADCK1	222.855	-0.0154209	0.328735	-0.0469099	0.962585	0.987449
ADCK2	256.031	-0.82908	0.411307	-2.01572	0.0438292	0.240942
ADCK5	88.8951	-0.416023	0.546104	-0.761802	0.446178	0.72859
ADCY1	182.123	0.377195	0.578736	0.651757	0.514558	0.772853
ADCY10	44.0949	-4.22694	1.0603	-3.98654	6.70450702593348e-05	0.00464314
ADCY10P1	110.333	-0.798658	0.427669	-1.86747	0.0618361	0.286447
ADCY2	78.8677	0.787484	0.660076	1.19302	0.232861	0.542442
ADCY3	658.539	0.266767	0.440514	0.605581	0.544793	0.790763
ADCY5	71.1386	-0.852666	0.487336	-1.74965	0.0801792	0.324202
ADCY6	1324.09	-0.298346	0.325062	-0.917814	0.358716	0.666432
ADCY7	201.944	-0.573657	0.439553	-1.30509	0.191862	0.497613
ADCY9	115.834	0.823144	0.796652	1.03325	0.301485	0.612375
ADCYAP1R1	180.16	0.682445	0.699454	0.975681	0.329222	0.638425
ADD1	4396.32	-0.691111	0.374843	-1.84373	0.065222	0.294577
ADD2	1630.4	0.338293	0.444981	0.76024	0.447111	0.728898
ADD3	4271.14	0.012188	0.274259	0.0444396	0.964554	0.988533
ADGRA2	20.8503	0.653998	0.962761	0.679295	0.496951	0.761325
ADGRA3	3312.49	-0.154785	0.278606	-0.555567	0.578507	0.810209
ADGRB1	33.9903	0.116841	0.818547	0.142742	0.886494	0.955253
ADGRB2	249.183	-0.268353	0.519205	-0.516855	0.605257	0.826078
ADGRD1	21.4919	-0.891413	0.763541	-1.16747	0.243019	0.554163
ADGRD2	11.8422	0.645264	0.845787	0.762915	0.445514	0.728329
ADGRE2	85.5562	-0.34366	0.64362	-0.533948	0.593377	0.819866
ADGRE5	285.548	-0.638822	0.341801	-1.86899	0.0616246	0.286167
ADGRG1	1128.59	-1.64597	0.295547	-5.56924	2.55855467870744e-08	1.55263332122682e-05
ADGRG2	17.9022	-1.2186	0.771859	-1.57878	0.114386	0.389272
ADGRG3	29.5484	0.170531	0.874299	0.195049	0.845355	0.937778
ADGRG5	70.5328	-0.197056	0.399987	-0.492656	0.622256	0.83364
ADGRG6	285.933	-3.87549	0.78811	-4.91745	8.767685855102e-07	0.000170531
ADGRL1	2803.83	0.515478	0.354543	1.45392	0.145968	0.438251
ADGRL2	5250.3	0.0957204	0.412858	0.231848	0.816656	0.923555
ADGRL3	618.386	0.625883	0.466941	1.34039	0.180119	0.484755
ADGRV1	1397.67	0.252675	0.335208	0.753785	0.450979	0.732209
ADH5	9285.53	0.235017	0.228159	1.03006	0.302982	0.613538
ADHFE1	332.29	-0.603667	0.28972	-2.08362	0.0371945	0.220939
ADI1	1504.75	-0.184924	0.265226	-0.69723	0.485659	0.755841
ADIPOR1	1750.62	0.303389	0.238897	1.26996	0.2041	0.510452
ADIPOR2	767.22	-0.147629	0.368884	-0.400205	0.689006	0.867389
ADK	1013.02	0.850526	0.330579	2.57284	0.0100869	0.114259
ADM	106.213	-0.732863	0.625388	-1.17185	0.241256	0.552673
ADM2	152.846	0.440485	0.393675	1.1189	0.263181	0.576857
ADM5	41.2828	-0.495992	0.690028	-0.718799	0.472265	0.746559
ADNP	5171.31	-0.489956	0.315689	-1.55202	0.120657	0.400974
ADNP2	1698.26	0.0126236	0.289946	0.0435379	0.965273	0.9887
ADO	1009.43	0.607357	0.267693	2.26885	0.0232772	0.17413
ADORA1	32.9785	1.66417	0.578218	2.8781	0.00400073	0.0655756
ADORA2A	54.2631	0.502947	0.610112	0.824351	0.40974	0.703966
ADORA2B	148.403	-1.07352	0.50699	-2.11744	0.0342229	0.211055
ADPGK	990.611	-0.271865	0.31185	-0.871781	0.383328	0.684495
ADPRH	76.1438	-0.462949	0.427596	-1.08268	0.27895	0.592545
ADPRHL1	40.1056	-0.637624	0.625586	-1.01924	0.308088	0.617841
ADPRHL2	604.6	0.291929	0.283849	1.02846	0.303732	0.614003
ADPRM	230.665	0.467868	0.329028	1.42197	0.155035	0.452837
ADRA2A	17.4687	0.741759	1.35045	0.549268	0.582822	0.813655
ADRA2B	221.726	0.557299	0.543253	1.02586	0.304959	0.615135
ADRA2C	149.737	0.866428	0.520415	1.66488	0.0959365	0.355596
ADRB2	30.6391	0.408085	0.623605	0.654396	0.512857	0.77182
ADRM1	1345.54	0.121251	0.386199	0.313959	0.753552	0.89692
ADSL	3308.92	0.289354	0.273729	1.05708	0.290475	0.603504
ADSS	2420.27	0.501727	0.257614	1.9476	0.0514633	0.261208
ADSSL1	325.252	0.552775	0.318492	1.7356	0.0826342	0.328746
AEBP1	452.06	0.154092	0.419777	0.36708	0.713559	0.878044
AEBP2	936.497	0.241925	0.250639	0.965233	0.334428	0.642473
AEN	1694.18	0.67594	0.387922	1.74246	0.0814271	0.326289
AES	787.864	0.853909	0.284084	3.00583	0.00264855	0.050167
AF228730.5	84.7284	0.255156	0.400517	0.637067	0.524081	0.777662
AF274858.1	14.1959	2.42077	0.886356	2.73115	0.00631135	0.0863386
AFAP1	1620.84	-1.32815	0.246264	-5.39322	6.92073073215189e-08	3.12338525974393e-05
AFAP1L1	268.301	-3.42789	0.714608	-4.79688	1.61152270306269e-06	0.000260089
AFAP1L2	596.867	-1.06969	0.568616	-1.88122	0.0599426	0.283136
AFDN	7415.61	-0.55568	0.303089	-1.83339	0.0667453	0.297818
AFF1	2013.16	-0.170084	0.458228	-0.371178	0.710505	0.876839
AFF2	377.57	0.170299	0.581056	0.293085	0.769457	0.904597
AFF3	154.588	2.38761	1.02623	2.32658	0.0199877	0.159765
AFF4	2988.98	-0.622518	0.378815	-1.64333	0.100314	0.362436
AFG1L	170.251	-0.306115	0.320661	-0.954635	0.339762	0.646629
AFG3L1P	620.481	-0.443169	0.276502	-1.60277	0.108985	0.379241
AFG3L2	1940.04	0.307128	0.254128	1.20856	0.226833	0.535482
AFMID	510.866	0.703677	0.276918	2.5411	0.0110505	0.119349
AFTPH	718.877	0.0128571	0.23943	0.0536988	0.957175	0.984904
AGA	346.394	0.142607	0.370418	0.384989	0.700246	0.871916
AGAP1	1287.6	-0.0715536	0.30059	-0.238044	0.811847	0.921334
AGAP10P	59.8786	-0.597807	0.530123	-1.12767	0.259457	0.572792
AGAP12P	94.9505	-0.112962	0.561542	-0.201164	0.84057	0.934713
AGAP14P	20.6379	-0.341367	0.801506	-0.425907	0.670176	0.857922
AGAP2	61.6097	0.376849	0.594867	0.633501	0.526407	0.778525
AGAP3	1690.59	0.260256	0.369547	0.704258	0.481272	0.752722
AGAP4	349.407	-0.191183	0.297585	-0.642448	0.520582	0.775597
AGAP5	179.428	-0.642966	0.345253	-1.86231	0.0625601	0.288485
AGAP6	408.055	-0.065427	0.279551	-0.234043	0.814952	0.922748
AGAP7P	26.1749	0.409355	0.756375	0.541207	0.588365	0.817482
AGAP9	203.984	-0.679519	0.36191	-1.87759	0.0604371	0.284043
AGBL2	59.1372	0.125436	0.491062	0.255438	0.798385	0.916057
AGBL3	58.7812	0.549484	0.510741	1.07586	0.281991	0.595752
AGBL4	26.5182	-0.112806	0.646967	-0.174361	0.861582	0.944032
AGBL5	2457.4	-0.0923918	0.334269	-0.276399	0.782241	0.90991
AGER	57.5846	2.93479	1.07009	2.74256	0.00609618	0.0842703
AGFG1	2093.82	-0.0667419	0.271582	-0.245752	0.805874	0.919034
AGFG2	86.7685	-0.0612023	0.548184	-0.111645	0.911105	0.966866
AGGF1	1240.88	-0.142363	0.245118	-0.580796	0.561378	0.801493
AGK	711.745	0.0981255	0.319909	0.30673	0.759049	0.89944
AGL	1739.15	-0.84085	0.269237	-3.12308	0.00178967	0.0393326
AGMAT	23.156	0.541672	0.690943	0.78396	0.433064	0.718657
AGMO	46.3282	-0.849792	0.504561	-1.68422	0.0921389	0.348501
AGO1	1462.35	-0.373437	0.335737	-1.11229	0.266013	0.579644
AGO2	1720.34	-0.0948716	0.288295	-0.329078	0.742096	0.89215
AGO3	538.546	-0.317409	0.320716	-0.989689	0.322326	0.632029
AGO4	904.795	-0.432693	0.277463	-1.55946	0.118887	0.397627
AGPAT2	144.169	-0.138113	0.567248	-0.243479	0.807634	0.919453
AGPAT3	229.557	-1.49424	0.458666	-3.25779	0.00112285	0.02902
AGPAT4	2390.84	0.0967166	0.24326	0.397585	0.690936	0.868004
AGPAT5	1022.06	0.819166	0.303654	2.6977	0.00698208	0.0918692
AGPS	2110.28	0.0421744	0.267109	0.157892	0.874542	0.94974
AGRN	4703.01	-0.173407	0.389144	-0.445612	0.655878	0.849801
AGTPBP1	1853.63	0.466373	0.361628	1.28965	0.197173	0.502589
AGTRAP	1077.69	-0.0121622	0.349354	-0.0348135	0.972228	0.989954
AHCTF1	1654.32	0.143076	0.434302	0.329439	0.741824	0.89215
AHCY	9357.21	0.233903	0.241335	0.969205	0.332443	0.640223
AHCYL1	4411.33	-0.199313	0.26086	-0.764061	0.444831	0.727526
AHCYL2	1120.8	-0.333825	0.314443	-1.06164	0.2884	0.601674
AHDC1	1729.39	-0.166824	0.398987	-0.418118	0.675861	0.86011
AHI1	441.31	0.244745	0.332871	0.735253	0.462185	0.739799
AHNAK	12425.9	-2.10757	0.439312	-4.79744	1.60703663422105e-06	0.000260089
AHNAK2	97.9476	-0.89018	0.631907	-1.40872	0.158918	0.458847
AHR	182.928	-1.49517	0.551327	-2.71194	0.00668898	0.0894449
AHRR	29.3514	-0.716139	0.611698	-1.17074	0.241704	0.552978
AHSA1	1897.29	0.198214	0.290527	0.682259	0.495075	0.760514
AHSA2P	1417.51	0.42203	0.233906	1.80427	0.071189	0.306993
AIDA	3698.8	0.0661698	0.2357	0.280737	0.778912	0.908299
AIF1L	7541.68	-0.560859	0.339974	-1.64971	0.0990021	0.361222
AIFM1	1143.2	0.202623	0.250558	0.808686	0.418696	0.709782
AIFM2	70.6191	-0.083248	0.494279	-0.168423	0.86625	0.945663
AIFM3	49.4655	0.785494	0.548764	1.43139	0.152319	0.448183
AIG1	704.491	0.223953	0.325773	0.687451	0.491798	0.759011
AIM2	47.4547	0.120328	0.492375	0.244384	0.806934	0.919137
AIMP1	1704.79	0.557445	0.311373	1.79028	0.0734085	0.311345
AIMP2	1132.97	0.758658	0.350564	2.16411	0.030456	0.199054
AIP	798.164	0.775547	0.345464	2.24494	0.0247719	0.179988
AIPL1	84.5623	-0.859258	0.841444	-1.02117	0.307173	0.617206
AJAP1	33.3326	-1.49372	0.915324	-1.63191	0.102699	0.367636
AJM1	16.4902	0.784075	0.940061	0.834068	0.404243	0.700368
AJUBA	2684.34	0.143981	0.31484	0.457314	0.647445	0.846598
AK1	384.059	0.914543	0.330442	2.76764	0.00564643	0.080661
AK2	1937.39	-0.0155124	0.242376	-0.0640013	0.948969	0.981342
AK3	1628.93	0.297819	0.345886	0.86103	0.389222	0.689098
AK4	662.143	0.675195	0.435186	1.55151	0.12078	0.401039
AK6	328.009	1.1966	0.308306	3.88122	0.000103932	0.00633235
AK7	167.552	0.46096	0.418906	1.10039	0.271163	0.583395
AK8	29.4764	0.161935	0.623909	0.25955	0.795211	0.915125
AK9	152.646	-0.0890012	0.378569	-0.235099	0.814132	0.922282
AKAP1	711.399	0.0407951	0.370608	0.110076	0.912349	0.967315
AKAP10	746.85	-0.0467663	0.260769	-0.17934	0.857671	0.942343
AKAP11	1025.68	0.127331	0.403491	0.315573	0.752326	0.896586
AKAP12	2376.11	0.221882	0.456804	0.485727	0.627161	0.836042
AKAP13	1732.49	-0.393671	0.411135	-0.957522	0.338304	0.645505
AKAP17A	1070.26	-0.0278988	0.295383	-0.0944496	0.924752	0.971781
AKAP2	1163.49	-0.0686506	0.30017	-0.228706	0.819098	0.924316
AKAP3	68.8981	-1.12307	0.433071	-2.59327	0.00950679	0.110435
AKAP5	111.731	-0.252939	0.386595	-0.654275	0.512934	0.77182
AKAP6	62.7694	0.175884	0.433754	0.405492	0.685116	0.864429
AKAP7	181.981	0.110496	0.325179	0.339799	0.734008	0.888914
AKAP8	1069.21	-0.256779	0.254387	-1.00941	0.31278	0.622907
AKAP8L	2635.17	-0.164564	0.394706	-0.416928	0.676731	0.860288
AKAP9	1472.62	-0.335383	0.282462	-1.18735	0.235088	0.545674
AKIP1	380.671	0.901574	0.276015	3.2664	0.00108926	0.0285117
AKIRIN1	4358.59	0.0689988	0.257091	0.268383	0.788404	0.91231
AKIRIN2	1265.73	0.390562	0.318233	1.22728	0.219717	0.52826
AKNA	591.581	-0.609441	0.466019	-1.30776	0.190955	0.496058
AKR1A1	4755.2	0.832989	0.327514	2.54337	0.010979	0.119222
AKR1B1	3969.98	0.668451	0.271248	2.46435	0.0137261	0.133231
AKR1B10	10.0974	0.505172	1.16597	0.433265	0.664823	0.855038
AKR1B15	60.6407	0.209883	0.634246	0.330917	0.740707	0.891917
AKR1C1	97.5123	0.0897285	0.396174	0.226488	0.820822	0.925132
AKR1C2	113.348	0.116887	0.51928	0.225093	0.821907	0.925632
AKR1C3	71.101	0.480466	0.511236	0.939813	0.347314	0.653977
AKR1D1	22.7892	-2.80152	1.16983	-2.3948	0.0166294	0.146056
AKR1E2	71.1066	0.222676	0.448382	0.496622	0.619456	0.832692
AKR7A2	975.441	0.688359	0.376357	1.82901	0.0673988	0.298245
AKR7L	26.164	-0.213134	0.66119	-0.32235	0.747188	0.894185
AKT1	2051.01	-0.259871	0.284713	-0.912748	0.361375	0.668292
AKT1S1	947.313	-0.194544	0.282515	-0.688616	0.491065	0.758594
AKT2	2495.53	-0.317584	0.439882	-0.721975	0.47031	0.745495
AKT3	389.321	1.12992	0.462359	2.44381	0.0145329	0.13737
AKTIP	898.197	-0.544991	0.346761	-1.57166	0.116029	0.392481
AL021920.2	16.093	-1.64439	0.961965	-1.70941	0.0873749	0.33954
AL022238.4	128.606	-1.3274	2.0623	-0.643653	0.519801	0.775027
AL022318.4	11.3695	3.22311	1.75508	1.83645	0.0662911	0.297369
AL031281.3	182.905	0.447551	0.410085	1.09136	0.275114	0.588253
AL031315.1	24.3084	-0.184486	0.767255	-0.240449	0.809982	0.92026
AL031432.2	10.8848	0.564089	1.38678	0.406763	0.684182	0.863826
AL031708.1	60.2941	-1.1335	0.660294	-1.71666	0.0860414	0.336253
AL033529.1	60.6395	-0.777605	0.537263	-1.44735	0.1478	0.441746
AL034430.1	175.344	2.16308	0.770937	2.80578	0.00501947	0.0756211
AL034430.2	55.8948	0.821613	0.440984	1.86314	0.0624429	0.288202
AL035078.4	499.026	0.0386323	2.47178	0.0156293	0.98753	0.995542
AL035425.2	44.8079	-1.60503	0.86409	-1.85748	0.0632429	0.289779
AL035461.3	88.7626	-1.98104	2.10763	-0.939938	0.347249	0.653937
AL049697.1	33.2969	-1.31143	0.960674	-1.36511	0.172217	0.475643
AL096711.2	175.401	1.04304	0.925856	1.12657	0.259926	0.573326
AL109811.3	107.49	0.871291	0.688178	1.26608	0.205483	0.511933
AL109918.1	365.843	0.524117	0.450645	1.16304	0.244815	0.556251
AL117339.5	45.444	-0.00901295	0.851882	-0.01058	0.991558	0.996815
AL121594.1	65.7074	0.314087	0.838791	0.374451	0.708069	0.875585
AL121768.1	159.579	-2.9846	0.590119	-5.05763	4.24499499958538e-07	0.000111036
AL121845.3	80.36	0.341372	0.759858	0.449258	0.653246	0.848828
AL132780.3	354.411	1.88799	0.651724	2.89691	0.00376854	0.0633842
AL133216.2	42.7619	-1.75196	0.674262	-2.59833	0.00936777	0.10938
AL133352.1	29.3451	1.08028	0.981681	1.10044	0.271142	0.583395
AL133353.2	47.7881	-0.6528	0.484593	-1.34711	0.177945	0.482243
AL133461.1	36.9047	-0.518045	1.24963	-0.414559	0.678465	0.861138
AL133517.1	17.7667	0.198531	0.766709	0.25894	0.795682	0.915261
AL135905.2	1250.17	-0.726081	0.367304	-1.97678	0.0480663	0.252968
AL136038.4	11.2339	-1.65963	1.3061	-1.27068	0.203842	0.509986
AL136116.3	13.669	-0.0732342	0.879511	-0.0832669	0.933639	0.974827
AL136295.1	210.593	-0.677456	0.662152	-1.02311	0.306254	0.616287
AL136295.4	14.7317	-0.633298	1.36971	-0.46236	0.643823	0.845466
AL136295.5	84.9519	-0.5345	0.895941	-0.59658	0.550788	0.794461
AL136981.2	13.5203	-1.39378	0.906258	-1.53795	0.124062	0.405284
AL136982.4	18.7808	0.13862	0.71434	0.194053	0.846135	0.938145
AL137058.1	25.0314	0.129373	0.721924	0.179205	0.857777	0.942343
AL138686.2	53.8943	-0.584747	0.864248	-0.676596	0.498662	0.762776
AL138752.2	12.5936	1.02894	1.39084	0.739797	0.459423	0.737477
AL139011.2	27.3379	-0.566004	0.898156	-0.630185	0.528574	0.77966
AL139082.2	28.4604	0.481773	0.784986	0.613735	0.53939	0.786987
AL139260.3	84.1847	2.22286	0.736214	3.01932	0.00253344	0.0486517
AL139300.1	701.554	-0.295668	0.421222	-0.70193	0.482723	0.753667
AL139353.1	10.8137	0.482614	1.01945	0.473407	0.635923	0.841016
AL157392.5	49.1968	0.212482	0.529948	0.400948	0.688458	0.86706
AL157935.2	102.224	1.04164	0.619396	1.68171	0.0926253	0.349141
AL162171.1	714.867	-0.412516	0.372447	-1.10758	0.268042	0.581152
AL162231.1	118.542	1.29072	0.493595	2.61495	0.00892414	0.106689
AL162417.1	13.6419	0.356631	4.18188	0.0852801	0.932039	0.97443
AL353625.1	39.0299	-0.968055	0.559473	-1.7303	0.0835772	0.330798
AL353743.1	94.7033	-0.25273	0.444676	-0.568346	0.5698	0.806129
AL353813.1	31.1525	1.32017	0.78565	1.68035	0.0928896	0.349511
AL354751.1	34.91	0.020032	0.601937	0.0332792	0.973452	0.990559
AL354798.1	21.0921	2.94715	1.60975	1.83081	0.0671289	0.297818
AL355877.1	21.092	0.653875	0.886735	0.737397	0.460881	0.738646
AL355916.3	33.355	-0.810207	0.600811	-1.34852	0.17749	0.481838
AL356235.1	10.9166	-0.285521	0.97499	-0.292845	0.76964	0.904694
AL356432.3	104.572	8.01944	1.50777	5.31873	1.04492902456584e-07	3.96315455792211e-05
AL356534.1	42.3281	-0.0389057	0.546624	-0.0711745	0.943259	0.978608
AL358113.1	18.481	-0.44606	0.939382	-0.474844	0.634898	0.840314
AL358472.6	20.4623	-1.1025	0.890481	-1.23809	0.215681	0.523285
AL360181.3	16.1623	3.5226	4.19045	0.840624	0.400559	0.698118
AL365205.1	291.871	-1.22985	0.60895	-2.01962	0.043423	0.239726
AL390334.1	34.2886	0.00608067	0.572354	0.010624	0.991523	0.996815
AL390719.1	79.353	0.26096	0.475506	0.548806	0.583139	0.813873
AL390728.4	660.669	-0.950226	0.38918	-2.44161	0.0146218	0.137628
AL390879.1	119.653	0.600538	0.546261	1.09936	0.27161	0.58382
AL391987.2	14.9201	0.632573	0.84369	0.749769	0.453394	0.733497
AL441992.2	28.2922	-0.0239711	0.613704	-0.0390598	0.968843	0.989496
AL445238.1	42.6151	-1.96093	0.788978	-2.4854	0.0129405	0.128477
AL445423.2	34.6053	-1.04656	0.744071	-1.40654	0.159565	0.459433
AL445685.3	1054.77	1.0513	0.49585	2.12019	0.0339899	0.210276
AL445989.1	25.4959	0.149639	1.46784	0.101945	0.9188	0.969677
AL450124.1	27.423	-1.51789	0.649026	-2.33873	0.0193497	0.157623
AL512590.2	51.9406	-0.619729	0.73433	-0.843938	0.398704	0.697261
AL513477.1	52.7222	-0.824513	0.609368	-1.35306	0.176036	0.480072
AL513523.2	86.4435	2.66194	1.89773	1.40269	0.160708	0.461239
AL589666.1	24.3446	0.396957	0.700103	0.566998	0.570716	0.806702
AL589743.1	16.3085	0.605688	0.763452	0.793353	0.427572	0.714915
AL589843.2	24.4207	-0.562443	0.679728	-0.827452	0.407981	0.702587
AL590065.1	12.476	0.392734	0.991285	0.396186	0.691967	0.868123
AL590327.1	91.0054	-1.14518	0.446409	-2.56531	0.0103083	0.11522
AL591806.3	517.967	-2.37715	1.63366	-1.4551	0.14564	0.437613
AL591846.1	19.5817	2.48984	1.014	2.45546	0.0140706	0.134821
AL592293.1	15.887	1.70398	0.74171	2.29736	0.0215981	0.166612
AL603832.3	24.8629	-1.42825	1.08937	-1.31108	0.189831	0.495281
AL627309.6	24.8832	1.89397	1.46161	1.29581	0.195043	0.50059
AL627309.7	13.0145	-0.710745	0.897171	-0.792207	0.42824	0.715316
AL669831.1	1028.51	-1.13383	0.443609	-2.55592	0.0105908	0.116978
AL669831.3	74.8225	-1.4694	0.53286	-2.75756	0.00582341	0.0823365
AL713999.1	13.5279	1.98301	1.03763	1.9111	0.0559912	0.274014
AL732372.2	638.367	-1.40786	0.777365	-1.81107	0.0701306	0.30416
AL732372.3	40.2099	-0.214617	0.910324	-0.235759	0.813619	0.92196
ALAD	1292.01	-1.1281	0.349755	-3.22541	0.00125792	0.0314071
ALAS1	842.336	0.0852185	0.333474	0.255548	0.7983	0.916057
ALCAM	2990.35	-0.351519	0.483366	-0.727232	0.467084	0.743482
ALDH16A1	697.67	0.408805	0.497781	0.821255	0.411501	0.704687
ALDH18A1	2688.88	-0.00897608	0.237061	-0.037864	0.969796	0.989496
ALDH1A2	30.8579	-0.600936	0.719889	-0.834763	0.403851	0.700368
ALDH1A3	72.8892	0.580941	0.653563	0.888882	0.374067	0.678521
ALDH1B1	609.648	1.02262	0.427081	2.39445	0.0166452	0.146056
ALDH1L1	51.7472	0.0605426	0.447207	0.135379	0.892312	0.957551
ALDH1L2	55.5838	-0.521288	0.597922	-0.871833	0.3833	0.684495
ALDH2	1797.26	0.658172	0.29448	2.23503	0.0254153	0.181948
ALDH3A2	2571.05	-0.287163	0.308189	-0.931775	0.351453	0.658828
ALDH3B1	19.9805	-0.110976	0.792058	-0.140111	0.888572	0.955998
ALDH3B2	116.301	-1.80926	0.725961	-2.49223	0.0126946	0.127364
ALDH4A1	2315.57	-1.00252	0.396475	-2.52859	0.0114521	0.12128
ALDH5A1	216.018	0.00607959	0.350243	0.0173582	0.986151	0.994937
ALDH6A1	1379.11	-0.245802	0.280043	-0.877731	0.38009	0.681842
ALDH7A1	6066.25	-0.162132	0.249639	-0.649468	0.516036	0.773897
ALDH9A1	2482.6	0.168283	0.264172	0.637023	0.52411	0.777662
ALDOA	13962.4	0.233395	0.248105	0.940709	0.346854	0.653436
ALDOC	400.692	0.264128	0.315609	0.836885	0.402657	0.699578
ALG1	721.919	0.201065	0.309916	0.648773	0.516485	0.77395
ALG10	178.558	-0.142264	0.494101	-0.287925	0.773404	0.906159
ALG10B	660.143	0.172706	0.369237	0.467738	0.639972	0.843539
ALG11	1321.97	-0.403483	0.485442	-0.831166	0.40588	0.701372
ALG12	487.436	-0.251247	0.40428	-0.621468	0.534292	0.78369
ALG13	1030.49	-0.0504342	0.296459	-0.170122	0.864914	0.945248
ALG14	212.917	0.554364	0.342266	1.61969	0.1053	0.372118
ALG1L	72.3302	1.00667	0.554752	1.81463	0.0695813	0.303426
ALG1L2	18.3656	-0.938128	0.814647	-1.15158	0.249496	0.562414
ALG2	1050.04	0.0598775	0.464882	0.128801	0.897515	0.959563
ALG3	647.959	-0.0937497	0.326962	-0.28673	0.774319	0.90628
ALG5	504.163	0.733624	0.480944	1.52538	0.127163	0.410772
ALG6	685.866	0.545191	0.254771	2.13993	0.0323608	0.205074
ALG8	1769.98	0.247567	0.24071	1.02849	0.303721	0.614003
ALG9	800.732	-0.378183	0.291349	-1.29804	0.194274	0.500188
ALKBH1	307.126	0.00368403	0.285851	0.012888	0.989717	0.996286
ALKBH2	385.552	0.245543	0.343889	0.714017	0.475217	0.748885
ALKBH3	286.107	0.207593	0.381481	0.544176	0.58632	0.815986
ALKBH4	432.159	0.431673	0.359661	1.20022	0.230053	0.538934
ALKBH5	1204.43	0.378805	0.292968	1.29299	0.196015	0.501797
ALKBH6	426.498	-0.3634	0.282506	-1.28634	0.198323	0.504145
ALKBH7	622.257	1.04624	0.608989	1.718	0.0857964	0.335901
ALKBH8	348.91	0.0868577	0.3054	0.284406	0.776099	0.907383
ALMS1	1234.67	-0.302553	0.526814	-0.574306	0.565761	0.804118
ALMS1P1	18.5105	-0.253142	0.769589	-0.328931	0.742208	0.89215
ALOX12B	13.3002	0.518514	0.809503	0.640534	0.521825	0.7769
ALOX12P2	74.932	-1.2334	0.457555	-2.69563	0.00702556	0.0921438
ALOX15P1	13.421	-0.866966	0.841404	-1.03038	0.302832	0.613538
ALOX5	16.6177	-4.02234	1.46548	-2.74473	0.00605615	0.0841373
ALPG	47.3652	-1.80908	1.00729	-1.79599	0.0724958	0.3099
ALPK1	16.3834	-0.627939	0.797696	-0.787191	0.43117	0.717876
ALPK2	1556.12	-4.4598	0.615567	-7.24502	4.32363105734601e-13	1.63984516927491e-09
ALPK3	461.799	-0.627319	0.458601	-1.3679	0.171344	0.474701
ALPL	5383.85	0.168248	0.363542	0.462802	0.643506	0.845466
ALPP	13.3626	-1.43538	0.932003	-1.5401	0.123535	0.404872
ALS2	2716.52	-0.763636	0.330452	-2.31088	0.0208393	0.163641
ALS2CL	131.584	-0.66079	0.419846	-1.57389	0.115513	0.391434
ALX1	63.0755	-0.823563	0.779427	-1.05663	0.290682	0.603688
ALYREF	2446.3	0.698289	0.376527	1.85456	0.0636597	0.290852
AMACR	344.446	0.436965	0.297069	1.47092	0.141313	0.431039
AMBN	21.7413	-4.43896	1.43933	-3.08404	0.00204213	0.0426868
AMBP	23.9375	1.65222	1.03966	1.5892	0.112016	0.38492
AMBRA1	909.252	-0.545176	0.382497	-1.42531	0.154068	0.451087
AMD1	3030.05	0.522786	0.274541	1.90422	0.0568821	0.276121
AMDHD1	36.6356	-2.74727	0.762675	-3.60215	0.000315593	0.0130855
AMDHD2	624.874	0.10547	0.477149	0.221043	0.825059	0.926977
AMER1	488.749	-0.345469	0.534526	-0.64631	0.518079	0.773958
AMER2	376.181	-2.41702	0.636226	-3.799	0.000145281	0.00773354
AMER3	56.434	-1.94148	0.844702	-2.29842	0.0215381	0.16647
AMFR	930.141	-0.116366	0.293542	-0.39642	0.691795	0.868123
AMIGO1	139.112	0.444566	0.524974	0.846835	0.397087	0.695636
AMIGO2	38.9133	-0.204647	0.655151	-0.312366	0.754763	0.897504
AMIGO3	25.7617	-0.821666	1.48369	-0.553799	0.579717	0.811341
AMMECR1	593.61	0.225816	0.271703	0.831114	0.405909	0.701372
AMMECR1L	1224.65	-0.265496	0.32608	-0.814205	0.415528	0.707543
AMN1	305.431	1.10667	0.333166	3.32167	0.0008948	0.025375
AMOT	1475.97	-1.62768	0.437433	-3.72099	0.000198442	0.00940803
AMOTL1	2076.61	-0.303296	0.345128	-0.878794	0.379513	0.681254
AMOTL2	2060.41	-0.871705	0.464129	-1.87815	0.0603602	0.283946
AMPD2	712.441	0.581038	0.416705	1.39436	0.163209	0.464574
AMPD3	39.6549	-0.802991	0.537106	-1.49503	0.134906	0.421557
AMPH	306.962	1.37308	0.703156	1.95274	0.0508507	0.259367
AMT	1090.58	0.424281	0.284095	1.49345	0.13532	0.42259
AMY2B	123.252	-0.00818462	0.561304	-0.0145814	0.988366	0.995803
AMZ2	1877.86	0.445048	0.276268	1.61093	0.107196	0.375112
AMZ2P1	326.227	0.98365	0.364523	2.69846	0.00696611	0.0917385
ANAPC1	2246.02	-0.245158	0.360301	-0.680426	0.496234	0.761057
ANAPC10	409.425	0.772693	0.293766	2.6303	0.00853089	0.104309
ANAPC11	1665.79	1.23735	0.470138	2.63189	0.0084911	0.104054
ANAPC13	1306.49	0.856152	0.312469	2.73996	0.0061447	0.0846697
ANAPC15	903.443	0.555706	0.378604	1.46778	0.142165	0.432308
ANAPC16	2240.44	0.760481	0.379016	2.00646	0.0448073	0.243646
ANAPC2	683.057	-0.410074	0.448519	-0.914284	0.360568	0.667664
ANAPC4	1089.74	-0.226746	0.238302	-0.951508	0.341347	0.648152
ANAPC5	2520.59	0.0376689	0.238624	0.157859	0.874568	0.94974
ANAPC7	1770.2	0.0447229	0.223737	0.199891	0.841566	0.935153
ANG	35.8297	-0.902955	0.721721	-1.25111	0.210893	0.518294
ANGEL1	790.093	-0.197618	0.400952	-0.492871	0.622104	0.83364
ANGEL2	1057.12	-0.177658	0.29959	-0.593005	0.553178	0.795744
ANGPT1	73.731	2.48408	1.05749	2.34902	0.0188229	0.15545
ANGPT2	18.0395	-0.777695	0.934121	-0.832542	0.405103	0.700858
ANGPTL2	375.782	-0.040584	0.552524	-0.073452	0.941446	0.978467
ANGPTL4	69.0165	2.17161	0.597162	3.63656	0.000276306	0.0117091
ANGPTL7	21.7176	0.241342	1.12601	0.214333	0.830287	0.930253
ANK1	142.816	-0.329153	0.502176	-0.655454	0.512176	0.771688
ANK2	622.605	-0.324481	0.492508	-0.658834	0.510002	0.76995
ANK3	3001.55	-1.13331	0.262436	-4.31843	1.57142936899047e-05	0.00152822
ANKAR	44.8595	0.464574	0.477532	0.972863	0.330621	0.638962
ANKDD1A	116.193	1.0032	0.409538	2.44959	0.0143019	0.135778
ANKDD1B	21.8532	-7.06781	1.62443	-4.35094	1.35554390526787e-05	0.00138952
ANKEF1	326.804	-0.683049	0.312668	-2.18459	0.0289193	0.194474
ANKFY1	2116.13	-0.533406	0.392157	-1.36018	0.173772	0.477936
ANKH	57.9	-0.758848	0.653649	-1.16094	0.245666	0.557433
ANKHD1	2239.93	0.512606	0.23972	2.13835	0.0324884	0.205555
ANKHD1-EIF4EBP3	1039.44	-0.734856	0.623119	-1.17932	0.238271	0.549113
ANKIB1	1724.05	-0.405596	0.275749	-1.47089	0.141322	0.431039
ANKLE1	132.686	-0.179118	0.344751	-0.519557	0.603372	0.825212
ANKLE2	1864.35	-0.28545	0.320955	-0.889378	0.3738	0.678521
ANKMY1	157.04	-0.333205	0.372446	-0.89464	0.37098	0.676265
ANKMY2	914.321	-0.458923	0.363238	-1.26342	0.206438	0.512833
ANKRA2	520.225	0.564525	0.292855	1.92766	0.0538972	0.268354
ANKRD1	118.463	-1.39557	0.5849	-2.38599	0.0170333	0.147737
ANKRD10	2766.43	0.530723	0.401864	1.32065	0.186618	0.491182
ANKRD11	3997.73	-0.119111	0.301427	-0.395159	0.692726	0.868542
ANKRD12	2011.91	0.684388	0.453308	1.50976	0.131103	0.416813
ANKRD13A	752.215	-0.735623	0.359085	-2.0486	0.0405009	0.231602
ANKRD13B	255.928	0.803232	0.523946	1.53304	0.125265	0.407112
ANKRD13C	874.884	0.141495	0.25977	0.544694	0.585964	0.81564
ANKRD13D	538.425	0.0281506	0.332775	0.0845935	0.932585	0.974538
ANKRD16	153.613	0.154935	0.346293	0.44741	0.654579	0.849149
ANKRD17	3361.65	-0.19224	0.269398	-0.71359	0.475481	0.748929
ANKRD18A	92.9372	0.417968	0.421395	0.991869	0.321262	0.631066
ANKRD18B	183.533	1.27773	0.473793	2.6968	0.0070009	0.0919573
ANKRD18CP	40.1468	-0.692876	0.685263	-1.01111	0.311964	0.62203
ANKRD20A19P	15.2629	0.268394	0.858052	0.312794	0.754437	0.897439
ANKRD20A5P	22.9692	-1.21075	0.700503	-1.72839	0.0839175	0.331434
ANKRD22	11.804	0.724518	1.32451	0.54701	0.584372	0.814844
ANKRD23	91.4261	0.458411	0.500247	0.916368	0.359474	0.667034
ANKRD24	72.6887	0.547653	0.452262	1.21092	0.225927	0.534728
ANKRD26	1052.18	0.102809	0.259094	0.396803	0.691513	0.868123
ANKRD27	1286.99	-0.405396	0.286794	-1.41355	0.157495	0.456731
ANKRD28	1000.07	-0.372612	0.259311	-1.43693	0.150737	0.445603
ANKRD33	12.0931	0.205223	1.00778	0.20364	0.838635	0.93388
ANKRD33B	661.887	-1.9996	0.667561	-2.99538	0.00274105	0.0513389
ANKRD34B	59.6018	-0.149155	0.70589	-0.211301	0.832652	0.931433
ANKRD35	49.2587	0.690978	0.648044	1.06625	0.28631	0.600335
ANKRD36	478.106	-0.151849	0.250441	-0.606325	0.544299	0.790727
ANKRD36B	250.644	0.102399	0.288454	0.354993	0.722595	0.882935
ANKRD36BP2	11.6236	-0.917289	0.927937	-0.988525	0.322895	0.632818
ANKRD36C	74.032	0.312014	0.401753	0.77663	0.437377	0.721469
ANKRD37	26.9363	0.335546	0.814311	0.412061	0.680295	0.862002
ANKRD39	204.581	0.409389	0.318651	1.28476	0.198877	0.504782
ANKRD40	1490.68	0.00952835	0.303157	0.0314304	0.974926	0.991261
ANKRD42	150.74	-0.577941	0.327835	-1.7629	0.0779168	0.320085
ANKRD44	18.3668	-1.31459	0.781727	-1.68164	0.0926384	0.349141
ANKRD45	32.8245	0.787829	0.708149	1.11252	0.265915	0.579614
ANKRD46	788.472	0.601603	0.327006	1.83973	0.0658074	0.296199
ANKRD49	461.816	-0.305267	0.278018	-1.09801	0.272198	0.584421
ANKRD50	958.15	-0.425388	0.320823	-1.32593	0.184864	0.489406
ANKRD52	1354.93	-0.688022	0.421029	-1.63415	0.102228	0.366731
ANKRD53	21.7513	-0.143491	0.725573	-0.197762	0.843232	0.936163
ANKRD54	392.147	0.378121	0.298495	1.26676	0.205241	0.511787
ANKRD6	671.225	-0.783515	0.341738	-2.29274	0.0218632	0.167858
ANKRD65	149.481	-0.0134477	0.524692	-0.0256298	0.979553	0.992904
ANKRD9	436.083	0.73845	0.374132	1.97377	0.0484084	0.25368
ANKS1A	1859.2	-0.88041	0.428334	-2.05543	0.0398377	0.229889
ANKS1B	29.2669	-0.631793	0.639559	-0.987857	0.323223	0.633226
ANKS3	391.38	-0.281697	0.334401	-0.842392	0.399568	0.697589
ANKS6	1245.79	0.147981	0.297663	0.497141	0.619089	0.832495
ANKZF1	1127.89	-0.659548	0.327609	-2.01322	0.0440918	0.241444
ANLN	2702.08	0.386796	0.405207	0.954563	0.339799	0.646629
ANO1	16.9806	-1.54967	1.17419	-1.31978	0.18691	0.491529
ANO10	1312.72	-0.710043	0.357387	-1.98676	0.0469486	0.249565
ANO2	132.6	-2.07146	0.453721	-4.56549	4.98333409872133e-06	0.00065741
ANO3	20.6334	2.76577	1.31915	2.09663	0.0360267	0.217062
ANO4	17.1275	-1.34585	0.88592	-1.51916	0.128723	0.413329
ANO5	171.659	0.206477	0.365984	0.564167	0.57264	0.80767
ANO6	2291.13	-1.06043	0.391806	-2.70651	0.00679936	0.0903922
ANO7	54.6302	-0.217853	0.43721	-0.49828	0.618287	0.832249
ANO8	453.912	-0.158567	0.571383	-0.277514	0.781385	0.909756
ANO9	711.888	-1.44158	0.526721	-2.73689	0.00620229	0.0853856
ANOS1	361.096	0.121062	0.325658	0.371745	0.710083	0.8766
ANOS2P	135.649	0.129794	0.519122	0.250026	0.802567	0.917816
ANP32A	8915.63	0.428744	0.330528	1.29715	0.194581	0.50037
ANP32B	7473.65	0.574426	0.445036	1.29074	0.196794	0.502589
ANP32E	5635.56	0.44874	0.228767	1.96156	0.0498135	0.257223
ANPEP	41.3417	-0.738726	0.736874	-1.00251	0.316096	0.625961
ANTXR1	943.035	0.169299	0.34171	0.495446	0.620285	0.833217
ANTXR2	367.27	0.237538	0.430948	0.551198	0.581498	0.812929
ANXA1	596.112	-1.4972	0.77361	-1.93535	0.0529479	0.266073
ANXA11	1513.59	-1.27348	0.49732	-2.56068	0.0104469	0.116177
ANXA2	18097.3	-0.524138	0.380889	-1.37609	0.168793	0.471334
ANXA3	2358.92	-1.74031	0.686375	-2.53552	0.0112281	0.120298
ANXA4	669.049	-0.536455	0.409023	-1.31155	0.189672	0.495098
ANXA5	6586.36	0.29916	0.254004	1.17778	0.238886	0.550029
ANXA6	3713.98	0.117047	0.399339	0.293102	0.769444	0.904597
ANXA7	2265.57	-0.188688	0.238368	-0.791582	0.428604	0.715645
ANXA8	13.8509	-0.651955	1.22022	-0.534292	0.593139	0.819859
ANXA9	510.386	-1.83067	0.697734	-2.62374	0.00869701	0.105298
AOC2	92.6484	-0.0153981	0.456586	-0.0337244	0.973097	0.990423
AOC3	83.4302	-0.283064	0.540742	-0.523473	0.600645	0.824475
AOX1	58.5084	0.68668	0.761107	0.902213	0.366944	0.67347
AP000295.1	76.913	-0.0849665	1.04128	-0.081598	0.934966	0.975224
AP000311.1	25.1073	0.681074	0.673612	1.01108	0.311979	0.62203
AP000346.2	70.1191	-0.40728	0.505387	-0.805876	0.420314	0.710879
AP000347.1	539.25	-0.473643	0.432789	-1.0944	0.273781	0.586847
AP000553.5	35.4072	-0.567166	0.702272	-0.807616	0.419312	0.709925
AP000580.1	15.8567	0.847897	0.906596	0.935254	0.349658	0.656273
AP000769.1	29.7495	1.1131	0.61872	1.79904	0.0720119	0.308876
AP000812.5	19.4789	0.483422	0.664322	0.727692	0.466802	0.74319
AP000944.2	145.247	0.213971	1.06847	0.200259	0.841278	0.935153
AP001267.5	104.576	0.62311	0.446901	1.39429	0.16323	0.464574
AP001273.2	63.8304	-0.826852	3.64717	-0.226711	0.820649	0.925132
AP001324.1	22.2617	1.14741	0.734167	1.56287	0.118082	0.395959
AP001453.5	26.7881	0.675958	0.787661	0.858184	0.390791	0.690469
AP001781.2	11.1179	-1.11651	1.75085	-0.637696	0.523672	0.777662
AP001931.1	10.7696	-2.06216	1.40478	-1.46796	0.142115	0.432308
AP002495.2	44.6003	-0.461637	0.581917	-0.793303	0.427601	0.714915
AP002748.4	72.7735	1.16832	2.25623	0.517821	0.604583	0.825895
AP002956.1	231.099	0.254484	0.382937	0.664559	0.506333	0.767347
AP002990.1	137.676	-1.38069	0.638712	-2.16167	0.0306435	0.199471
AP003108.2	291.934	-0.522839	0.290051	-1.80258	0.0714543	0.307527
AP003170.1	10.6911	-3.67282	1.52145	-2.41403	0.0157773	0.142221
AP003419.1	207.202	0.263349	0.720486	0.365516	0.714726	0.878554
AP005061.1	24.0606	0.5083	0.607977	0.83605	0.403127	0.699766
AP006222.1	179.346	-0.798161	0.512489	-1.55742	0.119371	0.398358
AP1AR	693.844	0.524268	0.303557	1.72708	0.0841532	0.332133
AP1B1	2118.71	-0.0878919	0.384429	-0.22863	0.819157	0.924316
AP1G1	2257.02	-0.437394	0.327153	-1.33697	0.181233	0.48575
AP1G2	1791.87	-1.12368	0.28975	-3.87811	0.00010527	0.00635889
AP1M1	826.791	0.045743	0.367129	0.124597	0.900843	0.961705
AP1M2	2083.08	-1.09416	0.821211	-1.33237	0.182738	0.486683
AP1S1	2501.78	0.0158219	0.413218	0.0382896	0.969457	0.989496
AP1S2	1690.22	0.287599	0.297278	0.967442	0.333323	0.641325
AP1S3	138.015	0.277908	0.343393	0.809299	0.418343	0.709602
AP2A1	3421.92	-0.342937	0.359766	-0.953222	0.340478	0.647333
AP2A2	131.755	-0.949839	0.644231	-1.47438	0.14038	0.430071
AP2B1	8995.8	-0.406693	0.25215	-1.6129	0.106766	0.3746
AP2M1	10002.9	-0.0667906	0.21633	-0.308744	0.757516	0.898915
AP2S1	2076.03	0.791732	0.452736	1.74877	0.0803304	0.324293
AP3B1	2998.05	-0.569444	0.272295	-2.09128	0.036503	0.218802
AP3B2	123.864	-0.726226	0.367415	-1.97658	0.0480891	0.252968
AP3D1	4326.8	-0.240395	0.325757	-0.737957	0.460541	0.738395
AP3M1	2080.49	-0.0707729	0.304201	-0.232652	0.816032	0.923223
AP3M2	509.296	0.608113	0.442266	1.37499	0.169134	0.471614
AP3S1	1983.15	0.704517	0.386541	1.82262	0.0683611	0.301222
AP3S2	796.074	-0.0826317	0.297167	-0.278065	0.780963	0.909494
AP4B1	451.916	-0.0779697	0.253824	-0.30718	0.758706	0.89944
AP4E1	485.038	-0.37231	0.345136	-1.07873	0.280707	0.594538
AP4M1	530.354	0.0769282	0.322	0.238908	0.811177	0.920897
AP4S1	177.572	-0.211623	0.376629	-0.561887	0.574193	0.80836
AP5B1	295.583	-0.344608	0.443085	-0.777747	0.436718	0.720785
AP5M1	1712.23	-0.513772	0.261612	-1.96387	0.0495452	0.256544
AP5S1	147.866	-0.42987	0.364725	-1.17861	0.238552	0.549479
AP5Z1	465.668	-0.445509	0.505682	-0.881007	0.378314	0.681254
APAF1	465.167	-0.552012	0.37216	-1.48326	0.138004	0.426234
APBA2	345.501	0.728144	0.451318	1.61337	0.106664	0.3746
APBA3	256.346	-0.193371	0.457902	-0.422299	0.672807	0.859152
APBB1	1340.37	0.0437586	0.36206	0.12086	0.903802	0.963501
APBB1IP	15.8593	-3.45144	1.18862	-2.90373	0.0036875	0.0625062
APBB2	1536.57	-0.350481	0.231686	-1.51274	0.130346	0.415496
APBB3	519.099	-0.557691	0.366064	-1.52348	0.127639	0.411564
APC	732.729	-0.40489	0.371444	-1.09004	0.275694	0.588927
APC2	30.0147	1.46305	1.04091	1.40555	0.159858	0.460017
APCDD1	151.093	0.224755	0.434671	0.517069	0.605108	0.826068
APCDD1L	24.7896	-0.277956	0.679329	-0.409163	0.68242	0.862822
APEH	3779.53	-0.179376	0.259991	-0.689929	0.490239	0.758594
APELA	443.072	-1.23604	0.311894	-3.96303	7.4005333520702e-05	0.00494597
APEX1	10662.6	0.197852	0.305573	0.647479	0.517322	0.773951
APEX2	798.574	-0.16148	0.258543	-0.624577	0.532249	0.78237
APH1A	3440.56	-0.154925	0.285393	-0.542848	0.587234	0.816734
APH1B	377.257	-0.850647	0.291766	-2.91551	0.00355103	0.0612189
API5	5255.71	-0.0554952	0.248345	-0.22346	0.823177	0.926014
APIP	501.528	1.27107	0.368565	3.44869	0.000563313	0.0188238
APLF	171.088	0.230757	0.363856	0.634199	0.525951	0.778459
APLNR	153.73	2.63487	0.822388	3.20393	0.00135567	0.0331724
APLP1	919.086	1.33673	0.477325	2.80047	0.00510287	0.0758977
APLP2	18387	-0.498189	0.231209	-2.15471	0.0311844	0.201233
APMAP	3067.22	-0.256968	0.312276	-0.822886	0.410573	0.704297
APOBEC2	14.6163	1.01458	0.810308	1.2521	0.210535	0.518294
APOBEC3B	119.503	-0.653771	0.570158	-1.14665	0.251527	0.564384
APOBEC3C	1407.06	0.469267	0.527741	0.889199	0.373896	0.678521
APOBEC3D	43.6917	-1.91308	0.615537	-3.10798	0.00188373	0.0405133
APOBEC3F	93.4534	-0.741397	0.472516	-1.56904	0.116638	0.393839
APOBEC3G	90.1028	-1.71506	0.627832	-2.73172	0.00630047	0.0862675
APOBEC3H	47.3767	-0.109261	0.482947	-0.226238	0.821016	0.925159
APOC1	520.746	0.56746	0.378975	1.49735	0.134301	0.42062
APOE	5904.3	-0.164908	0.52307	-0.315269	0.752557	0.896586
APOL2	185.56	0.0893451	0.362939	0.246171	0.80555	0.918931
APOL4	34.3629	0.341829	0.570864	0.598793	0.549311	0.793483
APOL6	73.2648	-0.800608	0.64138	-1.24826	0.211937	0.519175
APOLD1	67.4913	1.42066	0.455669	3.11775	0.00182236	0.0396656
APOO	579.035	1.257	0.398843	3.15162	0.00162368	0.0373138
APOOL	633.05	-0.212134	0.26998	-0.78574	0.43202	0.718501
APOPT1	551.27	0.738902	0.466587	1.58363	0.113278	0.387319
APP	21171.9	-0.706184	0.249932	-2.82551	0.00472059	0.0727805
APPBP2	786.18	-0.00139486	0.352764	-0.00395408	0.996845	0.998556
APPL1	786.228	-0.732564	0.349325	-2.09708	0.0359863	0.217049
APPL2	903.643	-0.224979	0.26028	-0.864374	0.387383	0.687545
APRT	1063.2	0.66647	0.420291	1.58574	0.112799	0.38638
APTX	996.301	0.468851	0.311388	1.50568	0.132149	0.418459
AQP11	48.8435	-0.286852	0.667221	-0.42992	0.667254	0.856422
AQP3	97.385	-0.0867503	0.518498	-0.167311	0.867125	0.946278
AQR	1892	-0.525454	0.365032	-1.43948	0.150016	0.44474
AR	212.352	0.581463	0.374931	1.55085	0.120937	0.40122
ARAF	1168.54	-0.119351	0.24581	-0.48554	0.627293	0.836042
ARAP1	811.945	0.268146	0.375854	0.713432	0.475578	0.748929
ARAP2	81.8947	-1.61295	0.509785	-3.16399	0.00155624	0.0365054
ARAP3	413.2	0.287506	0.454775	0.632194	0.52726	0.778907
ARC	31.7787	0.469067	0.718757	0.652609	0.514009	0.772631
ARCN1	3885.13	-0.271932	0.288125	-0.943801	0.345271	0.652155
AREL1	1351.19	-0.260736	0.32918	-0.792078	0.428315	0.715316
ARF1	6235.32	-0.00769984	0.239942	-0.0320904	0.9744	0.991191
ARF3	7001.76	-0.101882	0.269199	-0.378464	0.705086	0.873783
ARF4	3057.57	0.404012	0.354468	1.13977	0.254382	0.56695
ARF5	3810.91	0.506512	0.445729	1.13637	0.255803	0.568
ARF6	3426.5	-0.227388	0.381205	-0.596498	0.550843	0.794461
ARFGAP1	2402.93	-0.0229025	0.358965	-0.0638015	0.949128	0.981342
ARFGAP2	2234.77	-0.283384	0.251674	-1.12599	0.260168	0.57337
ARFGAP3	817.186	0.279796	0.266682	1.04917	0.294098	0.606454
ARFGEF1	2418.38	-0.972808	0.285531	-3.40702	0.000656769	0.0209324
ARFGEF2	1121.51	-0.635781	0.347128	-1.83155	0.0670186	0.297818
ARFGEF3	308.392	-0.255984	0.342411	-0.747595	0.454705	0.734646
ARFIP1	1251.9	0.0827304	0.264972	0.312223	0.754871	0.897504
ARFIP2	1297.87	-0.16953	0.231554	-0.732137	0.464085	0.741119
ARFRP1	444.238	0.074735	0.350989	0.212927	0.831384	0.930997
ARG2	1398.87	0.492857	0.261843	1.88226	0.0598002	0.282832
ARGFX	16.3751	-0.481872	0.769653	-0.62609	0.531256	0.781659
ARGLU1	6135.28	0.220429	0.226844	0.97172	0.33119	0.639084
ARHGAP1	1008.08	-1.28242	0.356168	-3.60062	0.000317462	0.0131232
ARHGAP10	1124.96	-1.22688	0.335364	-3.65837	0.000253828	0.0110339
ARHGAP11A	1582.79	0.394832	0.497448	0.793715	0.427361	0.714829
ARHGAP11B	31.6756	-0.987267	1.00825	-0.979188	0.327487	0.637371
ARHGAP12	1210.47	-0.200108	0.238171	-0.840186	0.400804	0.698358
ARHGAP15	52.3281	1.67527	0.452568	3.70171	0.000214155	0.00990531
ARHGAP17	1850.53	-0.2981	0.265753	-1.12172	0.261981	0.575516
ARHGAP18	384.207	-1.21892	0.453824	-2.68589	0.00723378	0.0940391
ARHGAP19	1512.19	0.674382	0.463925	1.45365	0.146045	0.438394
ARHGAP19-SLIT1	27.9859	-0.2613	1.09386	-0.23888	0.811199	0.920897
ARHGAP21	2042.84	-0.710953	0.454957	-1.56268	0.118127	0.395959
ARHGAP22	38.2704	-0.196937	0.636443	-0.309434	0.756991	0.898563
ARHGAP23	277.238	0.199287	0.371135	0.536968	0.59129	0.81907
ARHGAP24	303.016	-1.55628	0.749701	-2.07587	0.0379059	0.223664
ARHGAP25	137.447	-0.629788	0.348766	-1.80576	0.070956	0.306452
ARHGAP26	367.581	-0.332221	0.279196	-1.18992	0.234078	0.544211
ARHGAP27	90.6492	-1.08336	0.442064	-2.45069	0.0142584	0.135536
ARHGAP28	1391.01	-1.6147	0.561171	-2.87737	0.0040101	0.0655756
ARHGAP29	1784.42	-1.9424	0.58409	-3.32551	0.000882571	0.0252632
ARHGAP31	30.6428	-1.43516	0.763885	-1.87876	0.0602766	0.283905
ARHGAP32	1173.13	-0.919605	0.346672	-2.65267	0.00798579	0.100486
ARHGAP33	376.374	0.502584	0.499436	1.0063	0.314269	0.623892
ARHGAP35	2887.06	-0.328039	0.51359	-0.638718	0.523006	0.777662
ARHGAP39	328.834	0.0397474	0.514591	0.0772407	0.938432	0.977343
ARHGAP4	164.731	-0.125201	0.502328	-0.249241	0.803174	0.91797
ARHGAP40	34.1045	-0.186713	0.696155	-0.268206	0.788541	0.91231
ARHGAP42	943.655	-1.85225	0.369875	-5.00778	5.50617448334763e-07	0.000128176
ARHGAP44	425.338	-0.425318	0.310846	-1.36826	0.171231	0.474474
ARHGAP45	187.61	0.448393	0.359409	1.24758	0.212184	0.519367
ARHGAP5	2210.82	0.00195143	0.348657	0.005597	0.995534	0.998117
ARHGAP6	23.4997	0.206853	0.877593	0.235705	0.813662	0.92196
ARHGAP8	754.021	-1.41584	0.601957	-2.35207	0.0186693	0.155026
ARHGDIA	1813.1	-0.253417	0.422353	-0.600011	0.548499	0.793409
ARHGDIB	31.8523	-1.44118	1.31721	-1.09412	0.273902	0.586847
ARHGEF1	719.112	-0.620483	0.394961	-1.571	0.116183	0.392827
ARHGEF10	742.776	-0.51086	0.344472	-1.48302	0.138068	0.426306
ARHGEF10L	422.82	-0.032805	0.521002	-0.0629653	0.949794	0.981629
ARHGEF11	1406.45	-0.702105	0.444747	-1.57866	0.114413	0.389272
ARHGEF12	1589.32	-0.705152	0.370898	-1.9012	0.0572755	0.277081
ARHGEF16	358.85	-1.23739	0.464829	-2.66204	0.00776695	0.0986871
ARHGEF17	1244.91	-0.177824	0.543297	-0.327306	0.743437	0.892534
ARHGEF18	710.262	-0.350132	0.513914	-0.681305	0.495678	0.760859
ARHGEF19	1341.3	-0.122167	0.423414	-0.288527	0.772943	0.905717
ARHGEF2	2022.08	0.0557995	0.306778	0.181889	0.85567	0.942139
ARHGEF25	403.998	0.227677	0.385527	0.590561	0.554815	0.796361
ARHGEF26	298.235	-0.0476449	0.418006	-0.113981	0.909253	0.966018
ARHGEF3	99.6502	-1.95579	0.430614	-4.54186	5.5758995753164e-06	0.000693377
ARHGEF33	13.9314	-0.569045	0.904211	-0.629328	0.529134	0.779974
ARHGEF34P	44.3005	-1.28411	0.681281	-1.88485	0.0594505	0.282487
ARHGEF35	289.664	-1.29424	0.669781	-1.93234	0.0533179	0.267056
ARHGEF37	40.1667	-0.890723	0.514687	-1.73061	0.0835214	0.330746
ARHGEF38	284.006	-1.75031	0.679678	-2.57521	0.0100179	0.114015
ARHGEF39	434.385	0.75089	0.328834	2.28349	0.0224014	0.170396
ARHGEF4	839.8	0.985889	0.808217	1.21983	0.222529	0.5314
ARHGEF40	382.153	0.56726	0.479263	1.18361	0.236568	0.547336
ARHGEF5	289.344	-1.74528	0.464003	-3.76136	0.000168994	0.00857462
ARHGEF6	105.965	0.272803	0.531396	0.513372	0.607691	0.82755
ARHGEF7	1865.39	-0.321668	0.2602	-1.23624	0.216371	0.524037
ARHGEF9	864.257	0.112726	0.444949	0.253345	0.800001	0.916312
ARID1A	4978.82	-0.287318	0.284646	-1.00939	0.312788	0.622907
ARID1B	2057.97	-0.437253	0.365859	-1.19514	0.232032	0.541312
ARID2	1887.4	-0.234107	0.266226	-0.879354	0.379209	0.681254
ARID3A	4917.89	-0.451181	0.313586	-1.43878	0.150213	0.444772
ARID3B	5550.66	-0.557998	0.375043	-1.48782	0.136797	0.424729
ARID4A	690.145	-0.274459	0.316715	-0.866582	0.386171	0.68668
ARID4B	1905.49	0.0678663	0.244438	0.277642	0.781287	0.909733
ARID5A	18.7207	0.897569	0.707294	1.26902	0.204434	0.510836
ARID5B	462.84	-1.78818	0.749081	-2.38716	0.016979	0.147615
ARIH1	2615.83	-0.236578	0.227851	-1.0383	0.299129	0.610246
ARIH2	2165.6	-0.146809	0.277096	-0.529815	0.596241	0.821812
ARIH2OS	27.1459	0.0179944	0.658083	0.0273436	0.978186	0.992395
ARL1	1904.25	0.346684	0.292705	1.18441	0.236249	0.547142
ARL10	351.651	0.0277136	0.469684	0.0590048	0.952948	0.983108
ARL11	74.1499	-0.0756433	0.603905	-0.125257	0.90032	0.96141
ARL13B	314.012	0.183688	0.306999	0.598334	0.549617	0.793815
ARL14EP	708.611	0.516221	0.28168	1.83265	0.0668548	0.297818
ARL15	658.404	-0.146843	0.282124	-0.520491	0.602721	0.825022
ARL16	437.669	0.386768	0.338398	1.14294	0.253065	0.565801
ARL17A	430.357	-0.347912	0.391944	-0.887658	0.374725	0.679043
ARL17B	119.823	0.505953	0.469409	1.07785	0.281101	0.595172
ARL2	2649.13	0.501399	0.307291	1.63167	0.102748	0.36764
ARL2BP	744.258	0.246021	0.256459	0.959302	0.337406	0.645009
ARL3	1862.01	1.12796	0.343146	3.28712	0.00101219	0.0274674
ARL4A	860.215	1.6707	0.376083	4.44238	8.89672899847087e-06	0.000999795
ARL4C	8461.55	-0.173948	0.384492	-0.45241	0.650974	0.847877
ARL4D	676.355	0.568644	0.54288	1.04746	0.294889	0.606967
ARL5A	1749.62	0.456103	0.227819	2.00204	0.04528	0.244987
ARL5B	3627.86	-0.19439	0.259357	-0.749509	0.453551	0.733497
ARL6	261.656	0.46925	0.31985	1.46709	0.142351	0.43259
ARL6IP1	10617	0.628112	0.225391	2.78677	0.00532363	0.0777332
ARL6IP4	1896.62	0.483741	0.403895	1.19769	0.231038	0.539907
ARL6IP5	1703.25	0.498832	0.239609	2.08186	0.0373551	0.2212
ARL6IP6	1187.3	0.660304	0.268449	2.4597	0.0139054	0.134162
ARL8A	833.754	0.0392816	0.254201	0.15453	0.877192	0.950622
ARL8B	1352.82	0.18349	0.294952	0.622103	0.533874	0.783157
ARL9	24.865	1.17257	0.696955	1.68242	0.0924881	0.348952
ARMC1	1857.34	0.413793	0.229801	1.80066	0.0717563	0.308302
ARMC10	815.409	-0.0865248	0.374594	-0.230983	0.817328	0.923821
ARMC12	32.7645	1.22645	0.646898	1.8959	0.0579736	0.278989
ARMC2	96.9942	0.166646	0.455793	0.365617	0.714651	0.878554
ARMC3	22.2164	1.4657	0.849665	1.72503	0.0845221	0.332802
ARMC4	59.6951	1.29785	0.755292	1.71834	0.0857344	0.335745
ARMC5	234.263	0.198971	0.509638	0.390417	0.696228	0.870023
ARMC6	727.066	0.400389	0.390415	1.02555	0.305106	0.615135
ARMC7	273.228	0.0939662	0.340707	0.275798	0.782703	0.90991
ARMC8	1126.84	0.00134196	0.233062	0.00575795	0.995406	0.998117
ARMC9	955.089	0.057613	0.278641	0.206765	0.836194	0.932704
ARMCX1	1103.4	0.135826	0.282867	0.480174	0.631104	0.838321
ARMCX2	2967.71	0.191713	0.240558	0.796955	0.425477	0.713673
ARMCX3	1474.69	0.0642429	0.269953	0.237978	0.811898	0.921334
ARMCX4	681.891	-0.0453055	0.444397	-0.101948	0.918798	0.969677
ARMCX5	661.405	-0.0316634	0.27201	-0.116405	0.907332	0.965296
ARMCX5-GPRASP2	17.6739	-2.38973	1.13844	-2.09912	0.0358061	0.216454
ARMCX6	1152.16	-0.320565	0.279416	-1.14727	0.25127	0.564075
ARMCX7P	93.726	24.6302	4.32876	5.68991	1.27108030051074e-08	1.01492417047624e-05
ARMH1	77.2267	-0.0393388	0.476701	-0.082523	0.934231	0.975072
ARMH3	606.712	-0.498917	0.301468	-1.65496	0.0979328	0.359375
ARMH4	598.89	0.348945	0.328982	1.06068	0.288835	0.601911
ARMT1	2273.49	-0.459188	0.232801	-1.97245	0.0485588	0.253741
ARNT	1353.93	-0.489522	0.367579	-1.33174	0.182944	0.486836
ARNT2	455.072	1.1127	0.691496	1.60912	0.10759	0.376006
ARNTL	97.8713	-0.358654	0.637517	-0.56258	0.573721	0.808164
ARNTL2	259.898	-0.110776	0.284463	-0.389421	0.696964	0.870026
ARPC1A	4176.52	0.103624	0.326324	0.317548	0.750828	0.896208
ARPC1B	1121.73	0.343967	0.410431	0.838063	0.401996	0.699117
ARPC2	4941.23	0.100778	0.348959	0.288797	0.772737	0.905717
ARPC3	4406.63	0.337182	0.380952	0.885103	0.376101	0.680079
ARPC4	3377.59	0.249854	0.445298	0.561093	0.574734	0.80836
ARPC4-TTLL3	166.169	0.111613	0.837181	0.13332	0.89394	0.958104
ARPC5	3563.75	0.237237	0.370128	0.640959	0.52155	0.776634
ARPC5L	861.353	0.369075	0.415718	0.887801	0.374648	0.678988
ARPIN	608.414	-0.370809	0.28949	-1.28091	0.200227	0.506122
ARPIN-AP3S2	579.336	-0.172576	0.317	-0.544402	0.586165	0.815845
ARPP19	4997.19	0.421391	0.255697	1.64801	0.0993512	0.361474
ARRB1	817.737	-1.05106	0.525909	-1.99855	0.0456566	0.245971
ARRB2	1441.16	0.611668	0.322654	1.89574	0.0579949	0.278989
ARRDC1	417.73	-0.468742	0.410514	-1.14184	0.25352	0.565943
ARRDC2	61.8544	-0.251649	0.447298	-0.562598	0.573709	0.808164
ARRDC3	2131.81	-0.0352165	0.330039	-0.106704	0.915024	0.96886
ARRDC4	739.455	1.61246	0.620733	2.59767	0.00938582	0.109448
ARSA	321.871	0.000805433	0.455331	0.0017689	0.998589	0.999115
ARSB	483.26	-0.0831141	0.276459	-0.300638	0.763691	0.902263
ARSD	276.331	-0.995486	0.488078	-2.0396	0.0413899	0.233691
ARSE	45.2274	-0.704914	0.529002	-1.33254	0.182684	0.486683
ARSG	245.603	-0.320786	0.31203	-1.02806	0.30392	0.614115
ARSI	235.239	0.511549	0.28897	1.77025	0.0766862	0.317959
ARSK	463.77	0.175072	0.335699	0.521516	0.602007	0.825022
ART5	265.736	0.864131	0.407185	2.12221	0.03382	0.209507
ARTN	34.896	1.39707	0.568055	2.4594	0.0139169	0.134162
ARV1	438.074	0.574579	0.290063	1.98088	0.0476047	0.251378
ARVCF	764.825	0.320224	0.562392	0.569396	0.569087	0.805451
AS3MT	789.78	0.666216	0.329866	2.01966	0.0434191	0.239726
ASAH1	1887.32	0.00969167	0.300343	0.0322686	0.974258	0.991113
ASAH2	47.3118	-0.5286	0.540371	-0.978218	0.327966	0.637788
ASAH2B	398.774	-0.0371423	0.305365	-0.121632	0.90319	0.96339
ASAP1	1001.3	-0.434748	0.393592	-1.10456	0.269348	0.582189
ASAP2	1077.46	-0.144393	0.284622	-0.507317	0.611933	0.829099
ASAP3	421.121	-0.654421	0.329104	-1.98849	0.0467575	0.24912
ASB1	1000.8	0.137022	0.283733	0.482927	0.629148	0.837367
ASB13	392.456	0.382684	0.363553	1.05262	0.292515	0.605587
ASB3	996.204	0.271231	0.231434	1.17196	0.241214	0.552673
ASB6	588.795	-0.265488	0.345106	-0.769294	0.441719	0.725172
ASB7	570.639	-0.413565	0.336449	-1.22921	0.218995	0.527528
ASB8	242.391	0.00705783	0.335093	0.0210623	0.983196	0.993767
ASCC1	855.287	-0.111201	0.232965	-0.477327	0.633129	0.839435
ASCC2	1142.83	-0.764261	0.347361	-2.20019	0.0277932	0.190782
ASCC3	2146.9	0.350048	0.426887	0.82	0.412216	0.705151
ASCL4	26.2212	1.44243	1.44722	0.99669	0.318915	0.628917
ASDURF	21.169	0.553202	1.10728	0.499603	0.617354	0.831835
ASF1A	932.474	0.574503	0.263109	2.18352	0.0289976	0.194742
ASF1B	642.516	0.670178	0.280231	2.39152	0.0167788	0.146403
ASGR1	138.065	0.663185	0.533344	1.24345	0.213704	0.520736
ASH1L	968.627	-0.591601	0.534455	-1.10692	0.268327	0.581481
ASH2L	1865.3	-0.0875626	0.249869	-0.350434	0.726013	0.884473
ASIC1	140.985	1.00494	0.556533	1.80572	0.0709621	0.306452
ASIC3	114.976	-0.586009	0.403043	-1.45396	0.145957	0.438251
ASIC4	14.6404	1.39379	0.837013	1.66519	0.0958743	0.355539
ASL	754.026	-0.238805	0.286323	-0.834042	0.404257	0.700368
ASLP1	27.1503	0.170154	0.663545	0.256432	0.797617	0.915916
ASMTL	2577.76	0.415353	0.392253	1.05889	0.289649	0.602449
ASNA1	2556.56	0.313854	0.299584	1.04763	0.294808	0.606939
ASNS	1574.66	0.352728	0.329925	1.06912	0.285017	0.598808
ASNSD1	1783.99	0.324957	0.227061	1.43115	0.152388	0.448299
ASPA	36.758	-1.57994	0.653545	-2.4175	0.0156277	0.141376
ASPH	2560.07	0.120039	0.271135	0.442726	0.657964	0.85076
ASPHD1	71.9387	0.957641	0.510801	1.87478	0.0608226	0.284357
ASPHD2	149.989	0.896883	0.439035	2.04285	0.0410671	0.232935
ASPM	1857.85	0.736972	0.485402	1.51827	0.128946	0.413453
ASPRV1	22.094	0.409269	0.622019	0.657969	0.510558	0.770331
ASPSCR1	675.035	0.371942	0.381783	0.974225	0.329945	0.638681
ASRGL1	689.923	-0.199217	0.24267	-0.820936	0.411683	0.704687
ASS1	3718.02	0.199007	0.25648	0.775917	0.437798	0.721782
ASTE1	212.716	0.065012	0.290831	0.223539	0.823116	0.926014
ASTN1	167.112	1.00085	0.655679	1.52644	0.1269	0.410229
ASTN2	1021.97	-0.810079	0.320861	-2.5247	0.0115797	0.121705
ASXL1	2373.46	-0.43655	0.488862	-0.892992	0.371861	0.677194
ASXL2	1073.5	-0.394532	0.361595	-1.09109	0.275234	0.588276
ASXL3	65.2646	0.158906	0.892975	0.177951	0.858761	0.942495
ATAD1	839.035	0.370015	0.285324	1.29683	0.194691	0.500449
ATAD2	958.954	0.243432	0.443074	0.549416	0.58272	0.813587
ATAD2B	589.547	-0.214657	0.38242	-0.561312	0.574585	0.80836
ATAD3A	561.467	0.0394848	0.466	0.0847314	0.932475	0.974538
ATAD3B	596.508	-0.00497099	0.378354	-0.0131385	0.989517	0.996286
ATAD3C	40.8276	0.36246	0.743231	0.487681	0.625776	0.835488
ATAD5	855.275	0.248616	0.392755	0.633006	0.52673	0.778756
ATAT1	42.6204	-0.506236	0.588141	-0.86074	0.389381	0.689219
ATCAY	262.252	1.18352	0.655555	1.80537	0.0710161	0.306598
ATE1	734.459	-0.103026	0.271383	-0.379632	0.704218	0.873422
ATF1	564.397	0.413112	0.250559	1.64876	0.0991975	0.361453
ATF2	1066.73	0.248759	0.427024	0.58254	0.560203	0.800494
ATF3	485.041	-0.917638	0.505797	-1.81424	0.0696407	0.303426
ATF4	9279.08	0.0340395	0.274456	0.124025	0.901296	0.961878
ATF5	74.9166	0.325746	0.398419	0.817597	0.413588	0.705779
ATF6	1448.98	-0.190024	0.237748	-0.799266	0.424136	0.713288
ATF6B	320.685	-0.935996	0.471177	-1.9865	0.0469773	0.249626
ATF7	706.776	-0.510408	0.333797	-1.52909	0.126241	0.409038
ATF7IP	5725.96	-0.309112	0.311262	-0.993094	0.320664	0.630328
ATF7IP2	268.281	-0.412232	0.628274	-0.656134	0.511738	0.771344
ATG10	703.976	-0.127756	0.340268	-0.375456	0.707321	0.875203
ATG101	772.744	0.660113	0.368067	1.79346	0.0728997	0.310624
ATG12	1769.98	0.446363	0.270793	1.64836	0.0992798	0.361453
ATG13	1982.22	-0.234036	0.222941	-1.04977	0.293826	0.606398
ATG14	750.707	-0.572612	0.266368	-2.14971	0.0315783	0.202592
ATG16L1	348.505	-0.0685974	0.275993	-0.248547	0.803711	0.91797
ATG16L2	508.289	-0.434719	0.343254	-1.26646	0.205347	0.511821
ATG2A	466.618	-0.815272	0.496161	-1.64316	0.10035	0.362478
ATG2B	584.575	-0.654355	0.384378	-1.70237	0.0886857	0.342302
ATG3	1154.43	0.43178	0.309661	1.39437	0.163207	0.464574
ATG4A	156.155	-0.377568	0.324168	-1.16473	0.244128	0.555458
ATG4B	1691.07	0.12601	0.277179	0.454616	0.649385	0.847281
ATG4C	732.348	0.573465	0.279707	2.05023	0.0403418	0.231565
ATG4D	420.615	0.444819	0.351421	1.26577	0.205595	0.511933
ATG5	1145.97	0.326229	0.252754	1.2907	0.196808	0.502589
ATG7	611.802	-0.311859	0.27388	-1.13867	0.254841	0.567257
ATG9A	1478.43	-0.259025	0.271393	-0.954425	0.339868	0.646629
ATG9B	489.654	-2.8302	0.579476	-4.88406	1.03921229689716e-06	0.000185481
ATIC	4938.97	0.0411921	0.313761	0.131285	0.89555	0.958813
ATL1	116.701	-0.35156	0.343384	-1.02381	0.305925	0.615951
ATL2	1716.98	0.484112	0.284955	1.69891	0.0893367	0.342727
ATL3	436.893	-0.0283118	0.509755	-0.0555402	0.955708	0.984324
ATM	1502.84	-0.234753	0.369705	-0.634972	0.525446	0.778371
ATMIN	2417.85	-0.141216	0.242296	-0.582825	0.560011	0.800295
ATN1	3193.16	-0.452141	0.319042	-1.41718	0.156429	0.455091
ATOX1	909.924	0.8113	0.549123	1.47745	0.139556	0.428323
ATP10A	11.5125	0.492234	1.20834	0.407365	0.68374	0.863715
ATP10B	73.2141	0.0787817	0.957886	0.0822454	0.934452	0.975072
ATP10D	219.939	-0.77144	0.354797	-2.17431	0.0296818	0.196983
ATP11A	1987.66	-1.32898	0.410454	-3.23784	0.00120439	0.0305375
ATP11B	859.109	-0.410111	0.265361	-1.54548	0.12223	0.402857
ATP11C	1387.65	-0.459415	0.320249	-1.43456	0.151414	0.446906
ATP12A	101.575	-2.47772	0.716279	-3.45915	0.000541881	0.0183502
ATP13A1	1098.5	-0.633371	0.447244	-1.41616	0.156727	0.455611
ATP13A2	874.854	-0.453801	0.430239	-1.05476	0.291533	0.604602
ATP13A3	1776.61	0.0977025	0.399899	0.244318	0.806985	0.919137
ATP13A4	62.7033	-0.841171	0.867099	-0.970098	0.331998	0.639828
ATP1A1	13189.1	-0.503481	0.267494	-1.88222	0.0598066	0.282832
ATP1A2	5266.26	1.3506	0.677082	1.99473	0.046072	0.246951
ATP1A3	91.8248	0.121584	0.61034	0.199207	0.8421	0.935422
ATP1A4	21.8654	-1.33312	0.984708	-1.35382	0.175792	0.480012
ATP1B1	1105.73	0.0186879	0.253124	0.073829	0.941146	0.978289
ATP1B2	375.647	0.311509	0.343923	0.905754	0.365066	0.6717
ATP1B3	4182.5	0.721375	0.340162	2.12068	0.0339485	0.210131
ATP23	89.7837	0.294991	0.468147	0.630125	0.528613	0.77966
ATP2A1	83.9497	0.288122	0.492427	0.585106	0.558477	0.798855
ATP2A2	6660.7	-0.231787	0.358276	-0.646949	0.517665	0.773951
ATP2A3	336.433	-0.09455	0.446333	-0.211837	0.832234	0.931245
ATP2B1	4775.97	-1.75535	0.564093	-3.11181	0.00185944	0.0401275
ATP2B4	3698.69	-0.966939	0.345229	-2.80087	0.00509658	0.0758977
ATP2C1	2934.71	-0.443646	0.246861	-1.79715	0.0723125	0.309552
ATP2C2	249.632	-2.29303	0.5914	-3.87729	0.000105625	0.00635889
ATP5F1A	20848.8	0.185718	0.222575	0.834406	0.404052	0.700368
ATP5F1B	18095.9	0.291569	0.225507	1.29295	0.196029	0.501797
ATP5F1C	4691.6	0.605546	0.263254	2.30023	0.0214352	0.166254
ATP5F1D	562.258	0.869496	0.521203	1.66825	0.0952669	0.354499
ATP5F1E	3473.53	1.24612	0.417795	2.98261	0.00285806	0.0525572
ATP5IF1	755.253	0.893372	0.428872	2.08307	0.0372448	0.220978
ATP5MC1	1113.85	1.06113	0.402384	2.6371	0.00836184	0.103557
ATP5MC2	9186.1	0.891631	0.387203	2.30275	0.0212929	0.165489
ATP5MC3	6026.82	1.02056	0.428065	2.38413	0.0171196	0.147737
ATP5MD	2652.78	1.14877	0.450002	2.55281	0.0106859	0.117606
ATP5ME	2922.03	1.26965	0.471173	2.69465	0.00704621	0.0923126
ATP5MF	3093.03	0.827453	0.404793	2.04414	0.0409397	0.232708
ATP5MF-PTCD1	239.521	-1.01886	0.990685	-1.02844	0.303744	0.614003
ATP5MG	4234.43	1.04178	0.422413	2.46626	0.0136534	0.132885
ATP5MPL	2629.28	1.07123	0.394364	2.71635	0.0066007	0.0890642
ATP5PB	6248.77	0.648936	0.327331	1.98251	0.0474223	0.250764
ATP5PD	3254.34	1.02485	0.429787	2.38454	0.0171003	0.147737
ATP5PF	2082.58	0.841963	0.412858	2.03935	0.0414147	0.233744
ATP5PO	7303.12	0.939895	0.359009	2.61803	0.00884397	0.106518
ATP6AP1	2378.54	-0.526936	0.287075	-1.83553	0.0664271	0.297463
ATP6AP1L	272.026	-0.267289	0.321522	-0.831324	0.40579	0.701372
ATP6AP2	3215.65	-0.044896	0.384501	-0.116764	0.907047	0.965296
ATP6V0A1	1440.75	-0.77008	0.353678	-2.17735	0.0294546	0.196075
ATP6V0A2	819.697	0.0984546	0.344712	0.285614	0.775174	0.906558
ATP6V0A4	30.2502	-2.27848	0.898284	-2.53648	0.0111974	0.120298
ATP6V0B	1909.52	0.682466	0.33602	2.03103	0.0422522	0.236529
ATP6V0C	2001.9	0.230707	0.439741	0.524642	0.599832	0.824047
ATP6V0D1	1300.5	-0.0723602	0.37649	-0.192197	0.847588	0.938207
ATP6V0D2	88.4918	-0.480471	0.934127	-0.514353	0.607005	0.826798
ATP6V0E1	1607.29	0.432444	0.45436	0.951765	0.341216	0.648152
ATP6V0E2	810.231	-0.0920602	0.35629	-0.258385	0.796109	0.91533
ATP6V1A	2162.78	0.403535	0.326171	1.23719	0.216017	0.523765
ATP6V1B1	510.588	-1.90862	0.499166	-3.82363	0.000131503	0.00725465
ATP6V1B2	2270.49	-0.327136	0.278911	-1.1729	0.240834	0.552437
ATP6V1C1	1314.13	-0.4735	0.29027	-1.63124	0.102839	0.367818
ATP6V1C2	95.1508	-1.46376	0.647425	-2.2609	0.0237656	0.176393
ATP6V1D	1908.09	0.531695	0.289563	1.8362	0.0663278	0.297446
ATP6V1E1	2490.27	0.218074	0.316577	0.688851	0.490917	0.758594
ATP6V1E2	80.7413	0.3293	0.46686	0.70535	0.480592	0.752509
ATP6V1F	1540.47	0.538599	0.311987	1.72635	0.0842849	0.332431
ATP6V1G1	3823.63	0.456928	0.369807	1.23558	0.216614	0.524289
ATP6V1H	1339	-0.0047008	0.400031	-0.0117511	0.990624	0.996727
ATP7A	159.438	-0.549132	0.451659	-1.21581	0.224057	0.533371
ATP7B	498.789	-1.38435	0.388943	-3.55926	0.000371901	0.0144898
ATP8A1	232.569	0.134255	0.424488	0.316275	0.751794	0.896586
ATP8A2	183.216	-0.977129	0.574285	-1.70147	0.0888545	0.342396
ATP8B1	580.891	-1.83198	0.660895	-2.77197	0.00557176	0.079919
ATP8B2	1283.38	0.101269	0.454702	0.222714	0.823758	0.926468
ATP8B3	87.3868	1.21748	0.551333	2.20825	0.0272271	0.188613
ATP8B4	10.926	-0.951861	1.05219	-0.90465	0.365651	0.672154
ATP9A	500.323	-1.52629	0.316838	-4.81726	1.4554139779093e-06	0.000240001
ATP9B	622.447	-0.791166	0.482291	-1.64043	0.100915	0.363827
ATPAF1	1705.48	0.449072	0.247933	1.81126	0.0701006	0.304117
ATPAF2	326.138	0.00394437	0.306356	0.0128751	0.989727	0.996286
ATPSCKMT	295.829	0.59698	0.270459	2.20729	0.0272941	0.188905
ATR	678.419	-0.137512	0.399885	-0.343878	0.730938	0.886912
ATRAID	2104.83	0.618323	0.366032	1.68926	0.09117	0.346218
ATRIP	437.709	-0.146983	0.286668	-0.512727	0.608142	0.827608
ATRN	1544.17	-0.37082	0.399599	-0.927979	0.353419	0.660554
ATRNL1	81.8383	0.607678	0.58114	1.04566	0.295716	0.606996
ATRX	2964.12	-0.124721	0.292964	-0.425723	0.67031	0.857949
ATXN1	137.755	-1.51704	0.40667	-3.73039	0.000191183	0.00916013
ATXN10	3565.96	0.590444	0.269383	2.19184	0.0283911	0.192545
ATXN1L	1536.27	-0.572504	0.332519	-1.72172	0.0851203	0.33429
ATXN2	1117.94	-0.13546	0.350544	-0.386427	0.69918	0.87104
ATXN2L	4033.24	-0.391003	0.369748	-1.05748	0.290291	0.603287
ATXN3	677.589	-0.0256908	0.255586	-0.100517	0.919934	0.969771
ATXN7	704.184	-0.730037	0.29788	-2.45077	0.0142551	0.135536
ATXN7L1	359.007	-1.14255	0.451383	-2.53123	0.0113664	0.120838
ATXN7L2	176.954	0.281173	0.441944	0.636217	0.524635	0.777662
ATXN7L3	3486.32	-0.513682	0.309957	-1.65727	0.0974658	0.358846
ATXN7L3B	3813.92	-0.256971	0.239508	-1.07292	0.283309	0.597122
AUH	531.591	-0.190057	0.373787	-0.508463	0.611129	0.829058
AUNIP	283.149	0.256518	0.287301	0.892853	0.371936	0.677194
AUP1	1852.58	-0.145543	0.249568	-0.583179	0.559773	0.80018
AURKA	1723.89	0.957688	0.321489	2.97892	0.00289268	0.0529967
AURKAIP1	1505.25	0.861194	0.493118	1.74643	0.0807369	0.325105
AURKB	1534.54	1.15371	0.278612	4.14094	3.45886831151107e-05	0.00280612
AURKC	97.2472	0.617858	0.614301	1.00579	0.314517	0.624045
AUTS2	2072.73	0.16707	0.321607	0.519484	0.603423	0.825212
AVEN	395.684	0.0102831	0.371123	0.0277081	0.977895	0.992264
AVIL	15.6509	-0.590083	0.873687	-0.675394	0.499425	0.762816
AVL9	1306.33	-0.117474	0.274648	-0.427726	0.668851	0.857384
AVPI1	104.775	0.168446	0.390154	0.431743	0.665928	0.855444
AXIN1	969.763	-0.0292506	0.467067	-0.0626262	0.950064	0.981636
AXIN2	1851.57	-0.141539	0.360368	-0.392762	0.694495	0.868927
AXL	1290.15	0.150528	0.237822	0.632942	0.526771	0.778756
AZI2	1108.73	0.325551	0.286279	1.13718	0.255463	0.56784
AZIN1	7949.21	-0.560073	0.376949	-1.48581	0.13733	0.425712
AZIN2	88.1809	-0.386767	0.381864	-1.01284	0.311136	0.621167
AZU1	10.9517	-0.426653	1.12878	-0.377977	0.705447	0.873946
B2M	500.025	0.805208	0.396742	2.02955	0.0424023	0.236937
B3GALNT1	269.382	-0.199366	0.292543	-0.681492	0.49556	0.760859
B3GALNT2	589.313	-0.164614	0.278991	-0.590032	0.555169	0.796361
B3GALT1	149.783	-0.345718	0.507363	-0.6814	0.495618	0.760859
B3GALT4	15.5597	-0.016892	0.910279	-0.0185569	0.985195	0.994601
B3GALT5	86.3767	-0.368793	0.53225	-0.692895	0.488376	0.757013
B3GALT6	679.728	0.614191	0.342529	1.7931	0.0729564	0.31073
B3GAT1	620.591	0.274009	0.400447	0.684258	0.493812	0.759877
B3GAT2	16.7624	0.30495	0.927669	0.328727	0.742362	0.89215
B3GAT3	921.852	1.09035	0.417954	2.60877	0.00908671	0.107783
B3GLCT	294.536	0.187905	0.406319	0.462458	0.643753	0.845466
B3GNT10	77.7432	-0.165781	0.412127	-0.402256	0.687495	0.866494
B3GNT2	5134.89	-0.349416	0.404515	-0.863789	0.387704	0.687776
B3GNT4	16.1122	-0.152844	0.817008	-0.187077	0.8516	0.939609
B3GNT5	520.572	0.265421	0.354018	0.749739	0.453412	0.733497
B3GNT7	717.171	-1.02304	0.746478	-1.37049	0.170533	0.473631
B3GNT8	52.2556	0.0407319	0.71602	0.0568865	0.954636	0.984286
B3GNT9	56.3568	-0.342925	0.451289	-0.759877	0.447328	0.728949
B3GNTL1	97.8125	0.509596	0.5316	0.958606	0.337757	0.645136
B4GALNT1	18.7819	0.979984	0.758166	1.29257	0.196159	0.501797
B4GALNT2	24.1511	-2.07971	0.87453	-2.37809	0.0174025	0.149076
B4GALNT3	1910.46	0.0317416	0.344307	0.0921899	0.926547	0.972262
B4GALNT4	1096.41	0.124909	0.418975	0.298129	0.765605	0.903027
B4GALT1	1196.38	-0.657157	0.342956	-1.91615	0.0553456	0.272192
B4GALT2	1365.37	0.553581	0.27745	1.99525	0.0460158	0.246951
B4GALT3	1185.95	0.18914	0.247514	0.764161	0.444771	0.727526
B4GALT4	1154.4	-0.243851	0.307337	-0.793434	0.427525	0.714915
B4GALT5	2186.34	-0.253888	0.341228	-0.744042	0.456851	0.735735
B4GALT6	541.661	0.346596	0.307802	1.12603	0.260151	0.57337
B4GALT7	354.829	0.120683	0.370301	0.325904	0.744497	0.892725
B4GAT1	788.048	0.927823	0.288765	3.21307	0.00131324	0.0322904
B9D1	312.848	0.783726	0.361782	2.16629	0.030289	0.198495
B9D2	63.9453	0.699355	0.562754	1.24274	0.213965	0.520921
BAALC	39.5614	1.20126	0.876559	1.37043	0.170552	0.473631
BABAM1	2675.11	0.189237	0.361645	0.523266	0.600789	0.824475
BABAM2	752.184	-0.266263	0.336437	-0.791421	0.428698	0.715645
BACE1	742.727	-0.582578	0.321536	-1.81186	0.0700079	0.303975
BACE2	125.426	0.367266	0.404928	0.906991	0.364411	0.671177
BACH1	1714.15	-0.154055	0.26664	-0.577762	0.563425	0.801925
BACH2	237.097	-0.545351	0.301402	-1.80938	0.0703918	0.30477
BAD	243.001	1.08173	0.536963	2.01454	0.0439527	0.241112
BAG1	969.455	0.69635	0.339341	2.05207	0.040163	0.231238
BAG2	1001	0.363055	0.243547	1.4907	0.13604	0.423793
BAG3	464.564	-0.213836	0.330398	-0.647206	0.517498	0.773951
BAG4	1095.9	0.489146	0.294983	1.65822	0.0972731	0.358274
BAG5	903.964	-0.178636	0.239006	-0.747412	0.454815	0.734746
BAG6	5015.8	-0.532233	0.432054	-1.23187	0.217999	0.526298
BAGE2	30.8975	0.00838712	0.758898	0.0110517	0.991182	0.996767
BAHCC1	805.79	0.139116	0.395131	0.352075	0.724782	0.883936
BAHD1	977.422	0.484449	0.300884	1.61009	0.107379	0.375442
BAIAP2	549.946	-0.43888	0.392752	-1.11745	0.263803	0.577445
BAIAP2L1	1296.77	-0.310138	0.326397	-0.950186	0.342018	0.648704
BAIAP2L2	79.0654	0.137869	0.4512	0.305562	0.759938	0.899725
BAIAP3	61.5151	0.776029	0.553104	1.40304	0.160604	0.461027
BAK1	961.895	0.313997	0.257563	1.21911	0.222804	0.531806
BAMBI	1340.52	-2.03047	0.705712	-2.87719	0.0040123	0.0655756
BANF1	4903.02	0.899139	0.364585	2.4662	0.0136555	0.132885
BANK1	39.8614	-0.947274	0.982059	-0.964579	0.334756	0.642777
BANP	467.409	-0.339151	0.428122	-0.792182	0.428254	0.715316
BAP1	2623.72	-0.206	0.385368	-0.534555	0.592958	0.819859
BARD1	438.935	-0.12954	0.310283	-0.417491	0.676319	0.8602
BARX2	24.0316	-2.09251	1.26051	-1.66005	0.0969038	0.357434
BASP1	5690.01	0.292344	0.48246	0.605943	0.544553	0.790739
BATF2	14.3914	0.068185	0.774822	0.0880009	0.929876	0.973511
BAX	3745.3	0.754432	0.36488	2.06761	0.0386763	0.226577
BAZ1A	1050.87	0.29867	0.243592	1.22611	0.220159	0.528727
BAZ1B	3214.64	0.0918539	0.369317	0.248713	0.803583	0.91797
BAZ2A	5361.96	-0.67174	0.340117	-1.97503	0.0482651	0.253279
BAZ2B	1339.29	-0.127275	0.286081	-0.44489	0.656399	0.849955
BBC3	155.636	1.07079	0.459354	2.33107	0.0197499	0.159121
BBIP1	547.222	0.944242	0.296996	3.17931	0.00147628	0.0351044
BBOF1	74.4345	-0.291324	0.445743	-0.653569	0.513389	0.772069
BBS1	799.26	-0.62635	0.423527	-1.47889	0.139169	0.427761
BBS10	550.373	0.269653	0.356406	0.756592	0.449295	0.730519
BBS12	177.491	-0.160394	0.381436	-0.420501	0.674119	0.859673
BBS2	1013.94	-0.213389	0.234612	-0.909538	0.363066	0.67
BBS4	521.601	0.547578	0.351527	1.55771	0.119302	0.398225
BBS5	139.544	0.120455	0.383195	0.314344	0.753259	0.896642
BBS7	709.617	0.530407	0.2476	2.14219	0.0321782	0.204582
BBS9	2375.88	0.232364	0.392927	0.591367	0.554275	0.796361
BBX	2089.78	-0.173124	0.236012	-0.733539	0.46323	0.740745
BCAM	3856.74	-1.28399	0.498663	-2.57487	0.0100279	0.114043
BCAN	16.578	-0.601975	0.926226	-0.649922	0.515743	0.773832
BCAP29	509.808	0.181099	0.251437	0.720256	0.471368	0.746148
BCAP31	2526.34	-0.172453	0.327215	-0.527033	0.59817	0.822891
BCAR1	343.902	-1.13643	0.495196	-2.29491	0.0217384	0.167407
BCAR3	502.924	-0.0393356	0.283174	-0.13891	0.889522	0.956341
BCAS2	1524.49	0.242898	0.30612	0.793475	0.427501	0.714915
BCAS3	720.185	-0.763305	0.301481	-2.53185	0.0113464	0.120838
BCAS4	503.675	0.804384	0.384277	2.09324	0.0363277	0.218182
BCAT1	5124.45	0.588144	0.350606	1.67751	0.0934433	0.350724
BCAT2	1060.59	0.370999	0.354288	1.04717	0.295022	0.606967
BCCIP	2745.5	0.493291	0.252167	1.95621	0.0504404	0.258046
BCDIN3D	144.777	0.0776394	0.333448	0.232838	0.815887	0.923167
BCHE	42.7768	0.951482	0.667921	1.42454	0.154289	0.451477
BCKDHA	681.748	-0.080887	0.265364	-0.304815	0.760507	0.899902
BCKDHB	955.114	0.147773	0.270838	0.545614	0.585332	0.815433
BCKDK	987.925	-0.35299	0.27689	-1.27484	0.202367	0.50914
BCL10	753.701	0.061977	0.371958	0.166624	0.867666	0.946528
BCL11A	69.524	0.810329	0.567845	1.42702	0.153573	0.4503
BCL11B	69.3271	0.545831	0.469938	1.16149	0.245441	0.557172
BCL2	127.036	-1.38622	0.881842	-1.57196	0.115961	0.392425
BCL2L1	2289.92	0.0952783	0.218902	0.435256	0.663377	0.854409
BCL2L11	1025.36	0.0273205	0.436834	0.0625419	0.950131	0.981636
BCL2L12	1455.83	0.66438	0.384121	1.72961	0.0836994	0.330937
BCL2L13	1278.38	-0.202776	0.253282	-0.800593	0.423367	0.712689
BCL2L15	15.639	0.543694	0.773991	0.702455	0.482395	0.75331
BCL2L2	850.788	-0.271053	0.282704	-0.958787	0.337666	0.645099
BCL2L2-PABPN1	54.5648	0.635253	0.91688	0.692842	0.488409	0.757013
BCL3	24.3036	-0.0332035	0.783321	-0.0423882	0.966189	0.9887
BCL6	594.503	-0.288108	0.362263	-0.795303	0.426438	0.714361
BCL6B	82.601	1.59496	0.584471	2.72889	0.00635482	0.0864875
BCL7A	359.548	0.261755	0.485963	0.538631	0.590142	0.818321
BCL7B	692.066	-0.246317	0.294236	-0.837142	0.402513	0.699487
BCL7C	613.541	0.295769	0.452968	0.652959	0.513783	0.772584
BCL9	2759.78	-0.488749	0.397364	-1.22998	0.218705	0.527144
BCL9L	1840.22	-1.10903	0.422266	-2.62638	0.00862995	0.10484
BCLAF1	5685	-0.343307	0.30916	-1.11045	0.266805	0.579983
BCLAF3	351.815	-0.365539	0.274258	-1.33283	0.182588	0.486683
BCO2	17.1478	0.40686	0.774749	0.525151	0.599478	0.823816
BCOR	590.095	-0.361724	0.44444	-0.813888	0.415709	0.707609
BCORL1	1161.58	-0.266655	0.407624	-0.654168	0.513003	0.77182
BCORP1	77.7121	-0.341404	0.473692	-0.720729	0.471076	0.746002
BCR	3466.41	-0.209953	0.397277	-0.528479	0.597167	0.821868
BCRP2	79.8904	1.02697	0.412011	2.49257	0.0126821	0.127358
BCS1L	545.692	0.0822558	0.271378	0.303104	0.76181	0.900742
BDH1	213.478	-0.0109483	0.290226	-0.0377233	0.969908	0.989496
BDH2	1532.2	0.0935146	0.30473	0.306877	0.758937	0.89944
BDKRB2	29.9373	-0.826067	0.642151	-1.28641	0.198301	0.504145
BDNF	57.9726	-0.155289	0.447616	-0.346925	0.728648	0.885833
BDP1	728.408	-0.115262	0.565066	-0.20398	0.838369	0.93388
BEAN1	11.0421	-0.837064	1.03729	-0.806973	0.419682	0.710229
BECN1	1463.75	-0.00283127	0.328768	-0.00861176	0.993129	0.997283
BEND3	494.388	-0.100128	0.264902	-0.37798	0.705446	0.873946
BEND4	346.016	-0.201688	0.364313	-0.553612	0.579844	0.811341
BEND5	193.58	0.61401	0.347281	1.76805	0.0770525	0.318447
BEND6	115.975	-0.399886	0.471631	-0.847879	0.396506	0.69526
BEND7	88.285	0.0993134	0.444557	0.223399	0.823225	0.926014
BEST1	88.1888	0.938246	0.680253	1.37926	0.167815	0.470246
BEST4	53.8661	0.696272	0.623199	1.11725	0.263885	0.577445
BET1	804.81	0.7395	0.328572	2.25065	0.0244078	0.178493
BET1L	1417.36	-0.290629	0.228488	-1.27197	0.203384	0.509736
BEX1	412.464	1.06676	0.383502	2.78164	0.0054085	0.0782779
BEX2	153.921	0.552045	0.522458	1.05663	0.29068	0.603688
BEX3	5220.61	0.702197	0.474037	1.48131	0.138523	0.42688
BEX4	1477.46	0.139574	0.297382	0.469342	0.638825	0.842822
BEX5	64.0248	1.1156	0.532006	2.09697	0.0359959	0.217049
BFAR	1845.21	0.108873	0.224108	0.485806	0.627105	0.836042
BFSP1	120.297	-0.0501773	0.558212	-0.0898895	0.928375	0.972634
BGLAP	24.2908	2.1703	1.1573	1.87531	0.0607499	0.284105
BGN	82.7846	0.309499	0.535954	0.577474	0.56362	0.801976
BHLHB9	395.933	0.170692	0.33859	0.504126	0.614173	0.830317
BHLHE22	22.0317	-0.387106	0.940737	-0.411493	0.680711	0.862305
BHLHE40	79.3205	-4.0672	1.01273	-4.01606	5.91788214225316e-05	0.00423491
BHLHE41	20.4917	0.178572	1.26781	0.140851	0.887988	0.955944
BICC1	30.8687	-2.15385	0.828537	-2.59958	0.00933378	0.109347
BICD1	663.175	-0.338604	0.29125	-1.16259	0.244997	0.556497
BICD2	932.132	-0.173026	0.37616	-0.45998	0.64553	0.845794
BICDL1	194.582	-1.36438	0.373067	-3.6572	0.000254986	0.0110525
BICDL2	165.759	-2.26133	0.815922	-2.7715	0.00557986	0.0799359
BICRA	386.661	-0.182848	0.336673	-0.543103	0.587059	0.816608
BICRAL	356.844	-0.492937	0.329106	-1.4978	0.134184	0.42062
BID	444.348	1.0156	0.425902	2.38458	0.0170988	0.147737
BIK	128.832	0.304628	0.774665	0.393238	0.694144	0.868927
BIN1	1822.67	-0.510393	0.284833	-1.7919	0.073149	0.311056
BIN2	29.1086	-0.365	0.701496	-0.520316	0.602843	0.825022
BIN3	638.101	-0.0123544	0.31913	-0.0387127	0.969119	0.989496
BIRC2	1876.33	0.00682769	0.262621	0.0259982	0.979259	0.992858
BIRC3	13.3885	-0.417047	0.834075	-0.500011	0.617067	0.831835
BIRC5	2858.39	1.29622	0.272568	4.75559	1.97869495936922e-06	0.000306095
BIRC6	1856.18	-0.507382	0.420841	-1.20564	0.227957	0.536925
BIVM	396.056	-0.0100979	0.280026	-0.0360604	0.971234	0.98963
BLACAT1	315.592	-0.305893	0.349121	-0.876181	0.380931	0.682545
BLCAP	1405.82	0.461386	0.37054	1.24517	0.213068	0.52019
BLM	938.607	0.180889	0.40611	0.445419	0.656017	0.849909
BLMH	2982.24	-0.202578	0.28018	-0.723027	0.469663	0.744931
BLOC1S1	966.121	0.918812	0.42375	2.16828	0.030137	0.198186
BLOC1S2	1718.41	0.851724	0.379354	2.2452	0.0247554	0.179981
BLOC1S3	139.325	-0.209861	0.44673	-0.469771	0.638518	0.842491
BLOC1S4	432.33	1.06719	0.512921	2.08061	0.0374693	0.221788
BLOC1S5	707.437	0.158912	0.255427	0.622144	0.533847	0.783157
BLOC1S5-TXNDC5	289.184	-0.487693	2.32967	-0.20934	0.834183	0.932108
BLOC1S6	2159.99	-0.168785	0.23234	-0.726455	0.46756	0.744006
BLVRA	410.038	1.03584	0.465258	2.22639	0.0259883	0.184131
BLVRB	438.501	0.963803	0.390526	2.46796	0.0135886	0.132501
BLZF1	478.039	-0.148754	0.362175	-0.410723	0.681276	0.86249
BMF	2437.48	-0.908962	0.30475	-2.98265	0.00285766	0.0525572
BMI1	853.215	0.4988	0.356675	1.39847	0.161971	0.462586
BMP1	200.197	0.384051	0.543701	0.706365	0.479961	0.752036
BMP2	152.31	0.792056	0.563908	1.40458	0.160145	0.460494
BMP2K	692.096	-0.0103662	0.331511	-0.0312697	0.975054	0.991325
BMP3	24.6622	0.341161	0.875099	0.389854	0.696645	0.870023
BMP4	797.947	-0.199069	0.404705	-0.491888	0.622798	0.833787
BMP5	805.62	0.0662738	0.554018	0.119624	0.904781	0.96407
BMP6	15.751	1.34626	0.918912	1.46506	0.142904	0.433234
BMP7	882.239	-0.279326	0.490362	-0.569632	0.568927	0.805451
BMP8A	18.9514	-0.468844	0.744704	-0.629571	0.528975	0.779891
BMPER	198.103	-1.38192	0.431157	-3.20514	0.00134998	0.0330866
BMPR1A	1689.01	-0.181165	0.234999	-0.770917	0.440756	0.724219
BMPR1B	34.8607	0.98482	0.738361	1.33379	0.182272	0.486416
BMPR2	656.737	-0.678168	0.351012	-1.93204	0.0533549	0.267056
BMS1	2198.11	-0.29062	0.30259	-0.960442	0.336833	0.64446
BMS1P1	344.935	-0.501718	0.50825	-0.987148	0.32357	0.633362
BMS1P10	35.1358	0.0079648	0.559903	0.0142253	0.98865	0.995803
BMS1P2	102.278	-0.467394	0.823127	-0.567827	0.570152	0.806206
BMS1P4	100.842	-0.409288	0.407328	-1.00481	0.314988	0.624501
BMT2	391.169	-0.514836	0.367356	-1.40146	0.161076	0.46168
BNC1	319.048	-5.91235	1.06606	-5.54596	2.92339988851155e-08	1.70580383494649e-05
BNC2	178.531	-2.65309	0.838077	-3.16569	0.00154717	0.0363908
BNIP1	258.333	0.586738	0.312578	1.8771	0.0605048	0.284105
BNIP2	1562.84	-0.0350517	0.287006	-0.122129	0.902797	0.963039
BNIP3	1533.12	0.661195	0.319442	2.06985	0.0384666	0.225742
BNIP3L	2128.17	0.347399	0.244484	1.42095	0.155332	0.453269
BNIPL	1550.86	-0.880459	0.710139	-1.23984	0.215034	0.522216
BOC	2125.81	0.880572	0.566535	1.55431	0.12011	0.400131
BOD1	2870.59	0.628177	0.278301	2.25718	0.0239965	0.177207
BOD1L1	2301.37	-0.365513	0.269944	-1.35403	0.175727	0.479919
BOK	480.991	0.0851696	0.336882	0.252817	0.80041	0.916454
BOLA1	159.146	0.704551	0.515474	1.3668	0.171687	0.47488
BOLA2	69.2718	-0.285617	0.534479	-0.534385	0.593075	0.819859
BOLA2-SMG1P6	1146.37	0.960561	0.376759	2.54953	0.0107867	0.117985
BOLA2B	623.551	1.06904	0.436584	2.44865	0.0143392	0.135962
BOLA3	465.57	1.2865	0.416835	3.08635	0.00202634	0.0424607
BOP1	463.215	0.7955	0.436784	1.82127	0.0685665	0.301672
BORA	742.346	0.274738	0.324906	0.845594	0.397779	0.696366
BORCS5	105.182	0.141705	0.393989	0.359667	0.719096	0.881261
BORCS6	102.133	0.0761704	0.493139	0.15446	0.877247	0.950622
BORCS7	332.075	0.454171	0.390577	1.16282	0.244903	0.556367
BORCS8	330.66	-0.287148	0.394101	-0.728615	0.466237	0.742914
BORCS8-MEF2B	50.0125	-0.285915	0.955485	-0.299235	0.764761	0.902894
BPGM	540.69	0.298615	0.263715	1.13234	0.257491	0.570029
BPHL	922.012	0.0928885	0.234619	0.395912	0.69217	0.868131
BPNT1	497.457	0.474727	0.33509	1.41672	0.156566	0.45538
BPTF	4717.21	-0.279245	0.296414	-0.942077	0.346153	0.652846
BPTFP1	18.7575	-1.75719	0.895701	-1.96181	0.0497849	0.257163
BRAF	995.126	-0.329587	0.280495	-1.17502	0.239987	0.551618
BRAP	775.807	-0.487146	0.252653	-1.92812	0.0538396	0.268155
BRAT1	782.073	0.19485	0.471066	0.413638	0.67914	0.861618
BRCA1	1037.96	-0.00971083	0.410753	-0.0236415	0.981139	0.993242
BRCA2	490.161	0.0167886	0.562299	0.0298571	0.976181	0.991761
BRCC3	732.572	-0.457322	0.311736	-1.46702	0.142372	0.43259
BRD1	1045.34	-0.211266	0.366903	-0.575809	0.564745	0.803201
BRD2	702.574	-0.33417	1.40633	-0.237619	0.812177	0.92139
BRD3	2134.67	-0.0830959	0.263524	-0.315326	0.752514	0.896586
BRD3OS	465.418	0.0281903	0.355596	0.0792761	0.936813	0.976155
BRD4	2193.16	-0.273708	0.311438	-0.878852	0.379482	0.681254
BRD7	4199.63	0.179849	0.218364	0.823622	0.410154	0.704109
BRD8	2446.79	-0.120715	0.339996	-0.355049	0.722553	0.882935
BRD9	1424.85	-0.0349305	0.250504	-0.139441	0.889102	0.956229
BRF1	446.16	-0.204658	0.445337	-0.459558	0.645833	0.845889
BRF2	426.155	-0.153032	0.260976	-0.586382	0.557619	0.798455
BRI3	1816.79	0.784294	0.475014	1.6511	0.0987189	0.360796
BRI3BP	318.47	0.427545	0.370964	1.15252	0.249106	0.561877
BRICD5	75.1447	0.331758	0.571332	0.580674	0.56146	0.801535
BRINP1	28.9228	-1.66816	0.805696	-2.07046	0.0384089	0.225591
BRIP1	737.849	0.328582	0.450153	0.729933	0.465431	0.742335
BRIX1	1513.31	0.607263	0.257604	2.35735	0.0184057	0.153594
BRK1	3313.77	0.316558	0.376059	0.841778	0.399912	0.697653
BRMS1	809.483	-0.074063	0.292494	-0.253212	0.800104	0.916312
BRMS1L	548.106	0.33314	0.263312	1.26519	0.205802	0.512179
BROX	1182.01	-0.23821	0.306023	-0.778405	0.43633	0.720785
BRPF1	784.224	-0.244928	0.27646	-0.885944	0.375648	0.67966
BRPF3	1729.99	-0.832604	0.322926	-2.57831	0.00992843	0.113422
BRSK1	814.622	-0.147928	0.469885	-0.314818	0.7529	0.896586
BRSK2	73.767	1.49105	0.820921	1.81631	0.069323	0.303362
BRWD1	1813.83	-0.0405251	0.269986	-0.150101	0.880685	0.952579
BRWD3	2035.89	-0.536521	0.275912	-1.94454	0.0518307	0.262458
BSCL2	1048.58	0.885367	0.494295	1.79117	0.073266	0.311262
BSDC1	1320.75	-0.627994	0.285849	-2.19695	0.0280244	0.19134
BSG	12861.3	0.3619	0.376674	0.960778	0.336664	0.64446
BSN	30.1472	-0.209693	1.22935	-0.170572	0.86456	0.945179
BSPRY	295.616	-1.49987	0.830476	-1.80603	0.0709129	0.306414
BST1	94.6651	-0.271268	0.524349	-0.517342	0.604917	0.826021
BST2	1822.36	1.16917	0.704595	1.65936	0.097044	0.357864
BTAF1	2679.3	-0.00636939	0.569501	-0.0111842	0.991077	0.996727
BTBD1	1448.07	0.653924	0.27422	2.38467	0.0170945	0.147737
BTBD10	888.301	0.0907387	0.333155	0.272362	0.785344	0.910931
BTBD11	41.8408	0.808954	0.78423	1.03153	0.302294	0.613116
BTBD17	21.693	2.47199	1.1013	2.24462	0.0247928	0.180029
BTBD19	44.3178	-0.0466686	0.50418	-0.0925632	0.926251	0.972262
BTBD2	2212.25	-0.226178	0.567714	-0.398401	0.690334	0.867938
BTBD3	4793.91	-0.0796584	0.291605	-0.273172	0.784721	0.910931
BTBD6	375.505	-0.519427	0.368264	-1.41048	0.158399	0.457903
BTBD7	362.407	-0.300325	0.363491	-0.826224	0.408677	0.703032
BTBD8	119.959	-0.129555	0.391962	-0.330529	0.741	0.891944
BTBD9	209.587	-0.513608	0.314245	-1.63442	0.102171	0.366612
BTC	14.2729	0.15542	0.960068	0.161885	0.871397	0.948582
BTD	456.107	-0.146618	0.330117	-0.444139	0.656942	0.850247
BTF3	18582.4	0.75574	0.423447	1.78473	0.0743043	0.313236
BTF3L4	3232.92	0.527791	0.301656	1.74964	0.0801798	0.324202
BTF3L4P2	329.745	0.299243	0.348105	0.859636	0.38999	0.689814
BTG1	1455.27	0.42963	0.411538	1.04396	0.296504	0.60779
BTG2	2026.11	0.29681	0.41046	0.723116	0.469608	0.744931
BTG3	1058.32	1.35546	0.269662	5.02653	4.99426563015802e-07	0.000120267
BTK	37.6506	0.795617	0.545577	1.45831	0.144756	0.435929
BTN2A1	485.082	-0.147858	0.393499	-0.375752	0.707101	0.875136
BTN2A2	397.379	-0.327405	0.414811	-0.789286	0.429945	0.716554
BTN2A3P	85.9317	-0.303418	0.486093	-0.624197	0.532498	0.782598
BTN3A1	110.307	0.220093	0.690989	0.318519	0.750092	0.895753
BTN3A2	153.703	0.578914	0.444817	1.30147	0.193099	0.498909
BTN3A3	18.0036	0.957845	0.879435	1.08916	0.276084	0.589427
BTRC	988.644	-0.456922	0.359574	-1.27073	0.203824	0.509986
BUB1	3578.41	0.789059	0.395582	1.99468	0.0460778	0.246951
BUB1B	2722.35	0.754944	0.429494	1.75775	0.0787901	0.322364
BUB3	3207.97	0.769181	0.261223	2.94454	0.0032344	0.0571901
BUD13	885.56	0.104667	0.269741	0.388029	0.697995	0.870467
BUD23	1337.82	0.460607	0.36791	1.25196	0.210586	0.518294
BUD31	1370.58	0.611022	0.390566	1.56445	0.117711	0.395701
BVES	103.889	0.303089	0.401989	0.753974	0.450865	0.732184
BX255925.3	274.902	-0.0445816	0.521256	-0.0855272	0.931842	0.974359
BX322639.1	392.74	0.460867	0.376324	1.22466	0.220705	0.529378
BX571818.1	18.7417	-0.997699	0.990556	-1.00721	0.313834	0.623435
BX664615.1	12.1993	0.269135	0.818749	0.328715	0.742371	0.89215
BX679664.3	17.1633	-0.0345966	0.76086	-0.0454703	0.963732	0.988131
BYSL	855.088	0.381878	0.260158	1.46787	0.14214	0.432308
BZW1	8005.76	0.22991	0.213653	1.07609	0.281886	0.595704
BZW1P2	180.132	0.0381737	2.26553	0.0168498	0.986556	0.995107
BZW2	3466.45	-0.30228	0.407346	-0.742071	0.458045	0.736519
C10orf105	38.204	0.853079	0.7388	1.15468	0.24822	0.560796
C10orf143	61.499	-0.383385	0.509942	-0.75182	0.452159	0.732889
C10orf82	451.204	-0.922878	0.523785	-1.76194	0.0780795	0.320407
C10orf88	362.734	0.324752	0.302286	1.07432	0.28268	0.596532
C11orf1	593.307	0.342181	0.457947	0.747207	0.454939	0.734867
C11orf24	526.021	0.171517	0.26317	0.651733	0.514573	0.772853
C11orf45	10.3463	0.0562524	1.07228	0.0524607	0.958162	0.985243
C11orf49	953.667	0.261466	0.288525	0.906216	0.364821	0.671615
C11orf52	189.094	-1.21286	0.809554	-1.49818	0.134086	0.42062
C11orf54	809.766	-0.0731272	0.264602	-0.276366	0.782267	0.90991
C11orf58	6287.68	0.382705	0.258132	1.48259	0.138183	0.426306
C11orf65	27.6498	0.112348	0.589243	0.190665	0.848788	0.938569
C11orf68	494.985	0.137688	0.327349	0.420616	0.674036	0.859673
C11orf71	214.474	0.287025	0.419102	0.684856	0.493435	0.759455
C11orf74	750.363	0.845733	0.387381	2.18321	0.0290203	0.194747
C11orf80	336.194	-0.682908	0.268329	-2.54504	0.0109267	0.119001
C11orf87	23.2912	-0.0309131	1.10843	-0.0278892	0.977751	0.992264
C11orf95	1487.75	-0.164809	0.314923	-0.523331	0.600744	0.824475
C11orf96	334.155	0.999735	0.677005	1.4767	0.139755	0.428675
C11orf98	1499.56	0.9696	0.469897	2.06343	0.0390714	0.227807
C12orf10	1122.63	0.0513911	0.291935	0.176036	0.860266	0.943475
C12orf29	525.336	0.227095	0.311329	0.729439	0.465733	0.742657
C12orf4	533.788	-0.0785326	0.324961	-0.241668	0.809038	0.919669
C12orf43	558.965	0.294788	0.281508	1.04718	0.295018	0.606967
C12orf45	739.131	0.468596	0.389883	1.20189	0.229407	0.538167
C12orf49	1955.71	-0.279362	0.264541	-1.05603	0.290955	0.604007
C12orf50	154.395	-0.218113	0.563651	-0.386964	0.698783	0.870873
C12orf56	42.9408	0.505497	0.492713	1.02594	0.304918	0.615135
C12orf57	1989.95	1.16472	0.426824	2.7288	0.00635644	0.0864875
C12orf60	119.354	0.393778	0.391955	1.00465	0.315066	0.624574
C12orf65	395.732	0.503431	0.31782	1.58401	0.113191	0.38711
C12orf66	175.778	0.294982	0.39177	0.752946	0.451482	0.732638
C12orf73	300.011	1.24673	0.409416	3.04513	0.00232579	0.0460633
C12orf75	346.937	1.0657	0.303472	3.5117	0.000445257	0.0164776
C12orf76	462.419	0.629719	0.365844	1.72128	0.0852003	0.334358
C13orf42	62.3581	0.270232	0.470176	0.574747	0.565462	0.803844
C14orf119	1622.12	0.207205	0.364283	0.568802	0.56949	0.805871
C14orf132	537.04	0.534908	0.488925	1.09405	0.273933	0.586847
C14orf28	162.255	0.220788	0.358893	0.615193	0.538427	0.786561
C14orf39	44.4384	0.144501	0.611195	0.236424	0.813103	0.921802
C14orf93	378.449	-0.327408	0.262717	-1.24624	0.212677	0.519736
C15orf39	449.541	-1.86546	0.591487	-3.15385	0.00161131	0.0371757
C15orf40	522.941	0.257826	0.285971	0.901583	0.367279	0.673921
C15orf41	636.701	-0.487851	0.357017	-1.36646	0.171793	0.47488
C15orf53	21.38	-1.1075	0.923967	-1.19864	0.230668	0.539536
C15orf61	69.1968	1.00274	0.689929	1.4534	0.146112	0.438508
C15orf65	54.7769	0.893226	0.522246	1.71036	0.0872001	0.339209
C16orf45	415.524	1.17631	0.591219	1.98963	0.0466313	0.248574
C16orf46	35.5275	1.06688	0.604396	1.7652	0.0775306	0.319277
C16orf58	1356.38	-0.362718	0.285511	-1.27042	0.203937	0.510127
C16orf70	675.219	-0.188376	0.294696	-0.639221	0.522679	0.777662
C16orf72	3213.15	-0.116995	0.268419	-0.435868	0.662932	0.854171
C16orf74	71.535	-0.0717451	0.775311	-0.0925373	0.926271	0.972262
C16orf86	47.9853	0.903831	0.629857	1.43498	0.151293	0.446638
C16orf87	1138.43	0.467124	0.35073	1.33186	0.182905	0.486817
C16orf89	17.1992	2.18704	0.892949	2.44923	0.0143162	0.13583
C16orf91	203.642	1.17168	0.473541	2.4743	0.0133499	0.13132
C16orf95	53.0491	0.844659	0.522656	1.61609	0.106075	0.373724
C16orf96	28.0199	0.468846	0.848205	0.552751	0.580434	0.811741
C17orf100	49.154	1.15292	0.508638	2.26669	0.0234094	0.17469
C17orf107	59.0098	-0.60617	0.513038	-1.18153	0.237392	0.54788
C17orf113	120.514	-0.688291	0.484488	-1.42066	0.155416	0.453321
C17orf49	1783.28	1.06815	0.421838	2.53212	0.0113374	0.120838
C17orf51	218.824	0.313601	0.516565	0.60709	0.543791	0.790216
C17orf53	293.52	-0.247525	0.335429	-0.737935	0.460554	0.738395
C17orf58	402.778	0.650199	0.286266	2.27132	0.0231279	0.1737
C17orf67	19.3275	-0.68591	0.904779	-0.758097	0.448393	0.729796
C17orf75	1123.44	0.728951	0.284769	2.5598	0.0104733	0.116233
C17orf80	1047.98	-0.173533	0.280208	-0.6193	0.535719	0.784725
C17orf97	52.3967	0.344012	0.520093	0.661443	0.508328	0.768802
C18orf21	620.771	0.68595	0.403071	1.70181	0.0887907	0.342302
C18orf25	721.291	-0.183121	0.308079	-0.594397	0.552246	0.795644
C18orf32	774.971	1.21464	0.493246	2.46254	0.0137955	0.133648
C18orf54	1197.84	0.216813	0.329152	0.658702	0.510087	0.76995
C19orf12	648.4	0.0506843	0.316386	0.160198	0.872725	0.949331
C19orf18	19.4059	0.203593	0.888209	0.229217	0.8187	0.924316
C19orf24	222.4	0.763965	0.572223	1.33508	0.18185	0.485918
C19orf25	360.875	0.318294	0.44258	0.719178	0.472031	0.746399
C19orf33	26.5313	-0.617697	0.924934	-0.667828	0.504243	0.765917
C19orf44	229.368	-0.18012	0.383307	-0.469911	0.638418	0.842491
C19orf47	239.686	-0.324483	0.369996	-0.876989	0.380492	0.682162
C19orf48	2049.99	0.239193	0.293897	0.813865	0.415722	0.707609
C19orf53	1651.44	0.596961	0.424712	1.40557	0.159852	0.460017
C19orf54	887.569	-0.410797	0.256392	-1.60222	0.109106	0.379241
C19orf57	24.6795	0.297173	0.744631	0.399087	0.689829	0.867684
C19orf66	19.7937	1.20686	0.823918	1.46478	0.142981	0.433234
C19orf84	68.4614	0.178326	0.664433	0.268389	0.7884	0.91231
C1D	900.145	1.02222	0.437106	2.3386	0.0193561	0.157623
C1DP1	36.7078	0.411064	0.507734	0.809605	0.418167	0.709589
C1GALT1	1795.17	-0.402792	0.408964	-0.98491	0.324668	0.634653
C1GALT1C1	705.396	0.494537	0.356059	1.38892	0.164857	0.467116
C1orf105	33.5327	-3.27276	1.56875	-2.08622	0.0369585	0.220227
C1orf109	583.077	0.253311	0.26348	0.961404	0.336349	0.644254
C1orf112	646.815	-0.168235	0.320277	-0.525281	0.599388	0.823816
C1orf115	695.337	-1.02544	0.300631	-3.41096	0.000647357	0.0207633
C1orf116	45.6067	-1.07617	0.571552	-1.88289	0.0597146	0.282669
C1orf122	376.144	0.999836	0.51079	1.95743	0.0502969	0.257701
C1orf131	543.364	0.30778	0.349406	0.880867	0.37839	0.681254
C1orf159	203.819	-0.227495	0.607116	-0.374714	0.707873	0.875585
C1orf162	11.6494	0.814709	0.933132	0.873091	0.382614	0.683825
C1orf167	22.2499	-0.502293	0.743821	-0.675288	0.499493	0.762816
C1orf174	604.84	0.0805202	0.250093	0.321961	0.747482	0.894202
C1orf198	1837.49	-0.17187	0.259386	-0.662601	0.507586	0.768445
C1orf21	936.278	0.367553	0.299183	1.22852	0.219251	0.527786
C1orf210	182.396	-1.07555	0.793439	-1.35555	0.175241	0.479196
C1orf216	196.394	0.326112	0.335446	0.972172	0.330965	0.639084
C1orf226	256.756	-0.604151	0.448253	-1.34779	0.177726	0.482042
C1orf35	455.375	0.829873	0.549074	1.51141	0.130685	0.416052
C1orf43	4680.49	0.49676	0.252202	1.96969	0.0488742	0.254713
C1orf50	209.133	-0.235453	0.304808	-0.772462	0.439841	0.723341
C1orf52	1131.95	0.399606	0.38391	1.04088	0.297929	0.609375
C1orf54	485.294	1.32401	0.418478	3.16387	0.00155685	0.0365054
C1orf56	54.0187	0.316861	0.507849	0.623927	0.532675	0.782685
C1orf61	66.2033	-2.1184	0.861427	-2.45917	0.0139258	0.134162
C1orf74	278.815	0.0187425	0.273394	0.068555	0.945344	0.979755
C1QBP	4432.41	0.858912	0.306247	2.80464	0.00503731	0.0756644
C1QTNF1	148.882	-0.256369	0.533181	-0.480829	0.630638	0.838193
C1QTNF12	13.4012	0.950152	0.929206	1.02254	0.306525	0.616667
[truncated: 13,173 more rows]
