# Supplementary material for: Hominoid-specific transposable elements reshaped neural crest migration in craniofacial development
Source: Mol Syst Biol. 2025 Sep 22;21(12):1731–47. doi: 10.1038/s44320-025-00151-z (PMC12673149; doi:10.1038/s44320-025-00151-z)
Supplement: Supplementary file 8 — Source data Fig. 1 [file 44320_2025_151_MOESM8_ESM.zip]

Archive with 114 entries (108 files):
- FIGURE1/
- FIGURE1/.DS_Store
- __MACOSX/FIGURE1/._.DS_Store
- FIGURE1/1F/
- FIGURE1/1E/
- FIGURE1/1D/
- FIGURE1/1F/.DS_Store
- __MACOSX/FIGURE1/1F/._.DS_Store
- FIGURE1/1F/241022-LauraBeatriz-qPCR-NCC-d0d5d6-plate1 -  Quantification Cq Results.xlsx
- __MACOSX/FIGURE1/1F/._241022-LauraBeatriz-qPCR-NCC-d0d5d6-plate1 -  Quantification Cq Results.xlsx
- FIGURE1/1F/2411105-LauraBeatriz-qPCR-NCC-reps3-d0d5d6-plate1 -  Quantification Cq Results.xlsx
- __MACOSX/FIGURE1/1F/._2411105-LauraBeatriz-qPCR-NCC-reps3-d0d5d6-plate1 -  Quantification Cq Results.xlsx
- FIGURE1/1F/20250512-Laura-Catherine-qPCR-NCCs-rep10 -  Quantification Cq Results.xlsx
- __MACOSX/FIGURE1/1F/._20250512-Laura-Catherine-qPCR-NCCs-rep10 -  Quantification Cq Results.xlsx
- FIGURE1/1F/241029-LauraBeatriz-qPCR-NCC-reps2-d0d5d6-plate2 -  Quantification Cq Results.xlsx
- __MACOSX/FIGURE1/1F/._241029-LauraBeatriz-qPCR-NCC-reps2-d0d5d6-plate2 -  Quantification Cq Results.xlsx
- FIGURE1/1F/241029-LauraBeatriz-qPCR-NCC-reps2-d0d5d6-plate1 -  Quantification Cq Results.xlsx
- __MACOSX/FIGURE1/1F/._241029-LauraBeatriz-qPCR-NCC-reps2-d0d5d6-plate1 -  Quantification Cq Results.xlsx
- FIGURE1/1F/qPCR CNCC markers so far.xlsx
- __MACOSX/FIGURE1/1F/._qPCR CNCC markers so far.xlsx
- FIGURE1/1F/2411105-LauraBeatriz-qPCR-NCC-reps3-d0d5d6-plate2 -  Quantification Cq Results.xlsx
- __MACOSX/FIGURE1/1F/._2411105-LauraBeatriz-qPCR-NCC-reps3-d0d5d6-plate2 -  Quantification Cq Results.xlsx
- FIGURE1/1F/241022-LauraBeatriz-qPCR-NCC-d0d5d6-plate2 -  Quantification Cq Results.xlsx
- __MACOSX/FIGURE1/1F/._241022-LauraBeatriz-qPCR-NCC-d0d5d6-plate2 -  Quantification Cq Results.xlsx
- FIGURE1/1F/250122-LauraD&Beatriz-qPCR-NCCHSTE6-dox,HSTE5+Dox,NOG6+Dox -  Quantification Cq Results.xlsx
- __MACOSX/FIGURE1/1F/._250122-LauraD&Beatriz-qPCR-NCCHSTE6-dox,HSTE5+Dox,NOG6+Dox -  Quantification Cq Results.xlsx
- FIGURE1/1F/20250318-Laura-Catherine-qPCR-NCCs-8-d5vsd0 -  Quantification Cq Results.xlsx
- __MACOSX/FIGURE1/1F/._20250318-Laura-Catherine-qPCR-NCCs-8-d5vsd0 -  Quantification Cq Results.xlsx
- FIGURE1/1F/20250528-qPCR-NCCs-rep10 -  Quantification Cq Results.xlsx
- __MACOSX/FIGURE1/1F/._20250528-qPCR-NCCs-rep10 -  Quantification Cq Results.xlsx
- FIGURE1/1F/250122-LauraBeatriz-qPCR-NCC-reps5&6-Nog5+dox,HSTE6+dox-plate1 -  Quantification Cq Results.xlsx
- __MACOSX/FIGURE1/1F/._250122-LauraBeatriz-qPCR-NCC-reps5&6-Nog5+dox,HSTE6+dox-plate1 -  Quantification Cq Results.xlsx
- FIGURE1/1E/.DS_Store
- __MACOSX/FIGURE1/1E/._.DS_Store
- FIGURE1/1E/242221-NCC-SOX9-TFAP2A/
- FIGURE1/1D/.DS_Store
- __MACOSX/FIGURE1/1D/._.DS_Store
- FIGURE1/1D/240731-CNCC d1-3 and CO d55/
- FIGURE1/1E/242221-NCC-SOX9-TFAP2A/241121-NCC-paper-NOG3-SOX9-40X-NEGctrl.czi
- __MACOSX/FIGURE1/1E/242221-NCC-SOX9-TFAP2A/._241121-NCC-paper-NOG3-SOX9-40X-NEGctrl.czi
- FIGURE1/1E/242221-NCC-SOX9-TFAP2A/.DS_Store
- __MACOSX/FIGURE1/1E/242221-NCC-SOX9-TFAP2A/._.DS_Store
- FIGURE1/1E/242221-NCC-SOX9-TFAP2A/241121-NCC-paper-HSTE3-TFAP2A-40X-2-tfap2a.jpg
- __MACOSX/FIGURE1/1E/242221-NCC-SOX9-TFAP2A/._241121-NCC-paper-HSTE3-TFAP2A-40X-2-tfap2a.jpg
- FIGURE1/1E/242221-NCC-SOX9-TFAP2A/241121-NCC-paper-HSTE3-SOX9-40X-4-paper-scalebar.jpg
- __MACOSX/FIGURE1/1E/242221-NCC-SOX9-TFAP2A/._241121-NCC-paper-HSTE3-SOX9-40X-4-paper-scalebar.jpg
- FIGURE1/1E/242221-NCC-SOX9-TFAP2A/counts.xlsx
- __MACOSX/FIGURE1/1E/242221-NCC-SOX9-TFAP2A/._counts.xlsx
- FIGURE1/1E/242221-NCC-SOX9-TFAP2A/241121-NCC-paper-HSTE3-SOX9-40X-3.czi
- __MACOSX/FIGURE1/1E/242221-NCC-SOX9-TFAP2A/._241121-NCC-paper-HSTE3-SOX9-40X-3.czi
- FIGURE1/1E/242221-NCC-SOX9-TFAP2A/241121-NCC-paper-HSTE3-SOX9-40X-2.czi
- __MACOSX/FIGURE1/1E/242221-NCC-SOX9-TFAP2A/._241121-NCC-paper-HSTE3-SOX9-40X-2.czi
- FIGURE1/1E/242221-NCC-SOX9-TFAP2A/241121-NCC-paper-NOG3-TFAP2A-40X.czi
- __MACOSX/FIGURE1/1E/242221-NCC-SOX9-TFAP2A/._241121-NCC-paper-NOG3-TFAP2A-40X.czi
- FIGURE1/1E/242221-NCC-SOX9-TFAP2A/241121-NCC-paper-HSTE3-SOX9-40X-5.czi
- __MACOSX/FIGURE1/1E/242221-NCC-SOX9-TFAP2A/._241121-NCC-paper-HSTE3-SOX9-40X-5.czi
- FIGURE1/1E/242221-NCC-SOX9-TFAP2A/241121-NCC-paper-HSTE3-SOX9-40X.czi
- __MACOSX/FIGURE1/1E/242221-NCC-SOX9-TFAP2A/._241121-NCC-paper-HSTE3-SOX9-40X.czi
- FIGURE1/1E/242221-NCC-SOX9-TFAP2A/241121-NCC-paper-HSTE3-SOX9-40X-4.czi
- __MACOSX/FIGURE1/1E/242221-NCC-SOX9-TFAP2A/._241121-NCC-paper-HSTE3-SOX9-40X-4.czi
- FIGURE1/1E/242221-NCC-SOX9-TFAP2A/241121-NCC-paper-NOG3-SOX9-40X-4.czi
- __MACOSX/FIGURE1/1E/242221-NCC-SOX9-TFAP2A/._241121-NCC-paper-NOG3-SOX9-40X-4.czi
- FIGURE1/1E/242221-NCC-SOX9-TFAP2A/241121-NCC-paper-NOG3-SOX9-40X-5.czi
- __MACOSX/FIGURE1/1E/242221-NCC-SOX9-TFAP2A/._241121-NCC-paper-NOG3-SOX9-40X-5.czi
- FIGURE1/1E/242221-NCC-SOX9-TFAP2A/241121-NCC-paper-HSTE3-TFAP2A-40X.czi
- __MACOSX/FIGURE1/1E/242221-NCC-SOX9-TFAP2A/._241121-NCC-paper-HSTE3-TFAP2A-40X.czi
- FIGURE1/1E/242221-NCC-SOX9-TFAP2A/241121-NCC-paper-NOG3-TFAP2A-40X-2.czi
- __MACOSX/FIGURE1/1E/242221-NCC-SOX9-TFAP2A/._241121-NCC-paper-NOG3-TFAP2A-40X-2.czi
- FIGURE1/1E/242221-NCC-SOX9-TFAP2A/241121-NCC-paper-HSTE3-TFAP2A-40X-4.czi
- __MACOSX/FIGURE1/1E/242221-NCC-SOX9-TFAP2A/._241121-NCC-paper-HSTE3-TFAP2A-40X-4.czi
- FIGURE1/1E/242221-NCC-SOX9-TFAP2A/241121-NCC-paper-HSTE3-TFAP2A-40X-5.czi
- __MACOSX/FIGURE1/1E/242221-NCC-SOX9-TFAP2A/._241121-NCC-paper-HSTE3-TFAP2A-40X-5.czi
- FIGURE1/1E/242221-NCC-SOX9-TFAP2A/241121-NCC-paper-NOG3-TFAP2A-40X-3.czi
- __MACOSX/FIGURE1/1E/242221-NCC-SOX9-TFAP2A/._241121-NCC-paper-NOG3-TFAP2A-40X-3.czi
- FIGURE1/1E/242221-NCC-SOX9-TFAP2A/241121-NCC-paper-NOG3-TFAP2A-40X-composite.jpg
- __MACOSX/FIGURE1/1E/242221-NCC-SOX9-TFAP2A/._241121-NCC-paper-NOG3-TFAP2A-40X-composite.jpg
- FIGURE1/1E/242221-NCC-SOX9-TFAP2A/241121-NCC-paper-NOG3-SOX9-40X-2.czi
- __MACOSX/FIGURE1/1E/242221-NCC-SOX9-TFAP2A/._241121-NCC-paper-NOG3-SOX9-40X-2.czi
- FIGURE1/1E/242221-NCC-SOX9-TFAP2A/241121-NCC-paper-NOG3-SOX9-40X-3.czi
- __MACOSX/FIGURE1/1E/242221-NCC-SOX9-TFAP2A/._241121-NCC-paper-NOG3-SOX9-40X-3.czi
- FIGURE1/1E/242221-NCC-SOX9-TFAP2A/Graphs in prism.prism
- __MACOSX/FIGURE1/1E/242221-NCC-SOX9-TFAP2A/._Graphs in prism.prism
- FIGURE1/1E/242221-NCC-SOX9-TFAP2A/241121-NCC-paper-NOG3-TFAP2A-40X-4.czi
- __MACOSX/FIGURE1/1E/242221-NCC-SOX9-TFAP2A/._241121-NCC-paper-NOG3-TFAP2A-40X-4.czi
- FIGURE1/1E/242221-NCC-SOX9-TFAP2A/241121-NCC-paper-NOG3-SOX9-40X.czi
- __MACOSX/FIGURE1/1E/242221-NCC-SOX9-TFAP2A/._241121-NCC-paper-NOG3-SOX9-40X.czi
- FIGURE1/1E/242221-NCC-SOX9-TFAP2A/241121-NCC-paper-HSTE3-TFAP2A-40X-2.czi
- __MACOSX/FIGURE1/1E/242221-NCC-SOX9-TFAP2A/._241121-NCC-paper-HSTE3-TFAP2A-40X-2.czi
- FIGURE1/1E/242221-NCC-SOX9-TFAP2A/241121-NCC-paper-HSTE3-TFAP2A-40X-3.czi
- __MACOSX/FIGURE1/1E/242221-NCC-SOX9-TFAP2A/._241121-NCC-paper-HSTE3-TFAP2A-40X-3.czi
- FIGURE1/1E/242221-NCC-SOX9-TFAP2A/241121-NCC-paper-NOG3-TFAP2A-40X-5.czi
- __MACOSX/FIGURE1/1E/242221-NCC-SOX9-TFAP2A/._241121-NCC-paper-NOG3-TFAP2A-40X-5.czi
- FIGURE1/1E/242221-NCC-SOX9-TFAP2A/241121-NCC-paper-HSTE3-TFAP2A-40X-NEGCTRL.czi
- __MACOSX/FIGURE1/1E/242221-NCC-SOX9-TFAP2A/._241121-NCC-paper-HSTE3-TFAP2A-40X-NEGCTRL.czi
- FIGURE1/1E/242221-NCC-SOX9-TFAP2A/241121-NCC-paper-NOG3-SOX9-40X-5-paper.jpg
- __MACOSX/FIGURE1/1E/242221-NCC-SOX9-TFAP2A/._241121-NCC-paper-NOG3-SOX9-40X-5-paper.jpg
- FIGURE1/1E/242221-NCC-SOX9-TFAP2A/241121-NCC-paper-NOG3-TFAP2A-40X-tfap2a.jpg
- __MACOSX/FIGURE1/1E/242221-NCC-SOX9-TFAP2A/._241121-NCC-paper-NOG3-TFAP2A-40X-tfap2a.jpg
- FIGURE1/1E/242221-NCC-SOX9-TFAP2A/241121-NCC-paper-HSTE3-TFAP2A-40X-2-composite.jpg
- __MACOSX/FIGURE1/1E/242221-NCC-SOX9-TFAP2A/._241121-NCC-paper-HSTE3-TFAP2A-40X-2-composite.jpg
- FIGURE1/1E/242221-NCC-SOX9-TFAP2A/241121-NCC-paper-NOG3-TFAP2A-40X-paper.jpg
- __MACOSX/FIGURE1/1E/242221-NCC-SOX9-TFAP2A/._241121-NCC-paper-NOG3-TFAP2A-40X-paper.jpg
- FIGURE1/1E/242221-NCC-SOX9-TFAP2A/241121-NCC-paper-HSTE3-TFAP2A-40X-paper.jpg
- __MACOSX/FIGURE1/1E/242221-NCC-SOX9-TFAP2A/._241121-NCC-paper-HSTE3-TFAP2A-40X-paper.jpg
- FIGURE1/1E/242221-NCC-SOX9-TFAP2A/241121-NCC-paper-HSTE3-TFAP2A-40X-paper-scalebar.jpg
- __MACOSX/FIGURE1/1E/242221-NCC-SOX9-TFAP2A/._241121-NCC-paper-HSTE3-TFAP2A-40X-paper-scalebar.jpg
- FIGURE1/1D/240731-CNCC d1-3 and CO d55/.DS_Store
- __MACOSX/FIGURE1/1D/240731-CNCC d1-3 and CO d55/._.DS_Store
- FIGURE1/1D/240731-CNCC d1-3 and CO d55/Presentation1.pptx
- __MACOSX/FIGURE1/1D/240731-CNCC d1-3 and CO d55/._Presentation1.pptx
- FIGURE1/1D/240731-CNCC d1-3 and CO d55/LD_Cas9_CNCCs d1to3_CO d55_GAPDH.tif
- __MACOSX/FIGURE1/1D/240731-CNCC d1-3 and CO d55/._LD_Cas9_CNCCs d1to3_CO d55_GAPDH.tif
- FIGURE1/1D/240731-CNCC d1-3 and CO d55/LD_Cas9_CNCCs d1to3_CO d55_Cas9.tif
- __MACOSX/FIGURE1/1D/240731-CNCC d1-3 and CO d55/._LD_Cas9_CNCCs d1to3_CO d55_Cas9.tif
