# Supplementary material for: Hominoid-specific transposable elements reshaped neural crest migration in craniofacial development
Source: Mol Syst Biol. 2025 Sep 22;21(12):1731–47. doi: 10.1038/s44320-025-00151-z (PMC12673149; doi:10.1038/s44320-025-00151-z)
Supplement: Supplementary file 8 — Source data Fig. 1 [file 44320_2025_151_MOESM8_ESM.zip › FIGURE1/1F/241022-LauraBeatriz-qPCR-NCC-d0d5d6-plate1 - Quantification Cq Results.xlsx]

## Sheet: 0
	Well	Fluor	Target	Content	Sample	Biological Set Name	Cq	Cq Mean	Cq Std. Dev	Starting Quantity (SQ)	Log Starting Quantity	SQ Mean	SQ Std. Dev	Set Point	Well Note
	A09	SYBR	CAS9	Unkn	D0 hiPSC NOG		23.7789	23.7789	0				0	72
	A12	SYBR	CAS9	Unkn	d5 NCC paper		19.1457	19.1457	0				0	72
	B09	SYBR	CAS9	Unkn	D0 hiPSC NOG		24.1073	24.1073	0				0	72
	C09	SYBR	CAS9	Unkn	D0 hiPSC NOG		24.1138	24.1138	0				0	72
	D09	SYBR	CAS9	Unkn	D0 hiPSC HSTE		24.1317	24.1317	0				0	72
	F09	SYBR	CAS9	Unkn	D0 hiPSC HSTE		24.6449	24.6449	0				0	72
	G09	SYBR	CAS9	Unkn	d5 NCC paper		19.2273	19.2273	0				0	72
	H09	SYBR	CAS9	Unkn	d5 NCC paper		18.6432	18.6432	0				0	72
	A10	SYBR	GAPDH	Unkn	D0 hiPSC NOG		16.1552	16.1552	0				0	72
	B10	SYBR	GAPDH	Unkn	D0 hiPSC NOG		16.6415	16.6415	0				0	72
	B12	SYBR	GAPDH	Unkn	d5 NCC paper		16.4806	16.4806	0				0	72
	C10	SYBR	GAPDH	Unkn	D0 hiPSC NOG		16.6536	16.6536	0				0	72
	D10	SYBR	GAPDH	Unkn	D0 hiPSC HSTE		16.8415	16.8415	0				0	72
	E10	SYBR	GAPDH	Unkn	D0 hiPSC HSTE		16.8514	16.8514	0				0	72
	F10	SYBR	GAPDH	Unkn	D0 hiPSC HSTE		17.3692	17.3692	0				0	72
	G10	SYBR	GAPDH	Unkn	d5 NCC paper		17.1425	17.1425	0				0	72
	H10	SYBR	GAPDH	Unkn	d5 NCC paper		16.8468	16.8468	0				0	72
	A02	SYBR	NANOG	Unkn	D0 hiPSC NOG		22.0747	22.0747	0				0	72
	B02	SYBR	NANOG	Unkn	D0 hiPSC NOG		21.3154	21.3154	0				0	72
	B11	SYBR	NANOG	Unkn	d5 NCC paper		27.7357	27.7357	0				0	72
	C02	SYBR	NANOG	Unkn	D0 hiPSC NOG		21.8669	21.8669	0				0	72
	D02	SYBR	NANOG	Unkn	D0 hiPSC HSTE		21.836	21.836	0				0	72
	E02	SYBR	NANOG	Unkn	D0 hiPSC HSTE		21.1481	21.1481	0				0	72
	F02	SYBR	NANOG	Unkn	D0 hiPSC HSTE		21.9474	21.9474	0				0	72
	G02	SYBR	NANOG	Unkn	d5 NCC paper		27.3436	27.3436	0				0	72
	H02	SYBR	NANOG	Unkn	d5 NCC paper		27.322	27.322	0				0	72
	A06	SYBR	NR2F1	Unkn	D0 hiPSC NOG			0	0			0	0	72
	B06	SYBR	NR2F1	Unkn	D0 hiPSC NOG			0	0			0	0	72
	C06	SYBR	NR2F1	Unkn	D0 hiPSC NOG		35.1761	35.1761	0				0	72
	D06	SYBR	NR2F1	Unkn	D0 hiPSC HSTE		34.2723	34.2723	0				0	72
	E06	SYBR	NR2F1	Unkn	D0 hiPSC HSTE		32.4018	32.4018	0				0	72
	F06	SYBR	NR2F1	Unkn	D0 hiPSC HSTE			0	0			0	0	72
	G06	SYBR	NR2F1	Unkn	d5 NCC paper		24.1709	24.1709	0				0	72
	H06	SYBR	NR2F1	Unkn	d5 NCC paper		24.8406	24.8406	0				0	72
	H12	SYBR	NR2F1	Unkn	d5 NCC paper		32.068	32.068	0				0	72
	A11	SYBR	OCT4	Unkn	d5 NCC paper		28.8605	28.8605	0				0	72
	A01	SYBR	POU5F1	Unkn	D0 hiPSC NOG		18.0752	18.0752	0				0	72
	B01	SYBR	POU5F1	Unkn	D0 hiPSC NOG		17.9211	17.9211	0				0	72
	C01	SYBR	POU5F1	Unkn	D0 hiPSC NOG		18.0671	18.0671	0				0	72
	D01	SYBR	POU5F1	Unkn	D0 hiPSC HSTE		18.0084	18.0084	0				0	72
	E01	SYBR	POU5F1	Unkn	D0 hiPSC HSTE		17.6612	17.6612	0				0	72
	F01	SYBR	POU5F1	Unkn	D0 hiPSC HSTE		18.5023	18.5023	0				0	72
	G01	SYBR	POU5F1	Unkn	d5 NCC paper		21.357	21.357	0				0	72
	H01	SYBR	POU5F1	Unkn	d5 NCC paper		21.1302	21.1302	0				0	72
	A08	SYBR	SOX10	Unkn	D0 hiPSC NOG		29.6235	29.6235	0				0	72
	B08	SYBR	SOX10	Unkn	D0 hiPSC NOG		29.4011	29.4011	0				0	72
	C08	SYBR	SOX10	Unkn	D0 hiPSC NOG		29.1824	29.1824	0				0	72
	D08	SYBR	SOX10	Unkn	D0 hiPSC HSTE		29.0636	29.0636	0				0	72
	F08	SYBR	SOX10	Unkn	D0 hiPSC HSTE		28.8437	28.8437	0				0	72
	G08	SYBR	SOX10	Unkn	d5 NCC paper		29.6105	29.6105	0				0	72
	H08	SYBR	SOX10	Unkn	d5 NCC paper		30.2308	30.2308	0				0	72
	H11	SYBR	SOX10	Unkn	d5 NCC paper		29.7403	29.7403	0				0	72
	A03	SYBR	SOX2	Unkn	D0 hiPSC NOG		21.4197	21.4197	0				0	72
	B03	SYBR	SOX2	Unkn	D0 hiPSC NOG		21.2945	21.2945	0				0	72
	C03	SYBR	SOX2	Unkn	D0 hiPSC NOG		21.8154	21.8154	0				0	72
	C11	SYBR	SOX2	Unkn	d5 NCC paper		23.8133	23.8133	0				0	72
	D03	SYBR	SOX2	Unkn	D0 hiPSC HSTE		21.2044	21.2044	0				0	72
	E03	SYBR	SOX2	Unkn	D0 hiPSC HSTE		21.9516	21.9516	0				0	72
	F03	SYBR	SOX2	Unkn	D0 hiPSC HSTE		22.1793	22.1793	0				0	72
	G03	SYBR	SOX2	Unkn	d5 NCC paper		23.5638	23.5638	0				0	72
	H03	SYBR	SOX2	Unkn	d5 NCC paper		23.4512	23.4512	0				0	72
	A04	SYBR	SOX9	Unkn	D0 hiPSC NOG		28.2473	28.2473	0				0	72
	B04	SYBR	SOX9	Unkn	D0 hiPSC NOG		29.0329	29.0329	0				0	72
	C04	SYBR	SOX9	Unkn	D0 hiPSC NOG		27.9817	27.9817	0				0	72
	D04	SYBR	SOX9	Unkn	D0 hiPSC HSTE		28.5606	28.5606	0				0	72
	D11	SYBR	SOX9	Unkn	d5 NCC paper		26.4977	26.4977	0				0	72
	E04	SYBR	SOX9	Unkn	D0 hiPSC HSTE		28.5051	28.5051	0				0	72
	F04	SYBR	SOX9	Unkn	D0 hiPSC HSTE		28.4192	28.4192	0				0	72
	G04	SYBR	SOX9	Unkn	d5 NCC paper		25.9733	25.9733	0				0	72
	H04	SYBR	SOX9	Unkn	d5 NCC paper		26.257	26.257	0				0	72
	A07	SYBR	TFAP2A	Unkn	D0 hiPSC NOG		34.2951	34.2951	0				0	72
	B07	SYBR	TFAP2A	Unkn	D0 hiPSC NOG		33.283	33.283	0				0	72
	C07	SYBR	TFAP2A	Unkn	D0 hiPSC NOG		33.3844	33.3844	0				0	72
	D07	SYBR	TFAP2A	Unkn	D0 hiPSC HSTE		30.79	30.79	0				0	72
	E07	SYBR	TFAP2A	Unkn	D0 hiPSC HSTE		30.8777	30.8777	0				0	72
	F07	SYBR	TFAP2A	Unkn	D0 hiPSC HSTE		31.4515	31.4515	0				0	72
	G07	SYBR	TFAP2A	Unkn	d5 NCC paper		18.8654	18.8654	0				0	72
	G11	SYBR	TFAP2A	Unkn	d5 NCC paper		19.8063	19.8063	0				0	72
	H07	SYBR	TFAP2A	Unkn	d5 NCC paper		19.1617	19.1617	0				0	72
	E11	SYBR	TWIST	Unkn	d5 NCC paper		30.02	30.02	0				0	72
	A05	SYBR	TWIST1	Unkn	D0 hiPSC NOG		32.1299	32.1299	0				0	72
	B05	SYBR	TWIST1	Unkn	D0 hiPSC NOG		32.5664	32.5664	0				0	72
	C05	SYBR	TWIST1	Unkn	D0 hiPSC NOG		31.6957	31.6957	0				0	72
	D05	SYBR	TWIST1	Unkn	D0 hiPSC HSTE		31.8615	31.8615	0				0	72
	E05	SYBR	TWIST1	Unkn	D0 hiPSC HSTE		32.6043	32.6043	0				0	72
	F05	SYBR	TWIST1	Unkn	D0 hiPSC HSTE		31.607	31.607	0				0	72
	G05	SYBR	TWIST1	Unkn	d5 NCC paper		29.6777	29.6777	0				0	72
	H05	SYBR	TWIST1	Unkn	d5 NCC paper		30.0797	30.0797	0				0	72

## Sheet: Run Information
File Name	241022-LauraBeatriz-qPCR-NCC-d0d5d6-plate1.pcrd
Created By User	admin
Notes
ID
Run Started	10/22/2024 12:44:43 UTC
Run Ended	10/22/2024 14:21:30 UTC
Sample Vol	10
Lid Temp	105
Protocol File Name	Laurad-qPCR-newest.prcl
Plate Setup File Name	laurad-cncc-d18-2.pltd
Base Serial Number	BR010274
Optical Head Serial Number	788BR10158
CFX Maestro Version	5.3.022.1030.

## Sheet: Sheet1
Target	Sample	Cq			Target	Sample	Cq	Average Ct	Delta Ct
CAS9	D0 hiPSC NOG	23.7789			POU5F1	D0 hiPSC NOG	18.0752	18.0211	1.53767
CAS9	d5 NCC paper NOG	19.1457			POU5F1	D0 hiPSC NOG	17.9211
CAS9	D0 hiPSC NOG	24.1073			POU5F1	D0 hiPSC NOG	18.0671
CAS9	D0 hiPSC NOG	24.1138			POU5F1	D0 hiPSC HSTE	18.0084	18.0573	1.21083
CAS9	D0 hiPSC HSTE	24.1317			POU5F1	D0 hiPSC HSTE	17.6612
CAS9	D0 hiPSC HSTE	24.6449			POU5F1	D0 hiPSC HSTE	18.5023
CAS9	d5 NCC paper NOG	19.2273			OCT4	d5 NCC paper NOG	28.8605	21.2436	4.42032
CAS9	d5 NCC paper NOG	18.6432			POU5F1	d5 NCC paper NOG	21.357
GAPDH	D0 hiPSC NOG	16.1552			POU5F1	d5 NCC paper NOG	21.1302
GAPDH	D0 hiPSC NOG	16.6415
GAPDH	d5 NCC paper NOG	16.4806			NANOG	D0 hiPSC NOG	22.0747	21.9708	5.48737
GAPDH	D0 hiPSC NOG	16.6536			NANOG	D0 hiPSC NOG	21.3154
GAPDH	D0 hiPSC HSTE	16.8415			NANOG	D0 hiPSC NOG	21.8669
GAPDH	D0 hiPSC HSTE	16.8514			NANOG	D0 hiPSC HSTE	21.836	21.8917	5.04521
GAPDH	D0 hiPSC HSTE	17.3692			NANOG	D0 hiPSC HSTE	21.1481
GAPDH	d5 NCC paper NOG	17.1425			NANOG	D0 hiPSC HSTE	21.9474
GAPDH	d5 NCC paper NOG	16.8468			NANOG	d5 NCC paper NOG	27.7357	27.4671	10.6438
NANOG	D0 hiPSC NOG	22.0747			NANOG	d5 NCC paper NOG	27.3436
NANOG	D0 hiPSC NOG	21.3154			NANOG	d5 NCC paper NOG	27.322
NANOG	d5 NCC paper NOG	27.7357
NANOG	D0 hiPSC NOG	21.8669			SOX2	D0 hiPSC NOG	21.4197	21.5099	5.02641
NANOG	D0 hiPSC HSTE	21.836			SOX2	D0 hiPSC NOG	21.2945
NANOG	D0 hiPSC HSTE	21.1481			SOX2	D0 hiPSC NOG	21.8154
NANOG	D0 hiPSC HSTE	21.9474			SOX2	D0 hiPSC HSTE	21.2044	22.0654	5.21896
NANOG	d5 NCC paper NOG	27.3436			SOX2	D0 hiPSC HSTE	21.9516
NANOG	d5 NCC paper NOG	27.322			SOX2	D0 hiPSC HSTE	22.1793
NR2F1	D0 hiPSC NOG				SOX2	d5 NCC paper NOG	23.8133	23.6094	6.78615
NR2F1	D0 hiPSC NOG				SOX2	d5 NCC paper NOG	23.5638
NR2F1	D0 hiPSC NOG	35.1761			SOX2	d5 NCC paper NOG	23.4512
NR2F1	D0 hiPSC HSTE	34.2723
NR2F1	D0 hiPSC HSTE	32.4018
NR2F1	D0 hiPSC HSTE				SOX9	D0 hiPSC NOG	28.2473	28.1145	11.631
NR2F1	d5 NCC paper NOG	24.1709			SOX9	D0 hiPSC NOG	29.0329
NR2F1	d5 NCC paper NOG	24.8406			SOX9	D0 hiPSC NOG	27.9817
NR2F1	d5 NCC paper NOG	32.068			SOX9	D0 hiPSC HSTE	28.5606	28.495	11.6485
OCT4	d5 NCC paper NOG	28.8605			SOX9	D0 hiPSC HSTE	28.5051
POU5F1	D0 hiPSC NOG	18.0752			SOX9	D0 hiPSC HSTE	28.4192
POU5F1	D0 hiPSC NOG	17.9211			SOX9	d5 NCC paper NOG	26.4977	26.2427	9.41937
POU5F1	D0 hiPSC NOG	18.0671			SOX9	d5 NCC paper NOG	25.9733
POU5F1	D0 hiPSC HSTE	18.0084			SOX9	d5 NCC paper NOG	26.257
POU5F1	D0 hiPSC HSTE	17.6612
POU5F1	D0 hiPSC HSTE	18.5023			TWIST1	D0 hiPSC NOG	32.1299	32.1307	15.6472
POU5F1	d5 NCC paper NOG	21.357			TWIST1	D0 hiPSC NOG	32.5664
POU5F1	d5 NCC paper NOG	21.1302			TWIST1	D0 hiPSC NOG	31.6957
SOX10	D0 hiPSC NOG	29.6235			TWIST1	D0 hiPSC HSTE	31.8615	31.7343	14.8878
SOX10	D0 hiPSC NOG	29.4011			TWIST1	D0 hiPSC HSTE	32.6043
SOX10	D0 hiPSC NOG	29.1824			TWIST1	D0 hiPSC HSTE	31.607
SOX10	D0 hiPSC HSTE	29.0636			TWIST	d5 NCC paper NOG	30.02	29.9258	13.1025
SOX10	D0 hiPSC HSTE	28.8437			TWIST1	d5 NCC paper NOG	29.6777
SOX10	d5 NCC paper NOG	29.6105			TWIST1	d5 NCC paper NOG	30.0797
SOX10	d5 NCC paper NOG	30.2308
SOX10	d5 NCC paper NOG	29.7403			NR2F1	D0 hiPSC NOG		35.1761	18.6926
SOX2	D0 hiPSC NOG	21.4197			NR2F1	D0 hiPSC NOG
SOX2	D0 hiPSC NOG	21.2945			NR2F1	D0 hiPSC NOG	35.1761
SOX2	D0 hiPSC NOG	21.8154			NR2F1	D0 hiPSC HSTE	34.2723	33.337	16.4906
SOX2	d5 NCC paper NOG	23.8133			NR2F1	D0 hiPSC HSTE	32.4018
SOX2	D0 hiPSC HSTE	21.2044			NR2F1	D0 hiPSC HSTE
SOX2	D0 hiPSC HSTE	21.9516			NR2F1	d5 NCC paper NOG	24.1709	24.5058	7.68247
SOX2	D0 hiPSC HSTE	22.1793			NR2F1	d5 NCC paper NOG	24.8406
SOX2	d5 NCC paper NOG	23.5638			NR2F1	d5 NCC paper NOG	32.068
SOX2	d5 NCC paper NOG	23.4512
SOX9	D0 hiPSC NOG	28.2473			TFAP2A	D0 hiPSC NOG	34.2951	33.3337	16.8502
SOX9	D0 hiPSC NOG	29.0329			TFAP2A	D0 hiPSC NOG	33.283
SOX9	D0 hiPSC NOG	27.9817			TFAP2A	D0 hiPSC NOG	33.3844
SOX9	D0 hiPSC HSTE	28.5606			TFAP2A	D0 hiPSC HSTE	30.79	30.8339	13.9874
SOX9	d5 NCC paper NOG	26.4977			TFAP2A	D0 hiPSC HSTE	30.8777
SOX9	D0 hiPSC HSTE	28.5051			TFAP2A	D0 hiPSC HSTE	31.4515
SOX9	D0 hiPSC HSTE	28.4192			TFAP2A	d5 NCC paper NOG	18.8654	19.0136	2.19027
SOX9	d5 NCC paper NOG	25.9733			TFAP2A	d5 NCC paper NOG	19.8063
SOX9	d5 NCC paper NOG	26.257			TFAP2A	d5 NCC paper NOG	19.1617
TFAP2A	D0 hiPSC NOG	34.2951
TFAP2A	D0 hiPSC NOG	33.283
TFAP2A	D0 hiPSC NOG	33.3844			SOX10	D0 hiPSC NOG	29.6235	29.4023	12.9188
TFAP2A	D0 hiPSC HSTE	30.79			SOX10	D0 hiPSC NOG	29.4011
TFAP2A	D0 hiPSC HSTE	30.8777			SOX10	D0 hiPSC NOG	29.1824
TFAP2A	D0 hiPSC HSTE	31.4515			SOX10	D0 hiPSC HSTE	29.0636	28.9537	12.1072
TFAP2A	d5 NCC paper NOG	18.8654			SOX10	D0 hiPSC HSTE	28.8437
TFAP2A	d5 NCC paper NOG	19.8063			SOX10	d5 NCC paper NOG	29.6105	29.8605	13.0373
TFAP2A	d5 NCC paper NOG	19.1617			SOX10	d5 NCC paper NOG	30.2308
TWIST	d5 NCC paper NOG	30.02			SOX10	d5 NCC paper NOG	29.7403
TWIST1	D0 hiPSC NOG	32.1299
TWIST1	D0 hiPSC NOG	32.5664			CAS9	D0 hiPSC NOG	23.7789	24	7.51656
TWIST1	D0 hiPSC NOG	31.6957			CAS9	D0 hiPSC NOG	24.1073
TWIST1	D0 hiPSC HSTE	31.8615			CAS9	D0 hiPSC NOG	24.1138
TWIST1	D0 hiPSC HSTE	32.6043			CAS9	D0 hiPSC HSTE	24.1317	24.3883	7.54186
TWIST1	D0 hiPSC HSTE	31.607			CAS9	D0 hiPSC HSTE	24.6449
TWIST1	d5 NCC paper NOG	29.6777			CAS9	d5 NCC paper NOG	19.1457	19.1865	2.3632
TWIST1	d5 NCC paper NOG	30.0797			CAS9	d5 NCC paper NOG	19.2273
					CAS9	d5 NCC paper NOG	18.6432
					GAPDH	D0 hiPSC NOG	16.1552	16.4835
					GAPDH	D0 hiPSC NOG	16.6415
					GAPDH	D0 hiPSC NOG	16.6536
					GAPDH	D0 hiPSC HSTE	16.8415	16.8465
					GAPDH	D0 hiPSC HSTE	16.8514
					GAPDH	D0 hiPSC HSTE	17.3692
					GAPDH	d5 NCC paper NOG	16.4806	16.8233
					GAPDH	d5 NCC paper NOG	17.1425
					GAPDH	d5 NCC paper NOG	16.8468

## Sheet: Sheet1 (2)
Target	Sample	Cq			Target	Sample	Cq	Average	Delta Ct
POU5F1	d5 NCC HSTE pap	23.3269			POU5F1	d5 NCC HSTE pap	23.3269	23.5447	5.49478
NANOG	d5 NCC HSTE pap	29.4439			POU5F1	d5 NCC HSTE pap	23.6063
SOX2	d5 NCC HSTE pap	22.9552			POU5F1	d5 NCC HSTE pap	23.701
SOX9	d5 NCC HSTE pap	28.6429			POU5F1	d6 NCC NOG kit	26.7756	26.9437	8.86335
TWIST1	d5 NCC HSTE pap	31.9594			POU5F1	d6 NCC NOG kit	27.113
NR2F1	d5 NCC HSTE pap	25.0276			POU5F1	d6 NCC NOG kit	26.9423
TFAP2A	d5 NCC HSTE pap	23.104			POU5F1	d6 NCC HSTE kit	26.0725	26.207	8.15609
SOX10	d5 NCC HSTE pap	32.517			POU5F1	d6 NCC HSTE kit	26.3416
CAS9	d5 NCC HSTE pap	20.6834
GAPDH	d5 NCC HSTE pap	18.0805			NANOG	d5 NCC HSTE pap	29.4439	30.1046	12.0547
CAS9	no RT				NANOG	d5 NCC HSTE pap	30.104
POU5F1	d5 NCC HSTE pap	23.6063			NANOG	d5 NCC HSTE pap	30.1053
NANOG	d5 NCC HSTE pap	30.104			NANOG	d6 NCC NOG kit	28.7852	29.6975	11.6171
SOX2	d5 NCC HSTE pap	23.7922			NANOG	d6 NCC NOG kit	29.7497
SOX9	d5 NCC HSTE pap	29.1756			NANOG	d6 NCC NOG kit	29.6452
TWIST1	d5 NCC HSTE pap	31.3706			NANOG	d6 NCC HSTE kit	29.319	29.2118	11.1609
NR2F1	d5 NCC HSTE pap	25.0955			NANOG	d6 NCC HSTE kit	29.1045
TFAP2A	d5 NCC HSTE pap	23.4396
SOX10	d5 NCC HSTE pap	32.2748			SOX2	d5 NCC HSTE pap	22.9552	23.7505	5.70061
CAS9	d5 NCC HSTE pap	20.6638			SOX2	d5 NCC HSTE pap	23.7922
GAPDH	d5 NCC HSTE pap	18.0631			SOX2	d5 NCC HSTE pap	23.7089
GAPDH	no RT	12.9183			SOX2	d6 NCC NOG kit	22.3103	22.4379	4.35763
POU5F1	d5 NCC HSTE pap	23.701			SOX2	d6 NCC NOG kit	22.4074
NANOG	d5 NCC HSTE pap	30.1053			SOX2	d6 NCC NOG kit	22.5961
SOX2	d5 NCC HSTE pap	23.7089			SOX2	d6 NCC HSTE kit	21.2903	21.5359	3.48502
SOX9	d5 NCC HSTE pap	28.9757			SOX2	d6 NCC HSTE kit	21.7816
TWIST1	d5 NCC HSTE pap	31.4886
NR2F1	d5 NCC HSTE pap	25.0123			SOX9	d5 NCC HSTE pap	28.6429	28.9314	10.8815
TFAP2A	d5 NCC HSTE pap	23.5008			SOX9	d5 NCC HSTE pap	29.1756
SOX10	d5 NCC HSTE pap	32.7781			SOX9	d5 NCC HSTE pap	28.9757
CAS9	d5 NCC HSTE pap	20.8368			SOX9	d6 NCC NOG kit	27.0563	27.2837	9.20344
GAPDH	d5 NCC HSTE pap	18.0062			SOX9	d6 NCC NOG kit	27.4373
POU5F1	no RT				SOX9	d6 NCC NOG kit	27.3576
POU5F1	d6 NCC NOG kit	26.7756			SOX9	d6 NCC HSTE kit	26.0541	26.4714	8.42043
NANOG	d6 NCC NOG kit	28.7852			SOX9	d6 NCC HSTE kit	26.8886
SOX2	d6 NCC NOG kit	22.3103
SOX9	d6 NCC NOG kit	27.0563			TWIST1	d5 NCC HSTE pap	31.9594	31.6062	13.5563
TWIST1	d6 NCC NOG kit	32.6624			TWIST1	d5 NCC HSTE pap	31.3706
NR2F1	d6 NCC NOG kit	22.2581			TWIST1	d5 NCC HSTE pap	31.4886
TFAP2A	d6 NCC NOG kit	27.1686			TWIST1	d6 NCC NOG kit	32.6624	33.7129	15.6326
SOX10	d6 NCC NOG kit	31.131			TWIST1	d6 NCC NOG kit	33.4431
CAS9	d6 NCC NOG kit	20.1072			TWIST1	d6 NCC NOG kit	33.9828
GAPDH	d6 NCC NOG kit	18.0603			TWIST1	d6 NCC HSTE kit	34.5076	33.4149	15.364
NANOG	no RT	34.2139			TWIST1	d6 NCC HSTE kit	32.3223
POU5F1	d6 NCC NOG kit	27.113
NANOG	d6 NCC NOG kit	29.7497			NR2F1	d5 NCC HSTE pap	25.0276	25.0451	6.99519
SOX2	d6 NCC NOG kit	22.4074			NR2F1	d5 NCC HSTE pap	25.0955
SOX9	d6 NCC NOG kit	27.4373			NR2F1	d5 NCC HSTE pap	25.0123
TWIST1	d6 NCC NOG kit	33.4431			NR2F1	d6 NCC NOG kit	22.2581	22.1845	4.1042
NR2F1	d6 NCC NOG kit	22.2287			NR2F1	d6 NCC NOG kit	22.2287
TFAP2A	d6 NCC NOG kit	27.1431			NR2F1	d6 NCC NOG kit	22.0668
SOX10	d6 NCC NOG kit	31.4523			NR2F1	d6 NCC HSTE kit	22.0974	22.2392	4.18827
CAS9	d6 NCC NOG kit	20.1226			NR2F1	d6 NCC HSTE kit	22.381
GAPDH	d6 NCC NOG kit	18.1171
SOX2	no RT				TFAP2A	d5 NCC HSTE pap	23.104	23.3481	5.29821
POU5F1	d6 NCC NOG kit	26.9423			TFAP2A	d5 NCC HSTE pap	23.4396
NANOG	d6 NCC NOG kit	29.6452			TFAP2A	d5 NCC HSTE pap	23.5008
SOX2	d6 NCC NOG kit	22.5961			TFAP2A	d6 NCC NOG kit	27.1686	27.0351	8.95478
SOX9	d6 NCC NOG kit	27.3576			TFAP2A	d6 NCC NOG kit	27.1431
TWIST1	d6 NCC NOG kit	33.9828			TFAP2A	d6 NCC NOG kit	26.7936
NR2F1	d6 NCC NOG kit	22.0668			TFAP2A	d6 NCC HSTE kit	27.0714	27.5304	9.47952
TFAP2A	d6 NCC NOG kit	26.7936			TFAP2A	d6 NCC HSTE kit	27.9895
SOX10	d6 NCC NOG kit	31.6933
CAS9	d6 NCC NOG kit	19.8441			SOX10	d5 NCC HSTE pap	32.517	32.5233	14.4734
GAPDH	d6 NCC NOG kit	18.0635			SOX10	d5 NCC HSTE pap	32.2748
SOX9	no RT				SOX10	d5 NCC HSTE pap	32.7781
POU5F1	d6 NCC HSTE kit	26.0725			SOX10	d6 NCC NOG kit	31.131	31.4255	13.3452
NANOG	d6 NCC HSTE kit	29.319			SOX10	d6 NCC NOG kit	31.4523
SOX2	d6 NCC HSTE kit	21.2903			SOX10	d6 NCC NOG kit	31.6933
SOX9	d6 NCC HSTE kit	26.0541			SOX10	d6 NCC HSTE kit	30.2553	29.9882	11.9373
TWIST1	d6 NCC HSTE kit	34.5076			SOX10	d6 NCC HSTE kit	29.7212
NR2F1	d6 NCC HSTE kit	22.0974
TFAP2A	d6 NCC HSTE kit	27.0714			CAS9	d5 NCC HSTE pap	20.6834	20.728	2.67807
SOX10	d6 NCC HSTE kit	30.2553			CAS9	d5 NCC HSTE pap	20.6638
CAS9	d6 NCC HSTE kit	19.4919			CAS9	d5 NCC HSTE pap	20.8368
GAPDH	d6 NCC HSTE kit	18.0168			CAS9	d6 NCC NOG kit	20.1072	20.0246	1.94433
TWIST1	no RT				CAS9	d6 NCC NOG kit	20.1226
POU5F1	d6 NCC HSTE kit	26.3416			CAS9	d6 NCC NOG kit	19.8441
NANOG	d6 NCC HSTE kit	29.1045			CAS9	d6 NCC HSTE kit	19.4919	19.5559	1.505
SOX2	d6 NCC HSTE kit	21.7816			CAS9	d6 NCC HSTE kit	19.6199
SOX9	d6 NCC HSTE kit	26.8886
TWIST1	d6 NCC HSTE kit	32.3223			GAPDH	d5 NCC HSTE pap	18.0805	18.0499
NR2F1	d6 NCC HSTE kit	22.381			GAPDH	d5 NCC HSTE pap	18.0631
TFAP2A	d6 NCC HSTE kit	27.9895			GAPDH	d5 NCC HSTE pap	18.0062
SOX10	d6 NCC HSTE kit	29.7212			GAPDH	d6 NCC NOG kit	18.0603	18.0803
CAS9	d6 NCC HSTE kit	19.6199			GAPDH	d6 NCC NOG kit	18.1171
GAPDH	d6 NCC HSTE kit	18.085			GAPDH	d6 NCC NOG kit	18.0635
NR2F1	no RT	24.3977			GAPDH	d6 NCC HSTE kit	18.0168	18.0509
					GAPDH	d6 NCC HSTE kit	18.085
