# Supplementary material for: Hominoid-specific transposable elements reshaped neural crest migration in craniofacial development
Source: Mol Syst Biol. 2025 Sep 22;21(12):1731–47. doi: 10.1038/s44320-025-00151-z (PMC12673149; doi:10.1038/s44320-025-00151-z)
Supplement: Supplementary file 8 — Source data Fig. 1 [file 44320_2025_151_MOESM8_ESM.zip › FIGURE1/1F/2411105-LauraBeatriz-qPCR-NCC-reps3-d0d5d6-plate1 - Quantification Cq Results.xlsx]

## Sheet: 0
	Well	Fluor	Target	Content	Sample	Biological Set Name	Cq	Cq Mean	Cq Std. Dev	Starting Quantity (SQ)	Log Starting Quantity	SQ Mean	SQ Std. Dev	Set Point	Well Note
	A01	SYBR	OCT4	Unkn	d0 hiPSCs NOG		19.0813	19.0813	0				0	72
	A02	SYBR	NANOG	Unkn	d0 hiPSCs NOG		22.0795	22.0795	0				0	72
	A03	SYBR	SOX2	Unkn	d0 hiPSCs NOG		22.8952	22.8952	0				0	72
	A04	SYBR	SOX9	Unkn	d0 hiPSCs NOG		28.7149	28.7149	0				0	72
	A05	SYBR	TWIST1	Unkn	d0 hiPSCs NOG		34.1896	34.1896	0				0	72
	A06	SYBR	SOX10	Unkn	d0 hiPSCs NOG		29.6012	29.6012	0				0	72
	A07	SYBR	NR2F1	Unkn	d0 hiPSCs NOG			0	0			0	0	72
	A08	SYBR	TFAP2A	Unkn	d0 hiPSCs NOG		35.1652	35.1652	0				0	72
	A09	SYBR	CAS9	Unkn	d0 hiPSCs NOG		23.9084	23.9084	0				0	72
	A10	SYBR	GAPDH	Unkn	d0 hiPSCs NOG		17.7236	17.7236	0				0	72
	A11	SYBR	OCT4	Unkn	d5 NCC pap NOG3		22.8901	22.8901	0				0	72
	A12	SYBR	CAS9	Unkn	d5 NCC pap NOG3		18.6661	18.6661	0				0	72
	B01	SYBR	OCT4	Unkn	d0 hiPSCs NOG		20.0123	20.0123	0				0	72
	B02	SYBR	NANOG	Unkn	d0 hiPSCs NOG		21.8138	21.8138	0				0	72
	B03	SYBR	SOX2	Unkn	d0 hiPSCs NOG		22.7618	22.7618	0				0	72
	B04	SYBR	SOX9	Unkn	d0 hiPSCs NOG		28.4707	28.4707	0				0	72
	B05	SYBR	TWIST1	Unkn	d0 hiPSCs NOG		32.9112	32.9112	0				0	72
	B06	SYBR	SOX10	Unkn	d0 hiPSCs NOG		30.1417	30.1417	0				0	72
	B07	SYBR	NR2F1	Unkn	d0 hiPSCs NOG			0	0			0	0	72
	B08	SYBR	TFAP2A	Unkn	d0 hiPSCs NOG		36.4483	36.4483	0				0	72
	B09	SYBR	CAS9	Unkn	d0 hiPSCs NOG		24.7813	24.7813	0				0	72
	B10	SYBR	GAPDH	Unkn	d0 hiPSCs NOG		17.8971	17.8971	0				0	72
	B11	SYBR	NANOG	Unkn	d5 NCC pap NOG3		26.6536	26.6536	0				0	72
	B12	SYBR	GAPDH	Unkn	d5 NCC pap NOG3		18.1698	18.1698	0				0	72
	C01	SYBR	OCT4	Unkn	d0 hiPSCs NOG		22.4401	22.4401	0				0	72
	C02	SYBR	NANOG	Unkn	d0 hiPSCs NOG		21.8354	21.8354	0				0	72
	C03	SYBR	SOX2	Unkn	d0 hiPSCs NOG		22.1202	22.1202	0				0	72
	C04	SYBR	SOX9	Unkn	d0 hiPSCs NOG		27.8845	27.8845	0				0	72
	C05	SYBR	TWIST1	Unkn	d0 hiPSCs NOG		33.5597	33.5597	0				0	72
	C06	SYBR	SOX10	Unkn	d0 hiPSCs NOG		29.5039	29.5039	0				0	72
	C07	SYBR	NR2F1	Unkn	d0 hiPSCs NOG		39.9836	39.9836	0				0	72
	C08	SYBR	TFAP2A	Unkn	d0 hiPSCs NOG		34.1152	34.1152	0				0	72
	C09	SYBR	CAS9	Unkn	d0 hiPSCs NOG		23.8656	23.8656	0				0	72
	C10	SYBR	GAPDH	Unkn	d0 hiPSCs NOG		17.8325	17.8325	0				0	72
	C11	SYBR	SOX2	Unkn	d5 NCC pap NOG3		23.4407	23.4407	0				0	72
	C12	SYBR	OCT4	Unkn	no RT		34.116	34.116	0				0	72
	D01	SYBR	OCT4	Unkn	d0 hiPSCs HSTE		18.6374	18.6374	0				0	72
	D02	SYBR	NANOG	Unkn	d0 hiPSCs HSTE		21.689	21.689	0				0	72
	D03	SYBR	SOX2	Unkn	d0 hiPSCs HSTE		21.8699	21.8699	0				0	72
	D04	SYBR	SOX9	Unkn	d0 hiPSCs HSTE		28.1229	28.1229	0				0	72
	D05	SYBR	TWIST1	Unkn	d0 hiPSCs HSTE		32.1593	32.1593	0				0	72
	D06	SYBR	SOX10	Unkn	d0 hiPSCs HSTE		30.5402	30.5402	0				0	72
	D07	SYBR	NR2F1	Unkn	d0 hiPSCs HSTE			0	0			0	0	72
	D08	SYBR	TFAP2A	Unkn	d0 hiPSCs HSTE		33.521	33.521	0				0	72
	D09	SYBR	CAS9	Unkn	d0 hiPSCs HSTE		24.0177	24.0177	0				0	72
	D10	SYBR	GAPDH	Unkn	d0 hiPSCs HSTE		17.7339	17.7339	0				0	72
	D11	SYBR	SOX9	Unkn	d5 NCC pap NOG3		27.4647	27.4647	0				0	72
	D12	SYBR	NANOG	Unkn	no RT		35.2094	35.2094	0				0	72
	E01	SYBR	OCT4	Unkn	d0 hiPSCs HSTE		18.8112	18.8112	0				0	72
	E02	SYBR	NANOG	Unkn	d0 hiPSCs HSTE		21.5555	21.5555	0				0	72
	E03	SYBR	SOX2	Unkn	d0 hiPSCs HSTE		22.2609	22.2609	0				0	72
	E04	SYBR	SOX9	Unkn	d0 hiPSCs HSTE		28.194	28.194	0				0	72
	E05	SYBR	TWIST1	Unkn	d0 hiPSCs HSTE		33.8935	33.8935	0				0	72
	E06	SYBR	SOX10	Unkn	d0 hiPSCs HSTE		29.1015	29.1015	0				0	72
	E07	SYBR	NR2F1	Unkn	d0 hiPSCs HSTE			0	0			0	0	72
	E08	SYBR	TFAP2A	Unkn	d0 hiPSCs HSTE		34.3761	34.3761	0				0	72
	E09	SYBR	CAS9	Unkn	d0 hiPSCs HSTE		24.1677	24.1677	0				0	72
	E10	SYBR	GAPDH	Unkn	d0 hiPSCs HSTE		17.5168	17.5168	0				0	72
	E11	SYBR	TWIST1	Unkn	d5 NCC pap NOG3		32.5313	32.5313	0				0	72
	E12	SYBR	SOX2	Unkn	no RT		35.5196	35.5196	0				0	72
	F01	SYBR	OCT4	Unkn	d0 hiPSCs HSTE		18.8236	18.8236	0				0	72
	F02	SYBR	NANOG	Unkn	d0 hiPSCs HSTE		21.5936	21.5936	0				0	72
	F03	SYBR	SOX2	Unkn	d0 hiPSCs HSTE		21.0069	21.0069	0				0	72
	F04	SYBR	SOX9	Unkn	d0 hiPSCs HSTE		28.1932	28.1932	0				0	72
	F05	SYBR	TWIST1	Unkn	d0 hiPSCs HSTE		35.0384	35.0384	0				0	72
	F06	SYBR	SOX10	Unkn	d0 hiPSCs HSTE		30.218	30.218	0				0	72
	F07	SYBR	NR2F1	Unkn	d0 hiPSCs HSTE			0	0			0	0	72
	F08	SYBR	TFAP2A	Unkn	d0 hiPSCs HSTE		34.0282	34.0282	0				0	72
	F09	SYBR	CAS9	Unkn	d0 hiPSCs HSTE		23.8892	23.8892	0				0	72
	F10	SYBR	GAPDH	Unkn	d0 hiPSCs HSTE		17.5583	17.5583	0				0	72
	F11	SYBR	SOX10	Unkn	d5 NCC pap NOG3		28.8318	28.8318	0				0	72
	F12	SYBR	SOX9	Unkn	no RT			0	0			0	0	72
	G01	SYBR	OCT4	Unkn	d5 NCC pap NOG3		22.5079	22.5079	0				0	72
	G02	SYBR	NANOG	Unkn	d5 NCC pap NOG3		26.5204	26.5204	0				0	72
	G03	SYBR	SOX2	Unkn	d5 NCC pap NOG3		23.8288	23.8288	0				0	72
	G04	SYBR	SOX9	Unkn	d5 NCC pap NOG3		27.2679	27.2679	0				0	72
	G05	SYBR	TWIST1	Unkn	d5 NCC pap NOG3		32.4941	32.4941	0				0	72
	G06	SYBR	SOX10	Unkn	d5 NCC pap NOG3		30.0647	30.0647	0				0	72
	G07	SYBR	NR2F1	Unkn	d5 NCC pap NOG3		27.1697	27.1697	0				0	72
	G08	SYBR	TFAP2A	Unkn	d5 NCC pap NOG3		20.0884	20.0884	0				0	72
	G09	SYBR	CAS9	Unkn	d5 NCC pap NOG3		18.9314	18.9314	0				0	72
	G10	SYBR	GAPDH	Unkn	d5 NCC pap NOG3		17.8676	17.8676	0				0	72
	G11	SYBR	NR2F1	Unkn	d5 NCC pap NOG3		28.0876	28.0876	0				0	72
	G12	SYBR	TWIST1	Unkn	no RT			0	0			0	0	72
	H01	SYBR	OCT4	Unkn	d5 NCC pap NOG3		22.2687	22.2687	0				0	72
	H02	SYBR	NANOG	Unkn	d5 NCC pap NOG3		26.1493	26.1493	0				0	72
	H03	SYBR	SOX2	Unkn	d5 NCC pap NOG3		23.6045	23.6045	0				0	72
	H04	SYBR	SOX9	Unkn	d5 NCC pap NOG3		28.4067	28.4067	0				0	72
	H05	SYBR	TWIST1	Unkn	d5 NCC pap NOG3		31.1053	31.1053	0				0	72
	H06	SYBR	SOX10	Unkn	d5 NCC pap NOG3		28.7684	28.7684	0				0	72
	H07	SYBR	NR2F1	Unkn	d5 NCC pap NOG3		28.406	28.406	0				0	72
	H08	SYBR	TFAP2A	Unkn	d5 NCC pap NOG3		20.1668	20.1668	0				0	72
	H09	SYBR	CAS9	Unkn	d5 NCC pap NOG3		18.9806	18.9806	0				0	72
	H10	SYBR	GAPDH	Unkn	d5 NCC pap NOG3		17.7765	17.7765	0				0	72
	H11	SYBR	TFAP2A	Unkn	d5 NCC pap NOG3		19.4404	19.4404	0				0	72
	H12	SYBR	SOX10	Unkn	no RT		32.16	32.16	0				0	72

## Sheet: Sheet1
Target	Sample	Cq		Target	Sample	Cq	Average	Delta Ct
CAS9	d0 hiPSCs NOG	23.9084		OCT4	d0 hiPSCs NOG	19.0813	20.5112	2.69349
CAS9	d5 NCC pap NOG3	18.6661		OCT4	d0 hiPSCs NOG	20.0123
CAS9	d0 hiPSCs NOG	24.7813		OCT4	d0 hiPSCs NOG	22.4401
CAS9	d0 hiPSCs NOG	23.8656		OCT4	d0 hiPSCs HSTE	18.6374	18.7574	1.15438
CAS9	d0 hiPSCs HSTE	24.0177		OCT4	d0 hiPSCs HSTE	18.8112
CAS9	d0 hiPSCs HSTE	24.1677		OCT4	d0 hiPSCs HSTE	18.8236
CAS9	d0 hiPSCs HSTE	23.8892		OCT4	d5 NCC pap NOG3	22.5079	22.5556	4.61761
CAS9	d5 NCC pap NOG3	18.9314		OCT4	d5 NCC pap NOG3	22.2687
CAS9	d5 NCC pap NOG3	18.9806		OCT4	d5 NCC pap NOG3	22.8901
GAPDH	d0 hiPSCs NOG	17.7236
GAPDH	d0 hiPSCs NOG	17.8971		NANOG	d0 hiPSCs NOG	22.0795	21.9096	4.09185
GAPDH	d5 NCC pap NOG3	18.1698		NANOG	d0 hiPSCs NOG	21.8138
GAPDH	d0 hiPSCs NOG	17.8325		NANOG	d0 hiPSCs NOG	21.8354
GAPDH	d0 hiPSCs HSTE	17.7339		NANOG	d0 hiPSCs HSTE	21.689	21.6127	4.0097
GAPDH	d0 hiPSCs HSTE	17.5168		NANOG	d0 hiPSCs HSTE	21.5555
GAPDH	d0 hiPSCs HSTE	17.5583		NANOG	d0 hiPSCs HSTE	21.5936
GAPDH	d5 NCC pap NOG3	17.8676		NANOG	d5 NCC pap NOG3	26.5204	26.4411	8.50312
GAPDH	d5 NCC pap NOG3	17.7765		NANOG	d5 NCC pap NOG3	26.1493
NANOG	d0 hiPSCs NOG	22.0795		NANOG	d5 NCC pap NOG3	26.6536
NANOG	d0 hiPSCs NOG	21.8138
NANOG	d5 NCC pap NOG3	26.6536		SOX2	d0 hiPSCs NOG	22.8952	22.8285	5.01077
NANOG	d0 hiPSCs NOG	21.8354		SOX2	d0 hiPSCs NOG	22.7618
NANOG	d0 hiPSCs HSTE	21.689		SOX2	d0 hiPSCs NOG	22.1202
NANOG	no RT	35.2094		SOX2	d0 hiPSCs HSTE	21.8699	22.0654	4.46239
NANOG	d0 hiPSCs HSTE	21.5555		SOX2	d0 hiPSCs HSTE	22.2609
NANOG	d0 hiPSCs HSTE	21.5936		SOX2	d0 hiPSCs HSTE	21.0069
NANOG	d5 NCC pap NOG3	26.5204		SOX2	d5 NCC pap NOG3	23.8288	23.6247	5.6867
NANOG	d5 NCC pap NOG3	26.1493		SOX2	d5 NCC pap NOG3	23.6045
NR2F1	d0 hiPSCs NOG			SOX2	d5 NCC pap NOG3	23.4407
NR2F1	d0 hiPSCs NOG
NR2F1	d0 hiPSCs NOG	39.9836		SOX9	d0 hiPSCs NOG	28.7149	28.5928	10.7751
NR2F1	d0 hiPSCs HSTE			SOX9	d0 hiPSCs NOG	28.4707
NR2F1	d0 hiPSCs HSTE			SOX9	d0 hiPSCs NOG	27.8845
NR2F1	d0 hiPSCs HSTE			SOX9	d0 hiPSCs HSTE	28.1229	28.17	10.567
NR2F1	d5 NCC pap NOG3	27.1697		SOX9	d0 hiPSCs HSTE	28.194
NR2F1	d5 NCC pap NOG3	28.0876		SOX9	d0 hiPSCs HSTE	28.1932
NR2F1	d5 NCC pap NOG3	28.406		SOX9	d5 NCC pap NOG3	27.4647	27.3663	9.42837
OCT4	d0 hiPSCs NOG	19.0813		SOX9	d5 NCC pap NOG3	27.2679
OCT4	d5 NCC pap NOG3	22.8901		SOX9	d5 NCC pap NOG3	28.4067
OCT4	d0 hiPSCs NOG	20.0123
OCT4	d0 hiPSCs NOG	22.4401
OCT4	no RT	34.116		TWIST1	d0 hiPSCs NOG	34.1896	33.5535	15.7358
OCT4	d0 hiPSCs HSTE	18.6374		TWIST1	d0 hiPSCs NOG	32.9112
OCT4	d0 hiPSCs HSTE	18.8112		TWIST1	d0 hiPSCs NOG	33.5597
OCT4	d0 hiPSCs HSTE	18.8236		TWIST1	d0 hiPSCs HSTE	32.1593	33.6971	16.0941
OCT4	d5 NCC pap NOG3	22.5079		TWIST1	d0 hiPSCs HSTE	33.8935
OCT4	d5 NCC pap NOG3	22.2687		TWIST1	d0 hiPSCs HSTE	35.0384
SOX10	d0 hiPSCs NOG	29.6012		TWIST1	d5 NCC pap NOG3	32.4941	32.5127	14.5747
SOX10	d0 hiPSCs NOG	30.1417		TWIST1	d5 NCC pap NOG3	32.5313
SOX10	d0 hiPSCs NOG	29.5039		TWIST1	d5 NCC pap NOG3	31.1053
SOX10	d0 hiPSCs HSTE	30.5402
SOX10	d0 hiPSCs HSTE	29.1015
SOX10	d0 hiPSCs HSTE	30.218		NR2F1	d0 hiPSCs NOG		39.9836	22.1658
SOX10	d5 NCC pap NOG3	28.8318		NR2F1	d0 hiPSCs NOG
SOX10	d5 NCC pap NOG3	30.0647		NR2F1	d0 hiPSCs NOG	39.9836
SOX10	d5 NCC pap NOG3	28.7684		NR2F1	d0 hiPSCs HSTE	40	40	22.397
SOX10	no RT	32.16		NR2F1	d0 hiPSCs HSTE
SOX2	d0 hiPSCs NOG	22.8952		NR2F1	d0 hiPSCs HSTE
SOX2	d0 hiPSCs NOG	22.7618		NR2F1	d5 NCC pap NOG3	27.1697	28.2468	10.3089
SOX2	d0 hiPSCs NOG	22.1202		NR2F1	d5 NCC pap NOG3	28.0876
SOX2	d5 NCC pap NOG3	23.4407		NR2F1	d5 NCC pap NOG3	28.406
SOX2	d0 hiPSCs HSTE	21.8699
SOX2	d0 hiPSCs HSTE	22.2609		TFAP2A	d0 hiPSCs NOG	35.1652	35.2429	17.4252
SOX2	no RT	35.5196		TFAP2A	d0 hiPSCs NOG	36.4483
SOX2	d0 hiPSCs HSTE	21.0069		TFAP2A	d0 hiPSCs NOG	34.1152
SOX2	d5 NCC pap NOG3	23.8288		TFAP2A	d0 hiPSCs HSTE	33.521	34.2021	16.5991
SOX2	d5 NCC pap NOG3	23.6045		TFAP2A	d0 hiPSCs HSTE	34.3761
SOX9	d0 hiPSCs NOG	28.7149		TFAP2A	d0 hiPSCs HSTE	34.0282
SOX9	d0 hiPSCs NOG	28.4707		TFAP2A	d5 NCC pap NOG3	20.0884	20.1276	2.18966
SOX9	d0 hiPSCs NOG	27.8845		TFAP2A	d5 NCC pap NOG3	20.1668
SOX9	d0 hiPSCs HSTE	28.1229		TFAP2A	d5 NCC pap NOG3	19.4404
SOX9	d5 NCC pap NOG3	27.4647
SOX9	d0 hiPSCs HSTE	28.194		SOX10	d0 hiPSCs NOG	29.6012	29.5526	11.7348
SOX9	d0 hiPSCs HSTE	28.1932		SOX10	d0 hiPSCs NOG	30.1417
SOX9	no RT			SOX10	d0 hiPSCs NOG	29.5039
SOX9	d5 NCC pap NOG3	27.2679		SOX10	d0 hiPSCs HSTE	30.5402	30.3791	12.7761
SOX9	d5 NCC pap NOG3	28.4067		SOX10	d0 hiPSCs HSTE	29.1015
TFAP2A	d0 hiPSCs NOG	35.1652		SOX10	d0 hiPSCs HSTE	30.218
TFAP2A	d0 hiPSCs NOG	36.4483		SOX10	d5 NCC pap NOG3	28.8318	28.8001	10.8621
TFAP2A	d0 hiPSCs NOG	34.1152		SOX10	d5 NCC pap NOG3	30.0647
TFAP2A	d0 hiPSCs HSTE	33.521		SOX10	d5 NCC pap NOG3	28.7684
TFAP2A	d0 hiPSCs HSTE	34.3761
TFAP2A	d0 hiPSCs HSTE	34.0282		CAS9	d0 hiPSCs NOG	23.9084	23.887	6.0693
TFAP2A	d5 NCC pap NOG3	20.0884		CAS9	d0 hiPSCs NOG	24.7813
TFAP2A	d5 NCC pap NOG3	20.1668		CAS9	d0 hiPSCs NOG	23.8656
TFAP2A	d5 NCC pap NOG3	19.4404		CAS9	d0 hiPSCs HSTE	24.0177	24.0249	6.42184
TWIST1	d0 hiPSCs NOG	34.1896		CAS9	d0 hiPSCs HSTE	24.1677
TWIST1	d0 hiPSCs NOG	32.9112		CAS9	d0 hiPSCs HSTE	23.8892
TWIST1	d0 hiPSCs NOG	33.5597		CAS9	d5 NCC pap NOG3	18.9314	18.8594	0.921419
TWIST1	d0 hiPSCs HSTE	32.1593		CAS9	d5 NCC pap NOG3	18.9806
TWIST1	d0 hiPSCs HSTE	33.8935		CAS9	d5 NCC pap NOG3	18.6661
TWIST1	d5 NCC pap NOG3	32.5313
TWIST1	d0 hiPSCs HSTE	35.0384		GAPDH	d0 hiPSCs NOG	17.7236	17.8177
TWIST1	d5 NCC pap NOG3	32.4941		GAPDH	d0 hiPSCs NOG	17.8971
TWIST1	no RT			GAPDH	d0 hiPSCs NOG	17.8325
TWIST1	d5 NCC pap NOG3	31.1053		GAPDH	d0 hiPSCs HSTE	17.7339	17.603
				GAPDH	d0 hiPSCs HSTE	17.5168
				GAPDH	d0 hiPSCs HSTE	17.5583
				GAPDH	d5 NCC pap NOG3	17.8676	17.938
				GAPDH	d5 NCC pap NOG3	17.7765
				GAPDH	d5 NCC pap NOG3	18.1698

## Sheet: Run Information
File Name	2411105-LauraBeatriz-qPCR-NCC-reps3-d0d5d6-plate1.pcrd
Created By User	admin
Notes
ID
Run Started	11/05/2024 15:51:41 UTC
Run Ended	11/05/2024 17:04:21 UTC
Sample Vol	10
Lid Temp	105
Protocol File Name	Laurad-qPCR-newest-nomelt.prcl
Plate Setup File Name	laurad-cncc.pltd
Base Serial Number	BR010274
Optical Head Serial Number	788BR10158
CFX Maestro Version	5.3.022.1030.
