# Supplementary material for: Hominoid-specific transposable elements reshaped neural crest migration in craniofacial development
Source: Mol Syst Biol. 2025 Sep 22;21(12):1731–47. doi: 10.1038/s44320-025-00151-z (PMC12673149; doi:10.1038/s44320-025-00151-z)
Supplement: Supplementary file 8 — Source data Fig. 1 [file 44320_2025_151_MOESM8_ESM.zip › FIGURE1/1F/20250512-Laura-Catherine-qPCR-NCCs-rep10 - Quantification Cq Results.xlsx]

## Sheet: 0
	Well	Fluor	Target	Content	Sample	Biological Set Name	Cq	Cq Mean	Cq Std. Dev	Starting Quantity (SQ)	Log Starting Quantity	SQ Mean	SQ Std. Dev	Set Point	Well Note
	A01	SYBR	OCT4	Unkn	5d-		24.2457	24.2457	0				0	72
	A02	SYBR	OCT4	Unkn	5d-		24.2131	24.2131	0				0	72
	A03	SYBR	OCT4	Unkn	5d-		24.175	24.175	0				0	72
	A04	SYBR	OCT4	Unkn	5d+		22.9854	22.9854	0				0	72
	A05	SYBR	OCT4	Unkn	5d+		23.0622	23.0622	0				0	72
	A06	SYBR	OCT4	Unkn	5d+		22.9913	22.9913	0				0	72
	A07	SYBR	OCT4	Unkn	5d+		24.4145	24.4145	0				0	72
	B01	SYBR	Nanog	Unkn	5d-		29.0975	29.0975	0				0	72
	B02	SYBR	Nanog	Unkn	5d-		28.9647	28.9647	0				0	72
	B03	SYBR	Nanog	Unkn	5d-		29.2495	29.2495	0				0	72
	B04	SYBR	Nanog	Unkn	5d+		27.8092	27.8092	0				0	72
	B05	SYBR	Nanog	Unkn	5d+		27.837	27.837	0				0	72
	B06	SYBR	Nanog	Unkn	5d+		27.9832	27.9832	0				0	72
	B07	SYBR	Nanog	Unkn	5d+		27.8773	27.8773	0				0	72
	C01	SYBR	SOX9	Unkn	5d-		24.2857	24.2857	0				0	72
	C02	SYBR	SOX9	Unkn	5d-		23.9837	23.9837	0				0	72
	C03	SYBR	SOX9	Unkn	5d-		24.1034	24.1034	0				0	72
	C04	SYBR	SOX9	Unkn	5d+		26.6306	26.6306	0				0	72
	C05	SYBR	SOX9	Unkn	5d+		26.5772	26.5772	0				0	72
	C06	SYBR	SOX9	Unkn	5d+		26.7815	26.7815	0				0	72
	C07	SYBR	SOX9	Unkn	5d+		26.4867	26.4867	0				0	72
	D01	SYBR	SOX10	Unkn	5d-		26.3445	26.3445	0				0	72
	D02	SYBR	SOX10	Unkn	5d-		26.3508	26.3508	0				0	72
	D03	SYBR	SOX10	Unkn	5d-		26.233	26.233	0				0	72
	D04	SYBR	SOX10	Unkn	5d+		29.6527	29.6527	0				0	72
	D05	SYBR	SOX10	Unkn	5d+		29.5846	29.5846	0				0	72
	D06	SYBR	SOX10	Unkn	5d+		29.742	29.742	0				0	72
	D07	SYBR	SOX10	Unkn	5d+		29.1795	29.1795	0				0	72
	E01	SYBR	TFAP2A	Unkn	5d-		21.0193	21.0193	0				0	72
	E02	SYBR	TFAP2A	Unkn	5d-		20.8334	20.8334	0				0	72
	E03	SYBR	TFAP2A	Unkn	5d-		7.69118	7.69118	0				0	72
	E04	SYBR	TFAP2A	Unkn	5d+		21.7355	21.7355	0				0	72
	E05	SYBR	TFAP2A	Unkn	5d+		21.8551	21.8551	0				0	72
	E06	SYBR	TFAP2A	Unkn	5d+		21.9557	21.9557	0				0	72
	E07	SYBR	TFAP2A	Unkn	5d+		21.6858	21.6858	0				0	72
	F01	SYBR	TWIST	Unkn	5d-		31.5291	31.5291	0				0	72
	F02	SYBR	TWIST	Unkn	5d-		31.4232	31.4232	0				0	72
	F03	SYBR	TWIST	Unkn	5d-		31.4837	31.4837	0				0	72
	F04	SYBR	TWIST	Unkn	5d+		30.267	30.267	0				0	72
	F05	SYBR	TWIST	Unkn	5d+		30.1888	30.1888	0				0	72
	F06	SYBR	TWIST	Unkn	5d+		30.3489	30.3489	0				0	72
	F07	SYBR	TWIST	Unkn	5d+		32.7753	32.7753	0				0	72
	G01	SYBR	CAS9	Unkn	5d-		17.7699	17.7699	0				0	72
	G02	SYBR	CAS9	Unkn	5d-		17.386	17.386	0				0	72
	G03	SYBR	CAS9	Unkn	5d-		17.4812	17.4812	0				0	72
	G04	SYBR	CAS9	Unkn	5d+		18.093	18.093	0				0	72
	G05	SYBR	CAS9	Unkn	5d+		18.1653	18.1653	0				0	72
	G06	SYBR	CAS9	Unkn	5d+		17.9772	17.9772	0				0	72
	G07	SYBR	CAS9	Unkn	5d+		18.4535	18.4535	0				0	72
	H01	SYBR	GAPDH	Unkn	5d-		17.2467	17.2467	0				0	72
	H02	SYBR	GAPDH	Unkn	5d-		17.2574	17.2574	0				0	72
	H03	SYBR	GAPDH	Unkn	5d-		17.3809	17.3809	0				0	72
	H04	SYBR	GAPDH	Unkn	5d+		17.2359	17.2359	0				0	72
	H05	SYBR	GAPDH	Unkn	5d+		17.2214	17.2214	0				0	72
	H06	SYBR	GAPDH	Unkn	5d+		17.3436	17.3436	0				0	72
	H07	SYBR	GAPDH	Unkn	5d+		17.5977	17.5977	0				0	72

## Sheet: Sheet1
Target	Sample	Cq	Average Cq	Delta ct
OCT4	5d-	24.2457	24.2113	6.91625
OCT4	5d-	24.2131
OCT4	5d-	24.175
OCT4	5d+	22.9854	23.0129	5.66331
OCT4	5d+	23.0622
OCT4	5d+	22.9913
OCT4	5d+	24.4145
Nanog	5d-	29.0975	29.1039	11.8089
Nanog	5d-	28.9647
Nanog	5d-	29.2495
Nanog	5d+	27.8092	27.8767	10.527
Nanog	5d+	27.837
Nanog	5d+	27.9832
Nanog	5d+	27.8773
SOX9	5d-	24.2857	24.1243	6.82929
SOX9	5d-	23.9837
SOX9	5d-	24.1034
SOX9	5d+	26.6306	26.619	9.26933
SOX9	5d+	26.5772
SOX9	5d+	26.7815
SOX9	5d+	26.4867
SOX10	5d-	26.3445	26.3094	9.01442
SOX10	5d-	26.3508
SOX10	5d-	26.233
SOX10	5d+	29.6527	29.6597	12.3101
SOX10	5d+	29.5846
SOX10	5d+	29.742
SOX10	5d+	29.1795
TFAP2A	5d-	21.0193	20.9264	3.63135
TFAP2A	5d-	20.8334
TFAP2A	5d-	7.69118
TFAP2A	5d+	21.7355	21.808	4.45839
TFAP2A	5d+	21.8551
TFAP2A	5d+	21.9557
TFAP2A	5d+	21.6858
TWIST	5d-	31.5291	31.4787	14.1837
TWIST	5d-	31.4232
TWIST	5d-	31.4837
TWIST	5d+	30.267	30.2682	12.9186
TWIST	5d+	30.1888
TWIST	5d+	30.3489
TWIST	5d+	32.7753
CAS9	5d-	17.7699	17.5457	0.250715
CAS9	5d-	17.386
CAS9	5d-	17.4812
CAS9	5d+	18.093	18.0785	0.72884
CAS9	5d+	18.1653
CAS9	5d+	17.9772
CAS9	5d+	18.4535
GAPDH	5d-	17.2467	17.295	0
GAPDH	5d-	17.2574
GAPDH	5d-	17.3809
GAPDH	5d+	17.2359	17.3496	0
GAPDH	5d+	17.2214
GAPDH	5d+	17.3436
GAPDH	5d+	17.5977

## Sheet: Run Information
File Name	20250512-Laura-Catherine-qPCR-NCCs-rep10.pcrd
Created By User	admin
Notes
ID
Run Started	05/12/2025 12:59:37 UTC
Run Ended	05/12/2025 14:09:31 UTC
Sample Vol	10
Lid Temp	105
Protocol File Name	2-step-LD.prcl
Plate Setup File Name	NCCs-LD.pltd
Base Serial Number	BR010274
Optical Head Serial Number	788BR10158
CFX Maestro Version	4.1.2433.1219.
