# Supplementary material for: Hominoid-specific transposable elements reshaped neural crest migration in craniofacial development
Source: Mol Syst Biol. 2025 Sep 22;21(12):1731–47. doi: 10.1038/s44320-025-00151-z (PMC12673149; doi:10.1038/s44320-025-00151-z)
Supplement: Supplementary file 8 — Source data Fig. 1 [file 44320_2025_151_MOESM8_ESM.zip › FIGURE1/1F/241029-LauraBeatriz-qPCR-NCC-reps2-d0d5d6-plate2 - Quantification Cq Results.xlsx]

## Sheet: Run Information
File Name	241029-LauraBeatriz-qPCR-NCC-reps2-d0d5d6-plate2.pcrd
Created By User	admin
Notes
ID
Run Started	10/29/2024 16:27:08 UTC
Run Ended	10/29/2024 17:38:57 UTC
Sample Vol	10
Lid Temp	105
Protocol File Name	Laurad-qPCR-newest-nomelt.prcl
Plate Setup File Name	laurad-cncc.pltd
Base Serial Number	BR010274
Optical Head Serial Number	788BR10158
CFX Maestro Version	5.3.022.1030.

## Sheet: 0
	Well	Fluor	Target	Content	Sample	Biological Set Name	Cq	Cq Mean	Cq Std. Dev	Starting Quantity (SQ)	Log Starting Quantity	SQ Mean	SQ Std. Dev	Set Point	Well Note
	A01	SYBR	OCT4	Unkn	d5 NCC pap HST2		21.3927	21.3927	0				0	72
	A02	SYBR	NANOG	Unkn	d5 NCC pap HST2		26.2986	26.2986	0				0	72
	A03	SYBR	SOX2	Unkn	d5 NCC pap HST2		24.3837	24.3837	0				0	72
	A04	SYBR	SOX9	Unkn	d5 NCC pap HST2		26.0145	26.0145	0				0	72
	A05	SYBR	TWIST1	Unkn	d5 NCC pap HST2		30.0244	30.0244	0				0	72
	A06	SYBR	NR2F1	Unkn	d5 NCC pap HST2		26.423	26.423	0				0	72
	A08	SYBR	SOX10	Unkn	d5 NCC pap HST2		29.5161	29.5161	0				0	72
	A09	SYBR	CAS9	Unkn	d5 NCC pap HST2		18.5643	18.5643	0				0	72
	A10	SYBR	GAPDH	Unkn	d5 NCC pap HST2		17.6234	17.6234	0				0	72
	A11	SYBR	TFAP2A	Unkn	d5 NCC pap HST2		36.4805	36.4805	0				0	72
	A12	SYBR	OCT4	Unkn	d6 NCC kit HST2		35.0627	35.0627	0				0	72
	B01	SYBR	OCT4	Unkn	d5 NCC pap HST2		21.6472	21.6472	0				0	72
	B02	SYBR	NANOG	Unkn	d5 NCC pap HST2		26.5919	26.5919	0				0	72
	B03	SYBR	SOX2	Unkn	d5 NCC pap HST2		24.9745	24.9745	0				0	72
	B04	SYBR	SOX9	Unkn	d5 NCC pap HST2		26.1305	26.1305	0				0	72
	B05	SYBR	TWIST1	Unkn	d5 NCC pap HST2		29.6657	29.6657	0				0	72
	B06	SYBR	NR2F1	Unkn	d5 NCC pap HST2		26.6138	26.6138	0				0	72
	B08	SYBR	SOX10	Unkn	d5 NCC pap HST2		29.7933	29.7933	0				0	72
	B09	SYBR	CAS9	Unkn	d5 NCC pap HST2		18.5564	18.5564	0				0	72
	B10	SYBR	GAPDH	Unkn	d5 NCC pap HST2		18.0125	18.0125	0				0	72
	B11	SYBR	TFAP2A	Unkn	d5 NCC pap HST2		20.3014	20.3014	0				0	72
	B12	SYBR	NANOG	Unkn	d6 NCC kit HST2		28.3448	28.3448	0				0	72
	C01	SYBR	OCT4	Unkn	d5 NCC pap HST2		21.69	21.69	0				0	72
	C02	SYBR	NANOG	Unkn	d5 NCC pap HST2		26.7194	26.7194	0				0	72
	C03	SYBR	SOX2	Unkn	d5 NCC pap HST2		24.7459	24.7459	0				0	72
	C04	SYBR	SOX9	Unkn	d5 NCC pap HST2		26.1207	26.1207	0				0	72
	C05	SYBR	TWIST1	Unkn	d5 NCC pap HST2		30.2186	30.2186	0				0	72
	C06	SYBR	NR2F1	Unkn	d5 NCC pap HST2		26.4973	26.4973	0				0	72
	C08	SYBR	SOX10	Unkn	d5 NCC pap HST2		29.6827	29.6827	0				0	72
	C09	SYBR	CAS9	Unkn	d5 NCC pap HST2		18.6639	18.6639	0				0	72
	C10	SYBR	GAPDH	Unkn	d5 NCC pap HST2		17.7577	17.7577	0				0	72
	C11	SYBR	TFAP2A	Unkn	d5 NCC pap HST2		19.9995	19.9995	0				0	72
	C12	SYBR	SOX9	Unkn	d6 NCC kit HST2		25.6326	25.6326	0				0	72
	D01	SYBR	OCT4	Unkn	d6 NCC kit NOG2		27.0644	27.0644	0				0	72
	D02	SYBR	NANOG	Unkn	d6 NCC kit NOG2		29.649	29.649	0				0	72
	D03	SYBR	SOX2	Unkn	d6 NCC kit NOG2		21.861	21.861	0				0	72
	D04	SYBR	SOX9	Unkn	d6 NCC kit NOG2		26.7006	26.7006	0				0	72
	D05	SYBR	TWIST1	Unkn	d6 NCC kit NOG2		32.9219	32.9219	0				0	72
	D06	SYBR	NR2F1	Unkn	d6 NCC kit NOG2		21.5194	21.5194	0				0	72
	D08	SYBR	SOX10	Unkn	d6 NCC kit NOG2		30.4633	30.4633	0				0	72
	D09	SYBR	CAS9	Unkn	d6 NCC kit NOG2		19.0967	19.0967	0				0	72
	D10	SYBR	GAPDH	Unkn	d6 NCC kit NOG2			0	0			0	0	72
	D11	SYBR	TFAP2A	Unkn	d6 NCC kit NOG2		27.1974	27.1974	0				0	72
	D12	SYBR	TWIST1	Unkn	d6 NCC kit HST2		31.3336	31.3336	0				0	72
	E01	SYBR	OCT4	Unkn	d6 NCC kit NOG2		27.1019	27.1019	0				0	72
	E02	SYBR	NANOG	Unkn	d6 NCC kit NOG2		29.492	29.492	0				0	72
	E03	SYBR	SOX2	Unkn	d6 NCC kit NOG2		21.4019	21.4019	0				0	72
	E04	SYBR	SOX9	Unkn	d6 NCC kit NOG2		26.5174	26.5174	0				0	72
	E05	SYBR	TWIST1	Unkn	d6 NCC kit NOG2		32.375	32.375	0				0	72
	E06	SYBR	NR2F1	Unkn	d6 NCC kit NOG2		21.4285	21.4285	0				0	72
	E08	SYBR	SOX10	Unkn	d6 NCC kit NOG2		30.2718	30.2718	0				0	72
	E09	SYBR	CAS9	Unkn	d6 NCC kit NOG2		19.0711	19.0711	0				0	72
	E10	SYBR	GAPDH	Unkn	d6 NCC kit NOG2		18.2498	18.2498	0				0	72
	E11	SYBR	TFAP2A	Unkn	d6 NCC kit NOG2		27.0869	27.0869	0				0	72
	E12	SYBR	NR2F1	Unkn	d6 NCC kit HST2		21.2169	21.2169	0				0	72
	F01	SYBR	OCT4	Unkn	d6 NCC kit NOG2		27.0227	27.0227	0				0	72
	F02	SYBR	NANOG	Unkn	d6 NCC kit NOG2		29.4129	29.4129	0				0	72
	F03	SYBR	SOX2	Unkn	d6 NCC kit NOG2		21.2485	21.2485	0				0	72
	F04	SYBR	SOX9	Unkn	d6 NCC kit NOG2		26.7637	26.7637	0				0	72
	F05	SYBR	TWIST1	Unkn	d6 NCC kit NOG2		32.4314	32.4314	0				0	72
	F06	SYBR	NR2F1	Unkn	d6 NCC kit NOG2		21.5783	21.5783	0				0	72
	F08	SYBR	SOX10	Unkn	d6 NCC kit NOG2		30.4495	30.4495	0				0	72
	F09	SYBR	CAS9	Unkn	d6 NCC kit NOG2		19.1458	19.1458	0				0	72
	F10	SYBR	GAPDH	Unkn	d6 NCC kit NOG2		18.4373	18.4373	0				0	72
	F11	SYBR	TFAP2A	Unkn	d6 NCC kit NOG2		27.3774	27.3774	0				0	72
	F12	SYBR	TFAP2A	Unkn	d6 NCC kit HST2		27.0772	27.0772	0				0	72
	G01	SYBR	OCT4	Unkn	d6 NCC kit HST2		26.1477	26.1477	0				0	72
	G02	SYBR	NANOG	Unkn	d6 NCC kit HST2		28.1376	28.1376	0				0	72
	G03	SYBR	SOX2	Unkn	d6 NCC kit HST2		20.735	20.735	0				0	72
	G04	SYBR	SOX9	Unkn	d6 NCC kit HST2		25.4988	25.4988	0				0	72
	G05	SYBR	TWIST1	Unkn	d6 NCC kit HST2		31.242	31.242	0				0	72
	G06	SYBR	NR2F1	Unkn	d6 NCC kit HST2		21.1372	21.1372	0				0	72
	G08	SYBR	SOX10	Unkn	d6 NCC kit HST2		29.6765	29.6765	0				0	72
	G09	SYBR	CAS9	Unkn	d6 NCC kit HST2		18.4241	18.4241	0				0	72
	G10	SYBR	GAPDH	Unkn	d6 NCC kit HST2		18.1828	18.1828	0				0	72
	G11	SYBR	TFAP2A	Unkn	d6 NCC kit HST2		26.8718	26.8718	0				0	72
	G12	SYBR	CAS9	Unkn	d6 NCC kit HST2		18.3746	18.3746	0				0	72
	H01	SYBR	OCT4	Unkn	d6 NCC kit HST2		26.2141	26.2141	0				0	72
	H02	SYBR	NANOG	Unkn	d6 NCC kit HST2		28.9985	28.9985	0				0	72
	H03	SYBR	SOX2	Unkn	d6 NCC kit HST2		21.1785	21.1785	0				0	72
	H04	SYBR	SOX9	Unkn	d6 NCC kit HST2		25.7735	25.7735	0				0	72
	H05	SYBR	TWIST1	Unkn	d6 NCC kit HST2		32.0254	32.0254	0				0	72
	H06	SYBR	NR2F1	Unkn	d6 NCC kit HST2		21.2452	21.2452	0				0	72
	H08	SYBR	SOX10	Unkn	d6 NCC kit HST2		29.4613	29.4613	0				0	72
	H09	SYBR	CAS9	Unkn	d6 NCC kit HST2		18.484	18.484	0				0	72
	H10	SYBR	GAPDH	Unkn	d6 NCC kit HST2		18.2832	18.2832	0				0	72
	H11	SYBR	TFAP2A	Unkn	d6 NCC kit HST2		26.6982	26.6982	0				0	72
	H12	SYBR	GAPDH	Unkn	d6 NCC kit HST2		30.7473	30.7473	0				0	72

## Sheet: Sheet1
Target	Sample	Cq		Target	Sample	Cq	Average Cq	Delta Ct
CAS9	d5 NCC pap HST2	18.5643		OCT4	d5 NCC pap HST2	21.3927	21.5766	3.77876
CAS9	d5 NCC pap HST2	18.5564		OCT4	d5 NCC pap HST2	21.6472
CAS9	d5 NCC pap HST2	18.6639		OCT4	d5 NCC pap HST2	21.69
CAS9	d6 NCC kit NOG2	19.0967		OCT4	d6 NCC kit NOG2	27.0644	27.063	8.71947
CAS9	d6 NCC kit NOG2	19.0711		OCT4	d6 NCC kit NOG2	27.1019
CAS9	d6 NCC kit NOG2	19.1458		OCT4	d6 NCC kit NOG2	27.0227
CAS9	d6 NCC kit HST2	18.4241		OCT4	d6 NCC kit HST2	35.0627	26.1809	7.94788
CAS9	d6 NCC kit HST2	18.3746		OCT4	d6 NCC kit HST2	26.1477
CAS9	d6 NCC kit HST2	18.484		OCT4	d6 NCC kit HST2	26.2141
GAPDH	d5 NCC pap HST2	17.6234		NANOG	d5 NCC pap HST2	26.2986	26.5367	8.73879
GAPDH	d5 NCC pap HST2	18.0125		NANOG	d5 NCC pap HST2	26.5919
GAPDH	d5 NCC pap HST2	17.7577		NANOG	d5 NCC pap HST2	26.7194
GAPDH	d6 NCC kit NOG2			NANOG	d6 NCC kit NOG2	29.649	29.518	11.1744
GAPDH	d6 NCC kit NOG2	18.2498		NANOG	d6 NCC kit NOG2	29.492
GAPDH	d6 NCC kit NOG2	18.4373		NANOG	d6 NCC kit NOG2	29.4129
GAPDH	d6 NCC kit HST2	18.1828		NANOG	d6 NCC kit HST2	28.3448	28.2412	10.0082
GAPDH	d6 NCC kit HST2	18.2832		NANOG	d6 NCC kit HST2	28.1376
GAPDH	d6 NCC kit HST2	30.7473		NANOG	d6 NCC kit HST2	28.9985
NANOG	d5 NCC pap HST2	26.2986		SOX2	d5 NCC pap HST2	24.3837	24.7014	6.90351
NANOG	d5 NCC pap HST2	26.5919		SOX2	d5 NCC pap HST2	24.9745
NANOG	d6 NCC kit HST2	28.3448		SOX2	d5 NCC pap HST2	24.7459
NANOG	d5 NCC pap HST2	26.7194		SOX2	d6 NCC kit NOG2	21.861	21.5038	3.16024
NANOG	d6 NCC kit NOG2	29.649		SOX2	d6 NCC kit NOG2	21.4019
NANOG	d6 NCC kit NOG2	29.492		SOX2	d6 NCC kit NOG2	21.2485
NANOG	d6 NCC kit NOG2	29.4129		SOX2	d6 NCC kit HST2	20.735	20.9567	2.72371
NANOG	d6 NCC kit HST2	28.1376		SOX2	d6 NCC kit HST2	21.1785
NANOG	d6 NCC kit HST2	28.9985		SOX9	d5 NCC pap HST2	26.0145	26.0886	8.2907
NR2F1	d5 NCC pap HST2	26.423		SOX9	d5 NCC pap HST2	26.1305
NR2F1	d5 NCC pap HST2	26.6138		SOX9	d5 NCC pap HST2	26.1207
NR2F1	d5 NCC pap HST2	26.4973		SOX9	d6 NCC kit NOG2	26.7006	26.6606	8.31702
NR2F1	d6 NCC kit NOG2	21.5194		SOX9	d6 NCC kit NOG2	26.5174
NR2F1	d6 NCC kit NOG2	21.4285		SOX9	d6 NCC kit NOG2	26.7637
NR2F1	d6 NCC kit HST2	21.2169		SOX9	d6 NCC kit HST2	25.6326	25.635	7.40195
NR2F1	d6 NCC kit NOG2	21.5783		SOX9	d6 NCC kit HST2	25.4988
NR2F1	d6 NCC kit HST2	21.1372		SOX9	d6 NCC kit HST2	25.7735
NR2F1	d6 NCC kit HST2	21.2452		TWIST1	d5 NCC pap HST2	30.0244	29.9696	12.1717
OCT4	d5 NCC pap HST2	21.3927		TWIST1	d5 NCC pap HST2	29.6657
OCT4	d6 NCC kit HST2	35.0627		TWIST1	d5 NCC pap HST2	30.2186
OCT4	d5 NCC pap HST2	21.6472		TWIST1	d6 NCC kit NOG2	32.9219	32.5761	14.2325
OCT4	d5 NCC pap HST2	21.69		TWIST1	d6 NCC kit NOG2	32.375
OCT4	d6 NCC kit NOG2	27.0644		TWIST1	d6 NCC kit NOG2	32.4314
OCT4	d6 NCC kit NOG2	27.1019		TWIST1	d6 NCC kit HST2	31.3336	31.2878	13.0548
OCT4	d6 NCC kit NOG2	27.0227		TWIST1	d6 NCC kit HST2	31.242
OCT4	d6 NCC kit HST2	26.1477		TWIST1	d6 NCC kit HST2	32.0254
OCT4	d6 NCC kit HST2	26.2141		NR2F1	d5 NCC pap HST2	26.423	26.5113	8.71347
SOX10	d5 NCC pap HST2	29.5161		NR2F1	d5 NCC pap HST2	26.6138
SOX10	d5 NCC pap HST2	29.7933		NR2F1	d5 NCC pap HST2	26.4973
SOX10	d5 NCC pap HST2	29.6827		NR2F1	d6 NCC kit NOG2	21.5194	21.5087	3.16516
SOX10	d6 NCC kit NOG2	30.4633		NR2F1	d6 NCC kit NOG2	21.4285
SOX10	d6 NCC kit NOG2	30.2718		NR2F1	d6 NCC kit NOG2	21.5783
SOX10	d6 NCC kit NOG2	30.4495		NR2F1	d6 NCC kit HST2	21.2169	21.1998	2.96679
SOX10	d6 NCC kit HST2	29.6765		NR2F1	d6 NCC kit HST2	21.1372
SOX10	d6 NCC kit HST2	29.4613		NR2F1	d6 NCC kit HST2	21.2452
SOX2	d5 NCC pap HST2	24.3837		TFAP2A	d5 NCC pap HST2	36.4805	20.1505	2.35263
SOX2	d5 NCC pap HST2	24.9745		TFAP2A	d5 NCC pap HST2	20.3014
SOX2	d5 NCC pap HST2	24.7459		TFAP2A	d5 NCC pap HST2	19.9995
SOX2	d6 NCC kit NOG2	21.861		TFAP2A	d6 NCC kit NOG2	27.1974	27.2206	8.87704
SOX2	d6 NCC kit NOG2	21.4019		TFAP2A	d6 NCC kit NOG2	27.0869
SOX2	d6 NCC kit NOG2	21.2485		TFAP2A	d6 NCC kit NOG2	27.3774
SOX2	d6 NCC kit HST2	20.735		TFAP2A	d6 NCC kit HST2	27.0772	26.8824	8.6494
SOX2	d6 NCC kit HST2	21.1785		TFAP2A	d6 NCC kit HST2	26.8718
SOX9	d5 NCC pap HST2	26.0145		TFAP2A	d6 NCC kit HST2	26.6982
SOX9	d5 NCC pap HST2	26.1305		SOX10	d5 NCC pap HST2	29.5161	29.664	11.8662
SOX9	d5 NCC pap HST2	26.1207		SOX10	d5 NCC pap HST2	29.7933
SOX9	d6 NCC kit HST2	25.6326		SOX10	d5 NCC pap HST2	29.6827
SOX9	d6 NCC kit NOG2	26.7006		SOX10	d6 NCC kit NOG2	30.4633	30.3949	12.0513
SOX9	d6 NCC kit NOG2	26.5174		SOX10	d6 NCC kit NOG2	30.2718
SOX9	d6 NCC kit NOG2	26.7637		SOX10	d6 NCC kit NOG2	30.4495
SOX9	d6 NCC kit HST2	25.4988		SOX10	d6 NCC kit HST2	29.6765	29.5689	11.3359
SOX9	d6 NCC kit HST2	25.7735		SOX10	d6 NCC kit HST2	29.4613
TFAP2A	d5 NCC pap HST2	36.4805		CAS9	d5 NCC pap HST2	18.5643	18.5949	0.797036
TFAP2A	d5 NCC pap HST2	20.3014		CAS9	d5 NCC pap HST2	18.5564
TFAP2A	d5 NCC pap HST2	19.9995		CAS9	d5 NCC pap HST2	18.6639
TFAP2A	d6 NCC kit NOG2	27.1974		CAS9	d6 NCC kit NOG2	19.0967	19.1045	0.760977
TFAP2A	d6 NCC kit NOG2	27.0869		CAS9	d6 NCC kit NOG2	19.0711
TFAP2A	d6 NCC kit NOG2	27.3774		CAS9	d6 NCC kit NOG2	19.1458
TFAP2A	d6 NCC kit HST2	27.0772		CAS9	d6 NCC kit HST2	18.4241	18.4276	0.194559
TFAP2A	d6 NCC kit HST2	26.8718		CAS9	d6 NCC kit HST2	18.3746
TFAP2A	d6 NCC kit HST2	26.6982		CAS9	d6 NCC kit HST2	18.484
TWIST1	d5 NCC pap HST2	30.0244		GAPDH	d5 NCC pap HST2	17.6234	17.7979
TWIST1	d5 NCC pap HST2	29.6657		GAPDH	d5 NCC pap HST2	18.0125
TWIST1	d5 NCC pap HST2	30.2186		GAPDH	d5 NCC pap HST2	17.7577
TWIST1	d6 NCC kit NOG2	32.9219		GAPDH	d6 NCC kit NOG2		18.3436
TWIST1	d6 NCC kit HST2	31.3336		GAPDH	d6 NCC kit NOG2	18.2498
TWIST1	d6 NCC kit NOG2	32.375		GAPDH	d6 NCC kit NOG2	18.4373
TWIST1	d6 NCC kit NOG2	32.4314		GAPDH	d6 NCC kit HST2	18.1828	18.233
TWIST1	d6 NCC kit HST2	31.242		GAPDH	d6 NCC kit HST2	18.2832
TWIST1	d6 NCC kit HST2	32.0254		GAPDH	d6 NCC kit HST2	30.7473

## Sheet: Sheet1 (3)
Target	Sample	Cq			Target	Sample	Cq	Average	Delta Ct
CAS9	D0 hIPSC NOG2	23.218			OCT4	D0 hIPSC NOG2	18.2832	18.4754	0.879915
CAS9	d5 NCC par NOG2	19.1739			OCT4	D0 hIPSC NOG2	18.496
CAS9	D0 hIPSC NOG2	23.3145			OCT4	D0 hIPSC NOG2	18.6468
CAS9	D0 hIPSC NOG2	23.2056			OCT4	D0 hiPSC HSTE2	18.5573	18.6362	0.727033
CAS9	D0 hiPSC HSTE2	23.3654			OCT4	D0 hiPSC HSTE2	18.6724
CAS9	D0 hiPSC HSTE2	23.2136			OCT4	D0 hiPSC HSTE2	18.679
CAS9	D0 hiPSC HSTE2	23.5863			OCT4	d5 NCC par NOG2	22.0765	22.0678	3.62849
CAS9	d5 NCC par NOG2	19.2955			OCT4	d5 NCC par NOG2	21.9786
CAS9	d5 NCC par NOG2	19.4555			OCT4	d5 NCC par NOG2	22.1482
GAPDH	D0 hIPSC NOG2	17.5421			NANOG	D0 hIPSC NOG2	21.578	21.8253	4.2299
GAPDH	D0 hIPSC NOG2	17.5702			NANOG	D0 hIPSC NOG2	22.0142
GAPDH	d5 NCC par NOG2	18.4836			NANOG	D0 hIPSC NOG2	21.8839
GAPDH	D0 hIPSC NOG2	17.674			NANOG	D0 hiPSC HSTE2	21.6788	21.8013	3.89215
GAPDH	D0 hiPSC HSTE2	17.8756			NANOG	D0 hiPSC HSTE2	21.7132
GAPDH	D0 hiPSC HSTE2	17.8859			NANOG	D0 hiPSC HSTE2	22.012
GAPDH	D0 hiPSC HSTE2	17.9661			NANOG	d5 NCC par NOG2	26.9491	26.837	8.39764
GAPDH	d5 NCC par NOG2	18.3259			NANOG	d5 NCC par NOG2	26.703
GAPDH	d5 NCC par NOG2	18.5083			NANOG	d5 NCC par NOG2	26.8588
NANOG	D0 hIPSC NOG2	21.578			SOX2	D0 hIPSC NOG2	21.9221	22.0346	4.43912
NANOG	D0 hIPSC NOG2	22.0142			SOX2	D0 hIPSC NOG2	22.1264
NANOG	d5 NCC par NOG2	26.9491			SOX2	D0 hIPSC NOG2	22.0552
NANOG	D0 hIPSC NOG2	21.8839			SOX2	D0 hiPSC HSTE2	21.4207	21.511	3.6018
NANOG	D0 hiPSC HSTE2	21.6788			SOX2	D0 hiPSC HSTE2	21.5239
NANOG	noRT	37.2932			SOX2	D0 hiPSC HSTE2	21.5884
NANOG	D0 hiPSC HSTE2	21.7132			SOX2	d5 NCC par NOG2	25.7424	25.7048	7.26549
NANOG	D0 hiPSC HSTE2	22.012			SOX2	d5 NCC par NOG2	25.528
NANOG	d5 NCC par NOG2	26.703			SOX2	d5 NCC par NOG2	25.844
NANOG	d5 NCC par NOG2	26.8588			SOX9	D0 hIPSC NOG2	28.2763	28.4128	10.8173
NR2F1	D0 hIPSC NOG2	37.8277			SOX9	D0 hIPSC NOG2	28.5915
NR2F1	D0 hIPSC NOG2	35.9499			SOX9	D0 hIPSC NOG2	28.3705
NR2F1	D0 hIPSC NOG2	35.1144			SOX9	D0 hiPSC HSTE2	28.0391	28.0993	10.1901
NR2F1	D0 hiPSC HSTE2	35.2174			SOX9	D0 hiPSC HSTE2	28.0848
NR2F1	D0 hiPSC HSTE2				SOX9	D0 hiPSC HSTE2	28.174
NR2F1	D0 hiPSC HSTE2	34.2314			SOX9	d5 NCC par NOG2	26.0703	26.1458	7.70645
NR2F1	d5 NCC par NOG2	28.2605			SOX9	d5 NCC par NOG2	26.0472
NR2F1	d5 NCC par NOG2	28.0625			SOX9	d5 NCC par NOG2	26.3198
NR2F1	d5 NCC par NOG2	28.364			TWIST1	D0 hIPSC NOG2	32.4386	32.4564	14.8609
NR2F1	noRT				TWIST1	D0 hIPSC NOG2	32.5965
OCT4	D0 hIPSC NOG2	18.2832			TWIST1	D0 hIPSC NOG2	32.3341
OCT4	d5 NCC par NOG2	22.0765			TWIST1	D0 hiPSC HSTE2	31.7065	31.7754	13.8662
OCT4	D0 hIPSC NOG2	18.496			TWIST1	D0 hiPSC HSTE2	32.3542
OCT4	D0 hIPSC NOG2	18.6468			TWIST1	D0 hiPSC HSTE2	31.8442
OCT4	noRT	35.4055			TWIST1	d5 NCC par NOG2	29.9365	29.7349	11.2956
OCT4	D0 hiPSC HSTE2	18.5573			TWIST1	d5 NCC par NOG2	29.4815
OCT4	D0 hiPSC HSTE2	18.6724			TWIST1	d5 NCC par NOG2	29.7866
OCT4	D0 hiPSC HSTE2	18.679			NR2F1	D0 hIPSC NOG2	37.8277	35.5321	17.9367
OCT4	d5 NCC par NOG2	21.9786			NR2F1	D0 hIPSC NOG2	35.9499
OCT4	d5 NCC par NOG2	22.1482			NR2F1	D0 hIPSC NOG2	35.1144
SOX10	D0 hIPSC NOG2	29.3453			NR2F1	D0 hiPSC HSTE2	35.2174	34.7244	16.8152
SOX10	D0 hIPSC NOG2	29.8129			NR2F1	D0 hiPSC HSTE2
SOX10	D0 hIPSC NOG2	29.6353			NR2F1	D0 hiPSC HSTE2	34.2314
SOX10	D0 hiPSC HSTE2	28.8586			NR2F1	d5 NCC par NOG2	28.2605	28.229	9.78968
SOX10	D0 hiPSC HSTE2	28.9749			NR2F1	d5 NCC par NOG2	28.0625
SOX10	D0 hiPSC HSTE2	28.8773			NR2F1	d5 NCC par NOG2	28.364
SOX10	d5 NCC par NOG2	30.9731			TFAP2A	D0 hIPSC NOG2	33.8854	33.8401	16.2447
SOX10	d5 NCC par NOG2	31.1978			TFAP2A	D0 hIPSC NOG2	34.6601
SOX10	d5 NCC par NOG2	31.2222			TFAP2A	D0 hIPSC NOG2	33.7948
SOX2	D0 hIPSC NOG2	21.9221			TFAP2A	D0 hiPSC HSTE2	32.2492	32.1623	14.2531
SOX2	D0 hIPSC NOG2	22.1264			TFAP2A	D0 hiPSC HSTE2	32.8194
SOX2	D0 hIPSC NOG2	22.0552			TFAP2A	D0 hiPSC HSTE2	32.0755
SOX2	d5 NCC par NOG2	25.7424			TFAP2A	d5 NCC par NOG2	20.2868	20.3744	1.93509
SOX2	D0 hiPSC HSTE2	21.4207			TFAP2A	d5 NCC par NOG2	20.3974
SOX2	D0 hiPSC HSTE2	21.5239			TFAP2A	d5 NCC par NOG2	20.439
SOX2	noRT				SOX10	D0 hIPSC NOG2	29.3453	29.5979	12.0024
SOX2	D0 hiPSC HSTE2	21.5884			SOX10	D0 hIPSC NOG2	29.8129
SOX2	d5 NCC par NOG2	25.528			SOX10	D0 hIPSC NOG2	29.6353
SOX2	d5 NCC par NOG2	25.844			SOX10	D0 hiPSC HSTE2	28.8586	28.9036	10.9944
SOX9	D0 hIPSC NOG2	28.2763			SOX10	D0 hiPSC HSTE2	28.9749
SOX9	D0 hIPSC NOG2	28.5915			SOX10	D0 hiPSC HSTE2	28.8773
SOX9	D0 hIPSC NOG2	28.3705			SOX10	d5 NCC par NOG2	30.9731	31.131	12.6917
SOX9	D0 hiPSC HSTE2	28.0391			SOX10	d5 NCC par NOG2	31.1978
SOX9	d5 NCC par NOG2	26.0703			SOX10	d5 NCC par NOG2	31.2222
SOX9	D0 hiPSC HSTE2	28.0848			CAS9	D0 hIPSC NOG2	23.218	23.246	5.6506
SOX9	D0 hiPSC HSTE2	28.174			CAS9	D0 hIPSC NOG2	23.3145
SOX9	noRT				CAS9	D0 hIPSC NOG2	23.2056
SOX9	d5 NCC par NOG2	26.0472			CAS9	D0 hiPSC HSTE2	23.3654	23.3884	5.47924
SOX9	d5 NCC par NOG2	26.3198			CAS9	D0 hiPSC HSTE2	23.2136
TFAP2A	D0 hIPSC NOG2	33.8854			CAS9	D0 hiPSC HSTE2	23.5863
TFAP2A	D0 hIPSC NOG2	34.6601			CAS9	d5 NCC par NOG2	19.1739	19.3083	0.869
TFAP2A	D0 hIPSC NOG2	33.7948			CAS9	d5 NCC par NOG2	19.2955
TFAP2A	D0 hiPSC HSTE2	32.2492			CAS9	d5 NCC par NOG2	19.4555
TFAP2A	D0 hiPSC HSTE2	32.8194			GAPDH	D0 hIPSC NOG2	17.5421	17.5954
TFAP2A	D0 hiPSC HSTE2	32.0755			GAPDH	D0 hIPSC NOG2	17.5702
TFAP2A	d5 NCC par NOG2	20.2868			GAPDH	D0 hIPSC NOG2	17.674
TFAP2A	d5 NCC par NOG2	20.3974			GAPDH	D0 hiPSC HSTE2	17.8756	17.9092
TFAP2A	d5 NCC par NOG2	20.439			GAPDH	D0 hiPSC HSTE2	17.8859
TWIST1	D0 hIPSC NOG2	32.4386			GAPDH	D0 hiPSC HSTE2	17.9661
TWIST1	D0 hIPSC NOG2	32.5965			GAPDH	d5 NCC par NOG2	18.4836	18.4393
TWIST1	D0 hIPSC NOG2	32.3341			GAPDH	d5 NCC par NOG2	18.3259
TWIST1	D0 hiPSC HSTE2	31.7065			GAPDH	d5 NCC par NOG2	18.5083
TWIST1	D0 hiPSC HSTE2	32.3542
TWIST1	d5 NCC par NOG2	29.9365
TWIST1	D0 hiPSC HSTE2	31.8442
TWIST1	d5 NCC par NOG2	29.4815
TWIST1	noRT
TWIST1	d5 NCC par NOG2	29.7866
