# Supplementary material for: Hominoid-specific transposable elements reshaped neural crest migration in craniofacial development
Source: Mol Syst Biol. 2025 Sep 22;21(12):1731–47. doi: 10.1038/s44320-025-00151-z (PMC12673149; doi:10.1038/s44320-025-00151-z)
Supplement: Supplementary file 8 — Source data Fig. 1 [file 44320_2025_151_MOESM8_ESM.zip › FIGURE1/1F/241029-LauraBeatriz-qPCR-NCC-reps2-d0d5d6-plate1 - Quantification Cq Results.xlsx]

## Sheet: 0
	Well	Fluor	Target	Content	Sample	Biological Set Name	Cq	Cq Mean	Cq Std. Dev	Starting Quantity (SQ)	Log Starting Quantity	SQ Mean	SQ Std. Dev	Set Point	Well Note
	A01	SYBR	OCT4	Unkn	D0 hIPSC NOG2		18.2832	18.2832	0				0	72
	A02	SYBR	NANOG	Unkn	D0 hIPSC NOG2		21.578	21.578	0				0	72
	A03	SYBR	SOX2	Unkn	D0 hIPSC NOG2		21.9221	21.9221	0				0	72
	A04	SYBR	SOX9	Unkn	D0 hIPSC NOG2		28.2763	28.2763	0				0	72
	A05	SYBR	TWIST1	Unkn	D0 hIPSC NOG2		32.4386	32.4386	0				0	72
	A06	SYBR	NR2F1	Unkn	D0 hIPSC NOG2		37.8277	37.8277	0				0	72
	A07	SYBR	TFAP2A	Unkn	D0 hIPSC NOG2		33.8854	33.8854	0				0	72
	A08	SYBR	SOX10	Unkn	D0 hIPSC NOG2		29.3453	29.3453	0				0	72
	A09	SYBR	CAS9	Unkn	D0 hIPSC NOG2		23.218	23.218	0				0	72
	A10	SYBR	GAPDH	Unkn	D0 hIPSC NOG2		17.5421	17.5421	0				0	72
	A11	SYBR	OCT4	Unkn	d5 NCC par NOG2		22.0765	22.0765	0				0	72
	A12	SYBR	CAS9	Unkn	d5 NCC par NOG2		19.1739	19.1739	0				0	72
	B01	SYBR	OCT4	Unkn	D0 hIPSC NOG2		18.496	18.496	0				0	72
	B02	SYBR	NANOG	Unkn	D0 hIPSC NOG2		22.0142	22.0142	0				0	72
	B03	SYBR	SOX2	Unkn	D0 hIPSC NOG2		22.1264	22.1264	0				0	72
	B04	SYBR	SOX9	Unkn	D0 hIPSC NOG2		28.5915	28.5915	0				0	72
	B05	SYBR	TWIST1	Unkn	D0 hIPSC NOG2		32.5965	32.5965	0				0	72
	B06	SYBR	NR2F1	Unkn	D0 hIPSC NOG2		35.9499	35.9499	0				0	72
	B07	SYBR	TFAP2A	Unkn	D0 hIPSC NOG2		34.6601	34.6601	0				0	72
	B08	SYBR	SOX10	Unkn	D0 hIPSC NOG2		29.8129	29.8129	0				0	72
	B09	SYBR	CAS9	Unkn	D0 hIPSC NOG2		23.3145	23.3145	0				0	72
	B10	SYBR	GAPDH	Unkn	D0 hIPSC NOG2		17.5702	17.5702	0				0	72
	B11	SYBR	NANOG	Unkn	d5 NCC par NOG2		26.9491	26.9491	0				0	72
	B12	SYBR	GAPDH	Unkn	d5 NCC par NOG2		18.4836	18.4836	0				0	72
	C01	SYBR	OCT4	Unkn	D0 hIPSC NOG2		18.6468	18.6468	0				0	72
	C02	SYBR	NANOG	Unkn	D0 hIPSC NOG2		21.8839	21.8839	0				0	72
	C03	SYBR	SOX2	Unkn	D0 hIPSC NOG2		22.0552	22.0552	0				0	72
	C04	SYBR	SOX9	Unkn	D0 hIPSC NOG2		28.3705	28.3705	0				0	72
	C05	SYBR	TWIST1	Unkn	D0 hIPSC NOG2		32.3341	32.3341	0				0	72
	C06	SYBR	NR2F1	Unkn	D0 hIPSC NOG2		35.1144	35.1144	0				0	72
	C07	SYBR	TFAP2A	Unkn	D0 hIPSC NOG2		33.7948	33.7948	0				0	72
	C08	SYBR	SOX10	Unkn	D0 hIPSC NOG2		29.6353	29.6353	0				0	72
	C09	SYBR	CAS9	Unkn	D0 hIPSC NOG2		23.2056	23.2056	0				0	72
	C10	SYBR	GAPDH	Unkn	D0 hIPSC NOG2		17.674	17.674	0				0	72
	C11	SYBR	SOX2	Unkn	d5 NCC par NOG2		25.7424	25.7424	0				0	72
	C12	SYBR	OCT4	Unkn	noRT		35.4055	35.4055	0				0	72
	D01	SYBR	OCT4	Unkn	D0 hiPSC HSTE2		18.5573	18.5573	0				0	72
	D02	SYBR	NANOG	Unkn	D0 hiPSC HSTE2		21.6788	21.6788	0				0	72
	D03	SYBR	SOX2	Unkn	D0 hiPSC HSTE2		21.4207	21.4207	0				0	72
	D04	SYBR	SOX9	Unkn	D0 hiPSC HSTE2		28.0391	28.0391	0				0	72
	D05	SYBR	TWIST1	Unkn	D0 hiPSC HSTE2		31.7065	31.7065	0				0	72
	D06	SYBR	NR2F1	Unkn	D0 hiPSC HSTE2		35.2174	35.2174	0				0	72
	D07	SYBR	TFAP2A	Unkn	D0 hiPSC HSTE2		32.2492	32.2492	0				0	72
	D08	SYBR	SOX10	Unkn	D0 hiPSC HSTE2		28.8586	28.8586	0				0	72
	D09	SYBR	CAS9	Unkn	D0 hiPSC HSTE2		23.3654	23.3654	0				0	72
	D10	SYBR	GAPDH	Unkn	D0 hiPSC HSTE2		17.8756	17.8756	0				0	72
	D11	SYBR	SOX9	Unkn	d5 NCC par NOG2		26.0703	26.0703	0				0	72
	D12	SYBR	NANOG	Unkn	noRT		37.2932	37.2932	0				0	72
	E01	SYBR	OCT4	Unkn	D0 hiPSC HSTE2		18.6724	18.6724	0				0	72
	E02	SYBR	NANOG	Unkn	D0 hiPSC HSTE2		21.7132	21.7132	0				0	72
	E03	SYBR	SOX2	Unkn	D0 hiPSC HSTE2		21.5239	21.5239	0				0	72
	E04	SYBR	SOX9	Unkn	D0 hiPSC HSTE2		28.0848	28.0848	0				0	72
	E05	SYBR	TWIST1	Unkn	D0 hiPSC HSTE2		32.3542	32.3542	0				0	72
	E06	SYBR	NR2F1	Unkn	D0 hiPSC HSTE2			0	0			0	0	72
	E07	SYBR	TFAP2A	Unkn	D0 hiPSC HSTE2		32.8194	32.8194	0				0	72
	E08	SYBR	SOX10	Unkn	D0 hiPSC HSTE2		28.9749	28.9749	0				0	72
	E09	SYBR	CAS9	Unkn	D0 hiPSC HSTE2		23.2136	23.2136	0				0	72
	E10	SYBR	GAPDH	Unkn	D0 hiPSC HSTE2		17.8859	17.8859	0				0	72
	E11	SYBR	TWIST1	Unkn	d5 NCC par NOG2		29.9365	29.9365	0				0	72
	E12	SYBR	SOX2	Unkn	noRT			0	0			0	0	72
	F01	SYBR	OCT4	Unkn	D0 hiPSC HSTE2		18.679	18.679	0				0	72
	F02	SYBR	NANOG	Unkn	D0 hiPSC HSTE2		22.012	22.012	0				0	72
	F03	SYBR	SOX2	Unkn	D0 hiPSC HSTE2		21.5884	21.5884	0				0	72
	F04	SYBR	SOX9	Unkn	D0 hiPSC HSTE2		28.174	28.174	0				0	72
	F05	SYBR	TWIST1	Unkn	D0 hiPSC HSTE2		31.8442	31.8442	0				0	72
	F06	SYBR	NR2F1	Unkn	D0 hiPSC HSTE2		34.2314	34.2314	0				0	72
	F07	SYBR	TFAP2A	Unkn	D0 hiPSC HSTE2		32.0755	32.0755	0				0	72
	F08	SYBR	SOX10	Unkn	D0 hiPSC HSTE2		28.8773	28.8773	0				0	72
	F09	SYBR	CAS9	Unkn	D0 hiPSC HSTE2		23.5863	23.5863	0				0	72
	F10	SYBR	GAPDH	Unkn	D0 hiPSC HSTE2		17.9661	17.9661	0				0	72
	F11	SYBR	NR2F1	Unkn	d5 NCC par NOG2		28.2605	28.2605	0				0	72
	F12	SYBR	SOX9	Unkn	noRT			0	0			0	0	72
	G01	SYBR	OCT4	Unkn	d5 NCC par NOG2		21.9786	21.9786	0				0	72
	G02	SYBR	NANOG	Unkn	d5 NCC par NOG2		26.703	26.703	0				0	72
	G03	SYBR	SOX2	Unkn	d5 NCC par NOG2		25.528	25.528	0				0	72
	G04	SYBR	SOX9	Unkn	d5 NCC par NOG2		26.0472	26.0472	0				0	72
	G05	SYBR	TWIST1	Unkn	d5 NCC par NOG2		29.4815	29.4815	0				0	72
	G06	SYBR	NR2F1	Unkn	d5 NCC par NOG2		28.0625	28.0625	0				0	72
	G07	SYBR	TFAP2A	Unkn	d5 NCC par NOG2		20.2868	20.2868	0				0	72
	G08	SYBR	SOX10	Unkn	d5 NCC par NOG2		30.9731	30.9731	0				0	72
	G09	SYBR	CAS9	Unkn	d5 NCC par NOG2		19.2955	19.2955	0				0	72
	G10	SYBR	GAPDH	Unkn	d5 NCC par NOG2		18.3259	18.3259	0				0	72
	G11	SYBR	TFAP2A	Unkn	d5 NCC par NOG2		20.3974	20.3974	0				0	72
	G12	SYBR	TWIST1	Unkn	noRT			0	0			0	0	72
	H01	SYBR	OCT4	Unkn	d5 NCC par NOG2		22.1482	22.1482	0				0	72
	H02	SYBR	NANOG	Unkn	d5 NCC par NOG2		26.8588	26.8588	0				0	72
	H03	SYBR	SOX2	Unkn	d5 NCC par NOG2		25.844	25.844	0				0	72
	H04	SYBR	SOX9	Unkn	d5 NCC par NOG2		26.3198	26.3198	0				0	72
	H05	SYBR	TWIST1	Unkn	d5 NCC par NOG2		29.7866	29.7866	0				0	72
	H06	SYBR	NR2F1	Unkn	d5 NCC par NOG2		28.364	28.364	0				0	72
	H07	SYBR	TFAP2A	Unkn	d5 NCC par NOG2		20.439	20.439	0				0	72
	H08	SYBR	SOX10	Unkn	d5 NCC par NOG2		31.1978	31.1978	0				0	72
	H09	SYBR	CAS9	Unkn	d5 NCC par NOG2		19.4555	19.4555	0				0	72
	H10	SYBR	GAPDH	Unkn	d5 NCC par NOG2		18.5083	18.5083	0				0	72
	H11	SYBR	SOX10	Unkn	d5 NCC par NOG2		31.2222	31.2222	0				0	72
	H12	SYBR	NR2F1	Unkn	noRT			0	0			0	0	72

## Sheet: Sheet1
Target	Sample	Cq			Target	Sample	Cq	Average	Delta Ct
CAS9	D0 hIPSC NOG2	23.218			OCT4	D0 hIPSC NOG2	18.2832	18.4754	0.879915												CAS9
CAS9	d5 NCC par NOG2	19.1739			OCT4	D0 hIPSC NOG2	18.496														27.5046
CAS9	D0 hIPSC NOG2	23.3145			OCT4	D0 hIPSC NOG2	18.6468														25.6735
CAS9	D0 hIPSC NOG2	23.2056			OCT4	D0 hiPSC HSTE2	18.5573	18.6362	0.727033												29.6431
CAS9	D0 hiPSC HSTE2	23.3654			OCT4	D0 hiPSC HSTE2	18.6724														38.9806
CAS9	D0 hiPSC HSTE2	23.2136			OCT4	D0 hiPSC HSTE2	18.679
CAS9	D0 hiPSC HSTE2	23.5863			OCT4	d5 NCC par NOG2	22.0765	22.0678	3.62849
CAS9	d5 NCC par NOG2	19.2955			OCT4	d5 NCC par NOG2	21.9786
CAS9	d5 NCC par NOG2	19.4555			OCT4	d5 NCC par NOG2	22.1482
GAPDH	D0 hIPSC NOG2	17.5421			NANOG	D0 hIPSC NOG2	21.578	21.8253	4.2299
GAPDH	D0 hIPSC NOG2	17.5702			NANOG	D0 hIPSC NOG2	22.0142
GAPDH	d5 NCC par NOG2	18.4836			NANOG	D0 hIPSC NOG2	21.8839
GAPDH	D0 hIPSC NOG2	17.674			NANOG	D0 hiPSC HSTE2	21.6788	21.8013	3.89215
GAPDH	D0 hiPSC HSTE2	17.8756			NANOG	D0 hiPSC HSTE2	21.7132
GAPDH	D0 hiPSC HSTE2	17.8859			NANOG	D0 hiPSC HSTE2	22.012
GAPDH	D0 hiPSC HSTE2	17.9661			NANOG	d5 NCC par NOG2	26.9491	26.837	8.39764
GAPDH	d5 NCC par NOG2	18.3259			NANOG	d5 NCC par NOG2	26.703
GAPDH	d5 NCC par NOG2	18.5083			NANOG	d5 NCC par NOG2	26.8588
NANOG	D0 hIPSC NOG2	21.578			SOX2	D0 hIPSC NOG2	21.9221	22.0346	4.43912
NANOG	D0 hIPSC NOG2	22.0142			SOX2	D0 hIPSC NOG2	22.1264
NANOG	d5 NCC par NOG2	26.9491			SOX2	D0 hIPSC NOG2	22.0552
NANOG	D0 hIPSC NOG2	21.8839			SOX2	D0 hiPSC HSTE2	21.4207	21.511	3.6018
NANOG	D0 hiPSC HSTE2	21.6788			SOX2	D0 hiPSC HSTE2	21.5239
NANOG	noRT	37.2932			SOX2	D0 hiPSC HSTE2	21.5884
NANOG	D0 hiPSC HSTE2	21.7132			SOX2	d5 NCC par NOG2	25.7424	25.7048	7.26549
NANOG	D0 hiPSC HSTE2	22.012			SOX2	d5 NCC par NOG2	25.528
NANOG	d5 NCC par NOG2	26.703			SOX2	d5 NCC par NOG2	25.844
NANOG	d5 NCC par NOG2	26.8588			SOX9	D0 hIPSC NOG2	28.2763	28.4128	10.8173
NR2F1	D0 hIPSC NOG2	37.8277			SOX9	D0 hIPSC NOG2	28.5915
NR2F1	D0 hIPSC NOG2	35.9499			SOX9	D0 hIPSC NOG2	28.3705
NR2F1	D0 hIPSC NOG2	35.1144			SOX9	D0 hiPSC HSTE2	28.0391	28.0993	10.1901
NR2F1	D0 hiPSC HSTE2	35.2174			SOX9	D0 hiPSC HSTE2	28.0848
NR2F1	D0 hiPSC HSTE2				SOX9	D0 hiPSC HSTE2	28.174
NR2F1	D0 hiPSC HSTE2	34.2314			SOX9	d5 NCC par NOG2	26.0703	26.1458	7.70645
NR2F1	d5 NCC par NOG2	28.2605			SOX9	d5 NCC par NOG2	26.0472
NR2F1	d5 NCC par NOG2	28.0625			SOX9	d5 NCC par NOG2	26.3198
NR2F1	d5 NCC par NOG2	28.364			TWIST1	D0 hIPSC NOG2	32.4386	32.4564	14.8609
NR2F1	noRT				TWIST1	D0 hIPSC NOG2	32.5965
OCT4	D0 hIPSC NOG2	18.2832			TWIST1	D0 hIPSC NOG2	32.3341
OCT4	d5 NCC par NOG2	22.0765			TWIST1	D0 hiPSC HSTE2	31.7065	31.7754	13.8662
OCT4	D0 hIPSC NOG2	18.496			TWIST1	D0 hiPSC HSTE2	32.3542
OCT4	D0 hIPSC NOG2	18.6468			TWIST1	D0 hiPSC HSTE2	31.8442
OCT4	noRT	35.4055			TWIST1	d5 NCC par NOG2	29.9365	29.7349	11.2956
OCT4	D0 hiPSC HSTE2	18.5573			TWIST1	d5 NCC par NOG2	29.4815
OCT4	D0 hiPSC HSTE2	18.6724			TWIST1	d5 NCC par NOG2	29.7866
OCT4	D0 hiPSC HSTE2	18.679			NR2F1	D0 hIPSC NOG2	37.8277	35.5321	17.9367
OCT4	d5 NCC par NOG2	21.9786			NR2F1	D0 hIPSC NOG2	35.9499
OCT4	d5 NCC par NOG2	22.1482			NR2F1	D0 hIPSC NOG2	35.1144
SOX10	D0 hIPSC NOG2	29.3453			NR2F1	D0 hiPSC HSTE2	35.2174	34.7244	16.8152
SOX10	D0 hIPSC NOG2	29.8129			NR2F1	D0 hiPSC HSTE2
SOX10	D0 hIPSC NOG2	29.6353			NR2F1	D0 hiPSC HSTE2	34.2314
SOX10	D0 hiPSC HSTE2	28.8586			NR2F1	d5 NCC par NOG2	28.2605	28.229	9.78968
SOX10	D0 hiPSC HSTE2	28.9749			NR2F1	d5 NCC par NOG2	28.0625
SOX10	D0 hiPSC HSTE2	28.8773			NR2F1	d5 NCC par NOG2	28.364
SOX10	d5 NCC par NOG2	30.9731			TFAP2A	D0 hIPSC NOG2	33.8854	33.8401	16.2447
SOX10	d5 NCC par NOG2	31.1978			TFAP2A	D0 hIPSC NOG2	34.6601
SOX10	d5 NCC par NOG2	31.2222			TFAP2A	D0 hIPSC NOG2	33.7948
SOX2	D0 hIPSC NOG2	21.9221			TFAP2A	D0 hiPSC HSTE2	32.2492	32.1623	14.2531
SOX2	D0 hIPSC NOG2	22.1264			TFAP2A	D0 hiPSC HSTE2	32.8194
SOX2	D0 hIPSC NOG2	22.0552			TFAP2A	D0 hiPSC HSTE2	32.0755
SOX2	d5 NCC par NOG2	25.7424			TFAP2A	d5 NCC par NOG2	20.2868	20.3744	1.93509
SOX2	D0 hiPSC HSTE2	21.4207			TFAP2A	d5 NCC par NOG2	20.3974
SOX2	D0 hiPSC HSTE2	21.5239			TFAP2A	d5 NCC par NOG2	20.439
SOX2	noRT				SOX10	D0 hIPSC NOG2	29.3453	29.5979	12.0024
SOX2	D0 hiPSC HSTE2	21.5884			SOX10	D0 hIPSC NOG2	29.8129
SOX2	d5 NCC par NOG2	25.528			SOX10	D0 hIPSC NOG2	29.6353
SOX2	d5 NCC par NOG2	25.844			SOX10	D0 hiPSC HSTE2	28.8586	28.9036	10.9944
SOX9	D0 hIPSC NOG2	28.2763			SOX10	D0 hiPSC HSTE2	28.9749
SOX9	D0 hIPSC NOG2	28.5915			SOX10	D0 hiPSC HSTE2	28.8773
SOX9	D0 hIPSC NOG2	28.3705			SOX10	d5 NCC par NOG2	30.9731	31.131	12.6917
SOX9	D0 hiPSC HSTE2	28.0391			SOX10	d5 NCC par NOG2	31.1978
SOX9	d5 NCC par NOG2	26.0703			SOX10	d5 NCC par NOG2	31.2222
SOX9	D0 hiPSC HSTE2	28.0848			CAS9	D0 hIPSC NOG2	23.218	23.246	5.6506
SOX9	D0 hiPSC HSTE2	28.174			CAS9	D0 hIPSC NOG2	23.3145
SOX9	noRT				CAS9	D0 hIPSC NOG2	23.2056
SOX9	d5 NCC par NOG2	26.0472			CAS9	D0 hiPSC HSTE2	23.3654	23.3884	5.47924
SOX9	d5 NCC par NOG2	26.3198			CAS9	D0 hiPSC HSTE2	23.2136
TFAP2A	D0 hIPSC NOG2	33.8854			CAS9	D0 hiPSC HSTE2	23.5863
TFAP2A	D0 hIPSC NOG2	34.6601			CAS9	d5 NCC par NOG2	19.1739	19.3083	0.869
TFAP2A	D0 hIPSC NOG2	33.7948			CAS9	d5 NCC par NOG2	19.2955
TFAP2A	D0 hiPSC HSTE2	32.2492			CAS9	d5 NCC par NOG2	19.4555
TFAP2A	D0 hiPSC HSTE2	32.8194			GAPDH	D0 hIPSC NOG2	17.5421	17.5954
TFAP2A	D0 hiPSC HSTE2	32.0755			GAPDH	D0 hIPSC NOG2	17.5702
TFAP2A	d5 NCC par NOG2	20.2868			GAPDH	D0 hIPSC NOG2	17.674
TFAP2A	d5 NCC par NOG2	20.3974			GAPDH	D0 hiPSC HSTE2	17.8756	17.9092
TFAP2A	d5 NCC par NOG2	20.439			GAPDH	D0 hiPSC HSTE2	17.8859
TWIST1	D0 hIPSC NOG2	32.4386			GAPDH	D0 hiPSC HSTE2	17.9661
TWIST1	D0 hIPSC NOG2	32.5965			GAPDH	d5 NCC par NOG2	18.4836	18.4393
TWIST1	D0 hIPSC NOG2	32.3341			GAPDH	d5 NCC par NOG2	18.3259
TWIST1	D0 hiPSC HSTE2	31.7065			GAPDH	d5 NCC par NOG2	18.5083
TWIST1	D0 hiPSC HSTE2	32.3542
TWIST1	d5 NCC par NOG2	29.9365
TWIST1	D0 hiPSC HSTE2	31.8442
TWIST1	d5 NCC par NOG2	29.4815
TWIST1	noRT
TWIST1	d5 NCC par NOG2	29.7866

## Sheet: Run Information
File Name	241029-LauraBeatriz-qPCR-NCC-reps2-d0d5d6-plate1.pcrd
Created By User	admin
Notes
ID
Run Started	10/29/2024 14:59:05 UTC
Run Ended	10/29/2024 16:11:24 UTC
Sample Vol	10
Lid Temp	105
Protocol File Name	Laurad-qPCR-newest-nomelt.prcl
Plate Setup File Name	laurad-cncc.pltd
Base Serial Number	BR010274
Optical Head Serial Number	788BR10158
CFX Maestro Version	5.3.022.1030.
