# Supplementary material for: Hominoid-specific transposable elements reshaped neural crest migration in craniofacial development
Source: Mol Syst Biol. 2025 Sep 22;21(12):1731–47. doi: 10.1038/s44320-025-00151-z (PMC12673149; doi:10.1038/s44320-025-00151-z)
Supplement: Supplementary file 8 — Source data Fig. 1 [file 44320_2025_151_MOESM8_ESM.zip › FIGURE1/1F/qPCR CNCC markers so far.xlsx]

## Sheet: All together
		Ct	Delta Ct					Ct	Delta Ct
SOX9	d5 paper NOG1	26.2427	9.41937			NR2F1	d5 paper NOG1	24.5058	7.68247				Delta Cts	Sox9	Twist	TFAP2A	Sox10
	d5 paper HSTE1	28.9314	10.8815				d5 paper HSTE1	25.0451	6.99519				NOG1	9.41937	13.1025	2.19027
	d5 paper NOG2	26.1458	7.70645				d5 paper NOG2	28.229	9.78968				NOG2	7.70645	11.2956	1.93509
	d5 paper HSTE2	26.0886	8.2907				d5 paper HSTE2	26.5113	8.71347				NOG3	9.42837	14.5747	2.18966
	d5 paper NOG3	27.3663	9.42837				d5 paper NOG3	28.7043	9.17514				NOG5	10.2627	13.8137	3.34837	10.0423
	d5 paper HSTE3	27.9034	9.20515				d5 paper HSTE3	26.996	8.3472				NOG6	9.93875	14.1294	3.53786	9.08294
	d5 paper NOG5 -DOX	26.0769	8.18953				d5 paper NOG5 -DOX	28.092	10.2047				NOG8	7.9217	12.9129	2.6532	10.893
	d5 paper HSTE5 -DOX	27.1893	7.69801				d5 paper HSTE5 -DOX	27.0732	7.58186				NOG10 cath	6.82929	14.1837	3.63135	9.01442
	d5 paper NOG6 -DOX	25.8381	6.62362				d5 paper NOG6 -DOX	25.7914	6.57693				NOG10	8.60818	15.1523	5.40135	11.3931
	d5 paper HSTE6 -DOX	25.1407	7.31288				d5 paper HSTE6 -DOX	26.0157	8.18794
	d5 paper NOG5 +DOX	28.1421	10.2627				d5 paper NOG5 +DOX	29.4689	11.5895				HSTE1	10.8815	13.5563	5.29821
	d5 paper HSTE5 +DOX	28.1234	10.0632				d5 paper HSTE5 +DOX	27.4113	9.35114				HSTE2	8.2907	12.1717	2.35263
	d5 paper NOG6 +DOX	27.975	9.93875				d5 paper NOG6 +DOX	30.1824	12.1462				HSTE3	9.20515	12.6318	2.55525
	d5 paper HSTE6 +DOX	26.9773	8.97619				d5 paper HSTE6 +DOX	26.1109	8.10972				HSTE5	10.0632	13.1973	3.86053	10.0513
	d5 paper NOG9	26.217	7.9217				d5 paper NOG9						HSTE6	8.97619	14.7347	3.98763	8.98454
	d5 paper HSTE9	27.8966	9.57519				d5 paper HSTE9						HSTE8	9.57519	11.5252	3.97699	12.5662
	d5 paper NOG10 -w cath	24.1243	6.82929				d5 paper NOG10 -w cath						HSTE10 cath	9.26933	12.9186	4.45839	12.3101
	d5 paper HSTE10 -w cath	26.619	9.26933				d5 paper HSTE10 -w cath						HSTE10	11.6854	15.6688	8.58449	15.8039
	d5 paper NOG10	23.7577	8.60818				d5 paper NOG10	21.8034	6.65389
	d5 paper HSTE10	26.1948	11.6854				d5 paper HSTE10	21.2079	6.69851				FC NOG VS HSTE
													rep1	0.362961	0.730141	0.115989
													rep2	0.666994	0.544823	0.7487
TWIST1		Ct	Delta Ct					Ct	Delta Ct				rep3	1.16734	3.84489	0.776152
	d5 paper NOG1	29.9258	13.1025			TFAP2A	d5 paper NOG1	19.0136	2.19027				rep5	1.14826	1.5331	0.701172	0.993826
	d5 paper HSTE1	31.6062	13.5563				d5 paper HSTE1	23.3481	5.29821				rep6	1.94877	0.657313	0.732159	1.07059
	d5 paper NOG2	29.7349	11.2956				d5 paper NOG2	20.3744	1.93509				rep8	0.317871	2.61663	0.399482	0.313557
	d5 paper HSTE2	29.9696	12.1717				d5 paper HSTE2	20.1505	2.35263				rep10 cath	0.184277	2.40339	0.563688	0.101836
	d5 paper NOG3	32.5127	14.5747				d5 paper NOG3	20.1276	2.18966				rep 11 (10.2)	0.118482	0.69905	0.110098	0.0470122
	d5 paper HSTE3	31.33	12.6318				d5 paper HSTE3	21.2535	2.55525
	d5 paper NOG5 -DOX	29.458	11.5706				d5 paper NOG5 -DOX	20.6967	2.80938
	d5 paper HSTE5 -DOX	29.6336	10.1423				d5 paper HSTE5 -DOX	22.1374	2.64608
	d5 paper NOG6 -DOX	27.4018	8.1874				d5 paper NOG6 -DOX	23.0205	3.80606
	d5 paper HSTE6 -DOX	29.2833	11.4555				d5 paper HSTE6 -DOX	20.6873	2.85947
	d5 paper NOG5 +DOX	31.6931	13.8137				d5 paper NOG5 +DOX	21.2278	3.34837
	d5 paper HSTE5 +DOX	31.2575	13.1973				d5 paper HSTE5 +DOX	21.9207	3.86053
	d5 paper NOG6 +DOX	32.1656	14.1294				d5 paper NOG6 +DOX	21.5741	3.53786
	d5 paper HSTE6 +DOX	32.7359	14.7347				d5 paper HSTE6 +DOX	21.9888	3.98763
	d5 paper NOG9	31.2082	12.9129				d5 paper NOG9	20.9485	2.6532
	d5 paper HSTE9	29.8466	11.5252				d5 paper HSTE9	22.2984	3.97699
	d5 paper NOG10 -w cath	31.4787	14.1837				d5 paper NOG10 -w cath	20.9264	3.63135
	d5 paper HSTE10 -w cath	30.2682	12.9186				d5 paper HSTE10 -w cath	21.808	4.45839
	d5 paper NOG10	30.3018	15.1523				d5 paper NOG10	20.5509	5.40135
	d5 paper HSTE10	30.1782	15.6688				d5 paper HSTE10	23.0939	8.58449
SOX10
	d5 paper NOG1
	d5 paper HSTE1
	d5 paper NOG2
	d5 paper HSTE2
	d5 paper NOG3
	d5 paper HSTE3
	d5 paper NOG5 -DOX	26.2896	8.40224
	d5 paper HSTE5 -DOX	25.5614	6.07009
	d5 paper NOG6 -DOX	23.6293	4.41485
	d5 paper HSTE6 -DOX	25.6844	7.85664
	d5 paper NOG5 +DOX	27.9217	10.0423
	d5 paper HSTE5 +DOX	28.1115	10.0513
	d5 paper NOG6 +DOX	27.1192	9.08294
	d5 paper HSTE6 +DOX	26.9857	8.98454
	d5 paper NOG9	29.1883	10.893
	d5 paper HSTE9	30.8877	12.5662
	d5 paper NOG10 -w cath	26.3094	9.01442
	d5 paper HSTE10 -w cath	29.6597	12.3101
	d5 paper NOG10	26.5426	11.3931
	d5 paper HSTE10	30.3133	15.8039
