# Supplementary material for: Hominoid-specific transposable elements reshaped neural crest migration in craniofacial development
Source: Mol Syst Biol. 2025 Sep 22;21(12):1731–47. doi: 10.1038/s44320-025-00151-z (PMC12673149; doi:10.1038/s44320-025-00151-z)
Supplement: Supplementary file 8 — Source data Fig. 1 [file 44320_2025_151_MOESM8_ESM.zip › FIGURE1/1F/2411105-LauraBeatriz-qPCR-NCC-reps3-d0d5d6-plate2 - Quantification Cq Results.xlsx]

## Sheet: 0
	Well	Fluor	Target	Content	Sample	Biological Set Name	Cq	Cq Mean	Cq Std. Dev	Starting Quantity (SQ)	Log Starting Quantity	SQ Mean	SQ Std. Dev	Set Point	Well Note
	A01	SYBR	OCT4	Unkn	d5 NCC pap HST3		23.3785	23.3785	0				0	72
	A02	SYBR	NANOG	Unkn	d5 NCC pap HST3		28.2346	28.2346	0				0	72
	A03	SYBR	SOX2	Unkn	d5 NCC pap HST3		23.6359	23.6359	0				0	72
	A04	SYBR	SOX9	Unkn	d5 NCC pap HST3		28.2553	28.2553	0				0	72
	A05	SYBR	TWIST1	Unkn	d5 NCC pap HST3		31.4585	31.4585	0				0	72
	A06	SYBR	SOX10	Unkn	d5 NCC pap HST3		29.326	29.326	0				0	72
	A07	SYBR	NR2F1	Unkn	d5 NCC pap HST3		26.6647	26.6647	0				0	72
	A08	SYBR	TFAP2A	Unkn	d5 NCC pap HST3		21.1733	21.1733	0				0	72
	A09	SYBR	CAS9	Unkn	d5 NCC pap HST3		20.0361	20.0361	0				0	72
	A10	SYBR	GAPDH	Unkn	d5 NCC pap HST3		18.6548	18.6548	0				0	72
	A11	SYBR	OCT4	Unkn	d6 NCC kit HST3			0	0			0	0	72
	A12	SYBR	CAS9	Unkn	d6 NCC kit HST3			0	0			0	0	72
	B01	SYBR	OCT4	Unkn	d5 NCC pap HST3		23.631	23.631	0				0	72
	B02	SYBR	NANOG	Unkn	d5 NCC pap HST3		28.4362	28.4362	0				0	72
	B03	SYBR	SOX2	Unkn	d5 NCC pap HST3		23.6203	23.6203	0				0	72
	B04	SYBR	SOX9	Unkn	d5 NCC pap HST3		27.8491	27.8491	0				0	72
	B05	SYBR	TWIST1	Unkn	d5 NCC pap HST3		31.0173	31.0173	0				0	72
	B06	SYBR	SOX10	Unkn	d5 NCC pap HST3		29.4795	29.4795	0				0	72
	B07	SYBR	NR2F1	Unkn	d5 NCC pap HST3		27.0909	27.0909	0				0	72
	B08	SYBR	TFAP2A	Unkn	d5 NCC pap HST3		21.1227	21.1227	0				0	72
	B09	SYBR	CAS9	Unkn	d5 NCC pap HST3		19.7409	19.7409	0				0	72
	B10	SYBR	GAPDH	Unkn	d5 NCC pap HST3		18.7952	18.7952	0				0	72
	B11	SYBR	NANOG	Unkn	d6 NCC kit HST3		29.3194	29.3194	0				0	72
	B12	SYBR	GAPDH	Unkn	d6 NCC kit HST3		18.9797	18.9797	0				0	72
	C01	SYBR	OCT4	Unkn	d5 NCC pap HST3		23.2561	23.2561	0				0	72
	C02	SYBR	NANOG	Unkn	d5 NCC pap HST3		28.2059	28.2059	0				0	72
	C03	SYBR	SOX2	Unkn	d5 NCC pap HST3		23.8062	23.8062	0				0	72
	C04	SYBR	SOX9	Unkn	d5 NCC pap HST3		27.6058	27.6058	0				0	72
	C05	SYBR	TWIST1	Unkn	d5 NCC pap HST3		31.5143	31.5143	0				0	72
	C06	SYBR	SOX10	Unkn	d5 NCC pap HST3		29.356	29.356	0				0	72
	C07	SYBR	NR2F1	Unkn	d5 NCC pap HST3		26.6947	26.6947	0				0	72
	C08	SYBR	TFAP2A	Unkn	d5 NCC pap HST3		21.4645	21.4645	0				0	72
	C09	SYBR	CAS9	Unkn	d5 NCC pap HST3		19.7503	19.7503	0				0	72
	C10	SYBR	GAPDH	Unkn	d5 NCC pap HST3		18.6448	18.6448	0				0	72
	C11	SYBR	SOX2	Unkn	d6 NCC kit HST3		21.676	21.676	0				0	72
	D01	SYBR	OCT4	Unkn	d6 NCC kit NOG3		26.8526	26.8526	0				0	72
	D02	SYBR	NANOG	Unkn	d6 NCC kit NOG3		29.4478	29.4478	0				0	72
	D03	SYBR	SOX2	Unkn	d6 NCC kit NOG3		21.3484	21.3484	0				0	72
	D04	SYBR	SOX9	Unkn	d6 NCC kit NOG3		26.2595	26.2595	0				0	72
	D05	SYBR	TWIST1	Unkn	d6 NCC kit NOG3		32.6902	32.6902	0				0	72
	D06	SYBR	SOX10	Unkn	d6 NCC kit NOG3		30.4578	30.4578	0				0	72
	D07	SYBR	NR2F1	Unkn	d6 NCC kit NOG3		22.4563	22.4563	0				0	72
	D08	SYBR	TFAP2A	Unkn	d6 NCC kit NOG3		26.001	26.001	0				0	72
	D09	SYBR	CAS9	Unkn	d6 NCC kit NOG3			0	0			0	0	72
	D10	SYBR	GAPDH	Unkn	d6 NCC kit NOG3		19.0633	19.0633	0				0	72
	D11	SYBR	SOX9	Unkn	d6 NCC kit HST3		26.3255	26.3255	0				0	72
	E01	SYBR	OCT4	Unkn	d6 NCC kit NOG3		27.2862	27.2862	0				0	72
	E02	SYBR	NANOG	Unkn	d6 NCC kit NOG3		29.3258	29.3258	0				0	72
	E03	SYBR	SOX2	Unkn	d6 NCC kit NOG3		21.2551	21.2551	0				0	72
	E04	SYBR	SOX9	Unkn	d6 NCC kit NOG3		26.304	26.304	0				0	72
	E05	SYBR	TWIST1	Unkn	d6 NCC kit NOG3		32.6129	32.6129	0				0	72
	E06	SYBR	SOX10	Unkn	d6 NCC kit NOG3		30.2401	30.2401	0				0	72
	E07	SYBR	NR2F1	Unkn	d6 NCC kit NOG3		22.262	22.262	0				0	72
	E08	SYBR	TFAP2A	Unkn	d6 NCC kit NOG3		27.0872	27.0872	0				0	72
	E09	SYBR	CAS9	Unkn	d6 NCC kit NOG3		19.9668	19.9668	0				0	72
	E10	SYBR	GAPDH	Unkn	d6 NCC kit NOG3		19.1205	19.1205	0				0	72
	E11	SYBR	TWIST1	Unkn	d6 NCC kit HST3		32.5637	32.5637	0				0	72
	F01	SYBR	OCT4	Unkn	d6 NCC kit NOG3		27.1567	27.1567	0				0	72
	F02	SYBR	NANOG	Unkn	d6 NCC kit NOG3		29.4124	29.4124	0				0	72
	F03	SYBR	SOX2	Unkn	d6 NCC kit NOG3		21.4795	21.4795	0				0	72
	F04	SYBR	SOX9	Unkn	d6 NCC kit NOG3		26.4308	26.4308	0				0	72
	F05	SYBR	TWIST1	Unkn	d6 NCC kit NOG3		32.713	32.713	0				0	72
	F06	SYBR	SOX10	Unkn	d6 NCC kit NOG3		30.2911	30.2911	0				0	72
	F07	SYBR	NR2F1	Unkn	d6 NCC kit NOG3		22.3589	22.3589	0				0	72
	F08	SYBR	TFAP2A	Unkn	d6 NCC kit NOG3		26.9231	26.9231	0				0	72
	F09	SYBR	CAS9	Unkn	d6 NCC kit NOG3		19.7222	19.7222	0				0	72
	F10	SYBR	GAPDH	Unkn	d6 NCC kit NOG3		19.0518	19.0518	0				0	72
	F11	SYBR	SOX10	Unkn	d6 NCC kit HST3		30.001	30.001	0				0	72
	G01	SYBR	OCT4	Unkn	d6 NCC kit HST3		26.7613	26.7613	0				0	72
	G02	SYBR	NANOG	Unkn	d6 NCC kit HST3		29.2474	29.2474	0				0	72
	G03	SYBR	SOX2	Unkn	d6 NCC kit HST3		21.6512	21.6512	0				0	72
	G04	SYBR	SOX9	Unkn	d6 NCC kit HST3		26.1556	26.1556	0				0	72
	G05	SYBR	TWIST1	Unkn	d6 NCC kit HST3		34.0701	34.0701	0				0	72
	G06	SYBR	SOX10	Unkn	d6 NCC kit HST3		30.4394	30.4394	0				0	72
	G07	SYBR	NR2F1	Unkn	d6 NCC kit HST3		22.5545	22.5545	0				0	72
	G08	SYBR	TFAP2A	Unkn	d6 NCC kit HST3		28.0373	28.0373	0				0	72
	G09	SYBR	CAS9	Unkn	d6 NCC kit HST3		19.7847	19.7847	0				0	72
	G10	SYBR	GAPDH	Unkn	d6 NCC kit HST3		19.1341	19.1341	0				0	72
	G11	SYBR	NR2F1	Unkn	d6 NCC kit HST3		22.3731	22.3731	0				0	72
	H01	SYBR	OCT4	Unkn	d6 NCC kit HST3		26.9233	26.9233	0				0	72
	H02	SYBR	NANOG	Unkn	d6 NCC kit HST3		29.4786	29.4786	0				0	72
	H03	SYBR	SOX2	Unkn	d6 NCC kit HST3		21.6695	21.6695	0				0	72
	H04	SYBR	SOX9	Unkn	d6 NCC kit HST3		26.463	26.463	0				0	72
	H05	SYBR	TWIST1	Unkn	d6 NCC kit HST3		32.7398	32.7398	0				0	72
	H06	SYBR	SOX10	Unkn	d6 NCC kit HST3		30.2479	30.2479	0				0	72
	H07	SYBR	NR2F1	Unkn	d6 NCC kit HST3		22.5164	22.5164	0				0	72
	H08	SYBR	TFAP2A	Unkn	d6 NCC kit HST3		27.9854	27.9854	0				0	72
	H09	SYBR	CAS9	Unkn	d6 NCC kit HST3		19.8981	19.8981	0				0	72
	H10	SYBR	GAPDH	Unkn	d6 NCC kit HST3		19.069	19.069	0				0	72
	H11	SYBR	TFAP2A	Unkn	d6 NCC kit HST3		28.2916	28.2916	0				0	72

## Sheet: Sheet1
Target	Sample	Cq		Target	Sample	Cq	Average Ct	Delta Ct
CAS9	d5 NCC pap HST3	20.0361		OCT4	d5 NCC pap HST3	23.3785	23.4219	4.72363
CAS9	d6 NCC kit HST3			OCT4	d5 NCC pap HST3	23.631
CAS9	d5 NCC pap HST3	19.7409		OCT4	d5 NCC pap HST3	23.2561
CAS9	d5 NCC pap HST3	19.7503		OCT4	d6 NCC kit NOG3	26.8526	27.0985	8.01993
CAS9	d6 NCC kit NOG3			OCT4	d6 NCC kit NOG3	27.2862
CAS9	d6 NCC kit NOG3	19.9668		OCT4	d6 NCC kit NOG3	27.1567
CAS9	d6 NCC kit NOG3	19.7222		OCT4	d6 NCC kit HST3	26.7613	26.8423	7.78134
CAS9	d6 NCC kit HST3	19.7847		OCT4	d6 NCC kit HST3	26.9233
CAS9	d6 NCC kit HST3	19.8981		OCT4	d6 NCC kit HST3
GAPDH	d5 NCC pap HST3	18.6548
GAPDH	d5 NCC pap HST3	18.7952		NANOG	d5 NCC pap HST3	28.2346	28.2923	9.59399
GAPDH	d6 NCC kit HST3	18.9797		NANOG	d5 NCC pap HST3	28.4362
GAPDH	d5 NCC pap HST3	18.6448		NANOG	d5 NCC pap HST3	28.2059
GAPDH	d6 NCC kit NOG3	19.0633		NANOG	d6 NCC kit NOG3	29.4478	29.3953	10.3168
GAPDH	d6 NCC kit NOG3	19.1205		NANOG	d6 NCC kit NOG3	29.3258
GAPDH	d6 NCC kit NOG3	19.0518		NANOG	d6 NCC kit NOG3	29.4124
GAPDH	d6 NCC kit HST3	19.1341		NANOG	d6 NCC kit HST3	29.2474	29.3485	10.2875
GAPDH	d6 NCC kit HST3	19.069		NANOG	d6 NCC kit HST3	29.4786
NANOG	d5 NCC pap HST3	28.2346		NANOG	d6 NCC kit HST3	29.3194
NANOG	d5 NCC pap HST3	28.4362
NANOG	d6 NCC kit HST3	29.3194		SOX2	d5 NCC pap HST3	23.6359	23.6875	4.98921
NANOG	d5 NCC pap HST3	28.2059		SOX2	d5 NCC pap HST3	23.6203
NANOG	d6 NCC kit NOG3	29.4478		SOX2	d5 NCC pap HST3	23.8062
NANOG	d6 NCC kit NOG3	29.3258		SOX2	d6 NCC kit NOG3	21.3484	21.361	2.28247
NANOG	d6 NCC kit NOG3	29.4124		SOX2	d6 NCC kit NOG3	21.2551
NANOG	d6 NCC kit HST3	29.2474		SOX2	d6 NCC kit NOG3	21.4795
NANOG	d6 NCC kit HST3	29.4786		SOX2	d6 NCC kit HST3	21.6512	21.6656	2.60464
NR2F1	d5 NCC pap HST3	26.6647		SOX2	d6 NCC kit HST3	21.6695
NR2F1	d5 NCC pap HST3	27.0909		SOX2	d6 NCC kit HST3	21.676
NR2F1	d5 NCC pap HST3	26.6947
NR2F1	d6 NCC kit NOG3	22.4563		SOX9	d5 NCC pap HST3	28.2553	27.9034	9.20515
NR2F1	d6 NCC kit NOG3	22.262		SOX9	d5 NCC pap HST3	27.8491
NR2F1	d6 NCC kit NOG3	22.3589		SOX9	d5 NCC pap HST3	27.6058
NR2F1	d6 NCC kit HST3	22.5545		SOX9	d6 NCC kit NOG3	26.2595	26.3314	7.2529
NR2F1	d6 NCC kit HST3	22.3731		SOX9	d6 NCC kit NOG3	26.304
NR2F1	d6 NCC kit HST3	22.5164		SOX9	d6 NCC kit NOG3	26.4308
OCT4	d5 NCC pap HST3	23.3785		SOX9	d6 NCC kit HST3	26.1556	26.3147	7.25377
OCT4	d6 NCC kit HST3			SOX9	d6 NCC kit HST3	26.463
OCT4	d5 NCC pap HST3	23.631		SOX9	d6 NCC kit HST3	26.3255
OCT4	d5 NCC pap HST3	23.2561
OCT4	d6 NCC kit NOG3	26.8526		TWIST1	d5 NCC pap HST3	31.4585	31.33	12.6318
OCT4	d6 NCC kit NOG3	27.2862		TWIST1	d5 NCC pap HST3	31.0173
OCT4	d6 NCC kit NOG3	27.1567		TWIST1	d5 NCC pap HST3	31.5143
OCT4	d6 NCC kit HST3	26.7613		TWIST1	d6 NCC kit NOG3	32.6902	32.672	13.5935
OCT4	d6 NCC kit HST3	26.9233		TWIST1	d6 NCC kit NOG3	32.6129
SOX10	d5 NCC pap HST3	29.326		TWIST1	d6 NCC kit NOG3	32.713
SOX10	d5 NCC pap HST3	29.4795		TWIST1	d6 NCC kit HST3	34.0701	32.6517	13.5908
SOX10	d5 NCC pap HST3	29.356		TWIST1	d6 NCC kit HST3	32.7398
SOX10	d6 NCC kit NOG3	30.4578		TWIST1	d6 NCC kit HST3	32.5637
SOX10	d6 NCC kit NOG3	30.2401
SOX10	d6 NCC kit NOG3	30.2911		NR2F1	d5 NCC pap HST3	26.6647	26.8167	8.11849
SOX10	d6 NCC kit HST3	30.001		NR2F1	d5 NCC pap HST3	27.0909
SOX10	d6 NCC kit HST3	30.4394		NR2F1	d5 NCC pap HST3	26.6947
SOX10	d6 NCC kit HST3	30.2479		NR2F1	d6 NCC kit NOG3	22.4563	22.3591	3.28055
SOX2	d5 NCC pap HST3	23.6359		NR2F1	d6 NCC kit NOG3	22.262
SOX2	d5 NCC pap HST3	23.6203		NR2F1	d6 NCC kit NOG3	22.3589
SOX2	d5 NCC pap HST3	23.8062		NR2F1	d6 NCC kit HST3	22.5545	22.4813	3.42037
SOX2	d6 NCC kit HST3	21.676		NR2F1	d6 NCC kit HST3	22.3731
SOX2	d6 NCC kit NOG3	21.3484		NR2F1	d6 NCC kit HST3	22.5164
SOX2	d6 NCC kit NOG3	21.2551
SOX2	d6 NCC kit NOG3	21.4795		TFAP2A	d5 NCC pap HST3	21.1733	21.2535	2.55525
SOX2	d6 NCC kit HST3	21.6512		TFAP2A	d5 NCC pap HST3	21.1227
SOX2	d6 NCC kit HST3	21.6695		TFAP2A	d5 NCC pap HST3	21.4645
SOX9	d5 NCC pap HST3	28.2553		TFAP2A	d6 NCC kit NOG3	26.001	27.0052	7.92662
SOX9	d5 NCC pap HST3	27.8491		TFAP2A	d6 NCC kit NOG3	27.0872
SOX9	d5 NCC pap HST3	27.6058		TFAP2A	d6 NCC kit NOG3	26.9231
SOX9	d6 NCC kit NOG3	26.2595		TFAP2A	d6 NCC kit HST3	28.0373	28.1048	9.04381
SOX9	d6 NCC kit HST3	26.3255		TFAP2A	d6 NCC kit HST3	27.9854
SOX9	d6 NCC kit NOG3	26.304		TFAP2A	d6 NCC kit HST3	28.2916
SOX9	d6 NCC kit NOG3	26.4308
SOX9	d6 NCC kit HST3	26.1556		SOX10	d5 NCC pap HST3	29.326	29.3872	10.6889
SOX9	d6 NCC kit HST3	26.463		SOX10	d5 NCC pap HST3	29.4795
TFAP2A	d5 NCC pap HST3	21.1733		SOX10	d5 NCC pap HST3	29.356
TFAP2A	d5 NCC pap HST3	21.1227		SOX10	d6 NCC kit NOG3	30.4578	30.3297	11.2511
TFAP2A	d5 NCC pap HST3	21.4645		SOX10	d6 NCC kit NOG3	30.2401
TFAP2A	d6 NCC kit NOG3	26.001		SOX10	d6 NCC kit NOG3	30.2911
TFAP2A	d6 NCC kit NOG3	27.0872		SOX10	d6 NCC kit HST3	30.001	30.2295	11.1685
TFAP2A	d6 NCC kit NOG3	26.9231		SOX10	d6 NCC kit HST3	30.4394
TFAP2A	d6 NCC kit HST3	28.0373		SOX10	d6 NCC kit HST3	30.2479
TFAP2A	d6 NCC kit HST3	27.9854
TFAP2A	d6 NCC kit HST3	28.2916		CAS9	d5 NCC pap HST3	20.0361	19.8424	1.14416
TWIST1	d5 NCC pap HST3	31.4585		CAS9	d5 NCC pap HST3	19.7409
TWIST1	d5 NCC pap HST3	31.0173		CAS9	d5 NCC pap HST3	19.7503
TWIST1	d5 NCC pap HST3	31.5143		CAS9	d6 NCC kit NOG3		19.8445	0.765963
TWIST1	d6 NCC kit NOG3	32.6902		CAS9	d6 NCC kit NOG3	19.9668
TWIST1	d6 NCC kit NOG3	32.6129		CAS9	d6 NCC kit NOG3	19.7222
TWIST1	d6 NCC kit HST3	32.5637		CAS9	d6 NCC kit HST3	19.7847	19.8414	0.780471
TWIST1	d6 NCC kit NOG3	32.713		CAS9	d6 NCC kit HST3	19.8981
TWIST1	d6 NCC kit HST3	34.0701		CAS9	d6 NCC kit HST3
TWIST1	d6 NCC kit HST3	32.7398
				GAPDH	d5 NCC pap HST3	18.6548	18.6983
				GAPDH	d5 NCC pap HST3	18.7952
				GAPDH	d5 NCC pap HST3	18.6448
				GAPDH	d6 NCC kit NOG3	19.0633	19.0785
				GAPDH	d6 NCC kit NOG3	19.1205
				GAPDH	d6 NCC kit NOG3	19.0518
				GAPDH	d6 NCC kit HST3	19.1341	19.0609
				GAPDH	d6 NCC kit HST3	19.069
				GAPDH	d6 NCC kit HST3	18.9797

## Sheet: Run Information
File Name	2411105-LauraBeatriz-qPCR-NCC-reps3-d0d5d6-plate2.pcrd
Created By User	admin
Notes
ID
Run Started	11/05/2024 17:13:19 UTC
Run Ended	11/05/2024 18:24:52 UTC
Sample Vol	10
Lid Temp	105
Protocol File Name	Laurad-qPCR-newest-nomelt.prcl
Plate Setup File Name	laurad-cncc.pltd
Base Serial Number	BR010274
Optical Head Serial Number	788BR10158
CFX Maestro Version	5.3.022.1030.
