# Supplementary material for: Hominoid-specific transposable elements reshaped neural crest migration in craniofacial development
Source: Mol Syst Biol. 2025 Sep 22;21(12):1731–47. doi: 10.1038/s44320-025-00151-z (PMC12673149; doi:10.1038/s44320-025-00151-z)
Supplement: Supplementary file 8 — Source data Fig. 1 [file 44320_2025_151_MOESM8_ESM.zip › FIGURE1/1F/241022-LauraBeatriz-qPCR-NCC-d0d5d6-plate2 - Quantification Cq Results.xlsx]

## Sheet: 0
	Well	Fluor	Target	Content	Sample	Biological Set Name	Cq	Cq Mean	Cq Std. Dev	Starting Quantity (SQ)	Log Starting Quantity	SQ Mean	SQ Std. Dev	Set Point	Well Note
	A01	SYBR	POU5F1	Unkn	d5 NCC HSTE pap		23.3269	23.3269	0				0	72
	A02	SYBR	NANOG	Unkn	d5 NCC HSTE pap		29.4439	29.4439	0				0	72
	A03	SYBR	SOX2	Unkn	d5 NCC HSTE pap		22.9552	22.9552	0				0	72
	A04	SYBR	SOX9	Unkn	d5 NCC HSTE pap		28.6429	28.6429	0				0	72
	A05	SYBR	TWIST1	Unkn	d5 NCC HSTE pap		31.9594	31.9594	0				0	72
	A06	SYBR	NR2F1	Unkn	d5 NCC HSTE pap		25.0276	25.0276	0				0	72
	A07	SYBR	TFAP2A	Unkn	d5 NCC HSTE pap		23.104	23.104	0				0	72
	A08	SYBR	SOX10	Unkn	d5 NCC HSTE pap		32.517	32.517	0				0	72
	A09	SYBR	CAS9	Unkn	d5 NCC HSTE pap		20.6834	20.6834	0				0	72
	A11	SYBR	GAPDH	Unkn	d5 NCC HSTE pap		18.0805	18.0805	0				0	72
	A12	SYBR	CAS9	Unkn	no RT			0	0			0	0	72
	B01	SYBR	POU5F1	Unkn	d5 NCC HSTE pap		23.6063	23.6063	0				0	72
	B02	SYBR	NANOG	Unkn	d5 NCC HSTE pap		30.104	30.104	0				0	72
	B03	SYBR	SOX2	Unkn	d5 NCC HSTE pap		23.7922	23.7922	0				0	72
	B04	SYBR	SOX9	Unkn	d5 NCC HSTE pap		29.1756	29.1756	0				0	72
	B05	SYBR	TWIST1	Unkn	d5 NCC HSTE pap		31.3706	31.3706	0				0	72
	B06	SYBR	NR2F1	Unkn	d5 NCC HSTE pap		25.0955	25.0955	0				0	72
	B07	SYBR	TFAP2A	Unkn	d5 NCC HSTE pap		23.4396	23.4396	0				0	72
	B08	SYBR	SOX10	Unkn	d5 NCC HSTE pap		32.2748	32.2748	0				0	72
	B09	SYBR	CAS9	Unkn	d5 NCC HSTE pap		20.6638	20.6638	0				0	72
	B11	SYBR	GAPDH	Unkn	d5 NCC HSTE pap		18.0631	18.0631	0				0	72
	B12	SYBR	GAPDH	Unkn	no RT		12.9183	12.9183	0				0	72
	C01	SYBR	POU5F1	Unkn	d5 NCC HSTE pap		23.701	23.701	0				0	72
	C02	SYBR	NANOG	Unkn	d5 NCC HSTE pap		30.1053	30.1053	0				0	72
	C03	SYBR	SOX2	Unkn	d5 NCC HSTE pap		23.7089	23.7089	0				0	72
	C04	SYBR	SOX9	Unkn	d5 NCC HSTE pap		28.9757	28.9757	0				0	72
	C05	SYBR	TWIST1	Unkn	d5 NCC HSTE pap		31.4886	31.4886	0				0	72
	C06	SYBR	NR2F1	Unkn	d5 NCC HSTE pap		25.0123	25.0123	0				0	72
	C07	SYBR	TFAP2A	Unkn	d5 NCC HSTE pap		23.5008	23.5008	0				0	72
	C08	SYBR	SOX10	Unkn	d5 NCC HSTE pap		32.7781	32.7781	0				0	72
	C09	SYBR	CAS9	Unkn	d5 NCC HSTE pap		20.8368	20.8368	0				0	72
	C11	SYBR	GAPDH	Unkn	d5 NCC HSTE pap		18.0062	18.0062	0				0	72
	C12	SYBR	POU5F1	Unkn	no RT			0	0			0	0	72
	D01	SYBR	POU5F1	Unkn	d6 NCC NOG kit		26.7756	26.7756	0				0	72
	D02	SYBR	NANOG	Unkn	d6 NCC NOG kit		28.7852	28.7852	0				0	72
	D03	SYBR	SOX2	Unkn	d6 NCC NOG kit		22.3103	22.3103	0				0	72
	D04	SYBR	SOX9	Unkn	d6 NCC NOG kit		27.0563	27.0563	0				0	72
	D05	SYBR	TWIST1	Unkn	d6 NCC NOG kit		32.6624	32.6624	0				0	72
	D06	SYBR	NR2F1	Unkn	d6 NCC NOG kit		22.2581	22.2581	0				0	72
	D07	SYBR	TFAP2A	Unkn	d6 NCC NOG kit		27.1686	27.1686	0				0	72
	D08	SYBR	SOX10	Unkn	d6 NCC NOG kit		31.131	31.131	0				0	72
	D09	SYBR	CAS9	Unkn	d6 NCC NOG kit		20.1072	20.1072	0				0	72
	D11	SYBR	GAPDH	Unkn	d6 NCC NOG kit		18.0603	18.0603	0				0	72
	D12	SYBR	NANOG	Unkn	no RT		34.2139	34.2139	0				0	72
	E01	SYBR	POU5F1	Unkn	d6 NCC NOG kit		27.113	27.113	0				0	72
	E02	SYBR	NANOG	Unkn	d6 NCC NOG kit		29.7497	29.7497	0				0	72
	E03	SYBR	SOX2	Unkn	d6 NCC NOG kit		22.4074	22.4074	0				0	72
	E04	SYBR	SOX9	Unkn	d6 NCC NOG kit		27.4373	27.4373	0				0	72
	E05	SYBR	TWIST1	Unkn	d6 NCC NOG kit		33.4431	33.4431	0				0	72
	E06	SYBR	NR2F1	Unkn	d6 NCC NOG kit		22.2287	22.2287	0				0	72
	E07	SYBR	TFAP2A	Unkn	d6 NCC NOG kit		27.1431	27.1431	0				0	72
	E08	SYBR	SOX10	Unkn	d6 NCC NOG kit		31.4523	31.4523	0				0	72
	E09	SYBR	CAS9	Unkn	d6 NCC NOG kit		20.1226	20.1226	0				0	72
	E11	SYBR	GAPDH	Unkn	d6 NCC NOG kit		18.1171	18.1171	0				0	72
	E12	SYBR	SOX2	Unkn	no RT			0	0			0	0	72
	F01	SYBR	POU5F1	Unkn	d6 NCC NOG kit		26.9423	26.9423	0				0	72
	F02	SYBR	NANOG	Unkn	d6 NCC NOG kit		29.6452	29.6452	0				0	72
	F03	SYBR	SOX2	Unkn	d6 NCC NOG kit		22.5961	22.5961	0				0	72
	F04	SYBR	SOX9	Unkn	d6 NCC NOG kit		27.3576	27.3576	0				0	72
	F05	SYBR	TWIST1	Unkn	d6 NCC NOG kit		33.9828	33.9828	0				0	72
	F06	SYBR	NR2F1	Unkn	d6 NCC NOG kit		22.0668	22.0668	0				0	72
	F07	SYBR	TFAP2A	Unkn	d6 NCC NOG kit		26.7936	26.7936	0				0	72
	F08	SYBR	SOX10	Unkn	d6 NCC NOG kit		31.6933	31.6933	0				0	72
	F09	SYBR	CAS9	Unkn	d6 NCC NOG kit		19.8441	19.8441	0				0	72
	F11	SYBR	GAPDH	Unkn	d6 NCC NOG kit		18.0635	18.0635	0				0	72
	F12	SYBR	SOX9	Unkn	no RT			0	0			0	0	72
	G01	SYBR	POU5F1	Unkn	d6 NCC HSTE kit		26.0725	26.0725	0				0	72
	G02	SYBR	NANOG	Unkn	d6 NCC HSTE kit		29.319	29.319	0				0	72
	G03	SYBR	SOX2	Unkn	d6 NCC HSTE kit		21.2903	21.2903	0				0	72
	G04	SYBR	SOX9	Unkn	d6 NCC HSTE kit		26.0541	26.0541	0				0	72
	G05	SYBR	TWIST1	Unkn	d6 NCC HSTE kit		34.5076	34.5076	0				0	72
	G06	SYBR	NR2F1	Unkn	d6 NCC HSTE kit		22.0974	22.0974	0				0	72
	G07	SYBR	TFAP2A	Unkn	d6 NCC HSTE kit		27.0714	27.0714	0				0	72
	G08	SYBR	SOX10	Unkn	d6 NCC HSTE kit		30.2553	30.2553	0				0	72
	G09	SYBR	CAS9	Unkn	d6 NCC HSTE kit		19.4919	19.4919	0				0	72
	G11	SYBR	GAPDH	Unkn	d6 NCC HSTE kit		18.0168	18.0168	0				0	72
	G12	SYBR	TWIST1	Unkn	no RT			0	0			0	0	72
	H01	SYBR	POU5F1	Unkn	d6 NCC HSTE kit		26.3416	26.3416	0				0	72
	H02	SYBR	NANOG	Unkn	d6 NCC HSTE kit		29.1045	29.1045	0				0	72
	H03	SYBR	SOX2	Unkn	d6 NCC HSTE kit		21.7816	21.7816	0				0	72
	H04	SYBR	SOX9	Unkn	d6 NCC HSTE kit		26.8886	26.8886	0				0	72
	H05	SYBR	TWIST1	Unkn	d6 NCC HSTE kit		32.3223	32.3223	0				0	72
	H06	SYBR	NR2F1	Unkn	d6 NCC HSTE kit		22.381	22.381	0				0	72
	H07	SYBR	TFAP2A	Unkn	d6 NCC HSTE kit		27.9895	27.9895	0				0	72
	H08	SYBR	SOX10	Unkn	d6 NCC HSTE kit		29.7212	29.7212	0				0	72
	H09	SYBR	CAS9	Unkn	d6 NCC HSTE kit		19.6199	19.6199	0				0	72
	H11	SYBR	GAPDH	Unkn	d6 NCC HSTE kit		18.085	18.085	0				0	72
	H12	SYBR	NR2F1	Unkn	no RT		24.3977	24.3977	0				0	72

## Sheet: Run Information
File Name	241022-LauraBeatriz-qPCR-NCC-d0d5d6-plate2.pcrd
Created By User	admin
Notes
ID
Run Started	10/22/2024 15:16:43 UTC
Run Ended	10/22/2024 16:32:14 UTC
Sample Vol	10
Lid Temp	105
Protocol File Name	Laurad-qPCR-newest-nomelt.prcl
Plate Setup File Name	laurad-cncc-d18-2.pltd
Base Serial Number	BR010274
Optical Head Serial Number	788BR10158
CFX Maestro Version	5.3.022.1030.

## Sheet: Sheet1
Target	Sample	Cq			Target	Sample	Cq	Average	Delta Ct	Fold change
POU5F1	d5 NCC HSTE pap	23.3269			POU5F1	d5 NCC HSTE pap	23.3269	23.5447	5.49478
NANOG	d5 NCC HSTE pap	29.4439			POU5F1	d5 NCC HSTE pap	23.6063
SOX2	d5 NCC HSTE pap	22.9552			POU5F1	d5 NCC HSTE pap	23.701
SOX9	d5 NCC HSTE pap	28.6429			POU5F1	d6 NCC NOG kit	26.7756	26.9437	8.86335
TWIST1	d5 NCC HSTE pap	31.9594			POU5F1	d6 NCC NOG kit	27.113
NR2F1	d5 NCC HSTE pap	25.0276			POU5F1	d6 NCC NOG kit	26.9423
TFAP2A	d5 NCC HSTE pap	23.104			POU5F1	d6 NCC HSTE kit	26.0725	26.207	8.15609
SOX10	d5 NCC HSTE pap	32.517			POU5F1	d6 NCC HSTE kit	26.3416
CAS9	d5 NCC HSTE pap	20.6834
GAPDH	d5 NCC HSTE pap	18.0805			NANOG	d5 NCC HSTE pap	29.4439	30.1046	12.0547
CAS9	no RT				NANOG	d5 NCC HSTE pap	30.104
POU5F1	d5 NCC HSTE pap	23.6063			NANOG	d5 NCC HSTE pap	30.1053
NANOG	d5 NCC HSTE pap	30.104			NANOG	d6 NCC NOG kit	28.7852	29.6975	11.6171
SOX2	d5 NCC HSTE pap	23.7922			NANOG	d6 NCC NOG kit	29.7497
SOX9	d5 NCC HSTE pap	29.1756			NANOG	d6 NCC NOG kit	29.6452
TWIST1	d5 NCC HSTE pap	31.3706			NANOG	d6 NCC HSTE kit	29.319	29.2118	11.1609
NR2F1	d5 NCC HSTE pap	25.0955			NANOG	d6 NCC HSTE kit	29.1045
TFAP2A	d5 NCC HSTE pap	23.4396
SOX10	d5 NCC HSTE pap	32.2748			SOX2	d5 NCC HSTE pap	22.9552	23.7505	5.70061
CAS9	d5 NCC HSTE pap	20.6638			SOX2	d5 NCC HSTE pap	23.7922
GAPDH	d5 NCC HSTE pap	18.0631			SOX2	d5 NCC HSTE pap	23.7089
GAPDH	no RT	12.9183			SOX2	d6 NCC NOG kit	22.3103	22.4379	4.35763
POU5F1	d5 NCC HSTE pap	23.701			SOX2	d6 NCC NOG kit	22.4074
NANOG	d5 NCC HSTE pap	30.1053			SOX2	d6 NCC NOG kit	22.5961
SOX2	d5 NCC HSTE pap	23.7089			SOX2	d6 NCC HSTE kit	21.2903	21.5359	3.48502
SOX9	d5 NCC HSTE pap	28.9757			SOX2	d6 NCC HSTE kit	21.7816
TWIST1	d5 NCC HSTE pap	31.4886
NR2F1	d5 NCC HSTE pap	25.0123			SOX9	d5 NCC HSTE pap	28.6429	28.9314	10.8815
TFAP2A	d5 NCC HSTE pap	23.5008			SOX9	d5 NCC HSTE pap	29.1756
SOX10	d5 NCC HSTE pap	32.7781			SOX9	d5 NCC HSTE pap	28.9757
CAS9	d5 NCC HSTE pap	20.8368			SOX9	d6 NCC NOG kit	27.0563	27.2837	9.20344
GAPDH	d5 NCC HSTE pap	18.0062			SOX9	d6 NCC NOG kit	27.4373
POU5F1	no RT				SOX9	d6 NCC NOG kit	27.3576
POU5F1	d6 NCC NOG kit	26.7756			SOX9	d6 NCC HSTE kit	26.0541	26.4714	8.42043
NANOG	d6 NCC NOG kit	28.7852			SOX9	d6 NCC HSTE kit	26.8886
SOX2	d6 NCC NOG kit	22.3103
SOX9	d6 NCC NOG kit	27.0563			TWIST1	d5 NCC HSTE pap	31.9594	31.6062	13.5563
TWIST1	d6 NCC NOG kit	32.6624			TWIST1	d5 NCC HSTE pap	31.3706
NR2F1	d6 NCC NOG kit	22.2581			TWIST1	d5 NCC HSTE pap	31.4886
TFAP2A	d6 NCC NOG kit	27.1686			TWIST1	d6 NCC NOG kit	32.6624	33.3628	15.2824
SOX10	d6 NCC NOG kit	31.131			TWIST1	d6 NCC NOG kit	33.4431
CAS9	d6 NCC NOG kit	20.1072			TWIST1	d6 NCC NOG kit	33.9828
GAPDH	d6 NCC NOG kit	18.0603			TWIST1	d6 NCC HSTE kit	34.5076	33.4149	15.364
NANOG	no RT	34.2139			TWIST1	d6 NCC HSTE kit	32.3223
POU5F1	d6 NCC NOG kit	27.113
NANOG	d6 NCC NOG kit	29.7497			NR2F1	d5 NCC HSTE pap	25.0276	25.0451	6.99519
SOX2	d6 NCC NOG kit	22.4074			NR2F1	d5 NCC HSTE pap	25.0955
SOX9	d6 NCC NOG kit	27.4373			NR2F1	d5 NCC HSTE pap	25.0123
TWIST1	d6 NCC NOG kit	33.4431			NR2F1	d6 NCC NOG kit	22.2581	22.1845	4.1042
NR2F1	d6 NCC NOG kit	22.2287			NR2F1	d6 NCC NOG kit	22.2287
TFAP2A	d6 NCC NOG kit	27.1431			NR2F1	d6 NCC NOG kit	22.0668
SOX10	d6 NCC NOG kit	31.4523			NR2F1	d6 NCC HSTE kit	22.0974	22.2392	4.18827
CAS9	d6 NCC NOG kit	20.1226			NR2F1	d6 NCC HSTE kit	22.381
GAPDH	d6 NCC NOG kit	18.1171
SOX2	no RT				TFAP2A	d5 NCC HSTE pap	23.104	23.3481	5.29821
POU5F1	d6 NCC NOG kit	26.9423			TFAP2A	d5 NCC HSTE pap	23.4396
NANOG	d6 NCC NOG kit	29.6452			TFAP2A	d5 NCC HSTE pap	23.5008
SOX2	d6 NCC NOG kit	22.5961			TFAP2A	d6 NCC NOG kit	27.1686	27.0351	8.95478
SOX9	d6 NCC NOG kit	27.3576			TFAP2A	d6 NCC NOG kit	27.1431
TWIST1	d6 NCC NOG kit	33.9828			TFAP2A	d6 NCC NOG kit	26.7936
NR2F1	d6 NCC NOG kit	22.0668			TFAP2A	d6 NCC HSTE kit	27.0714	27.5304	9.47952
TFAP2A	d6 NCC NOG kit	26.7936			TFAP2A	d6 NCC HSTE kit	27.9895
SOX10	d6 NCC NOG kit	31.6933
CAS9	d6 NCC NOG kit	19.8441			SOX10	d5 NCC HSTE pap	32.517	32.5233	14.4734
GAPDH	d6 NCC NOG kit	18.0635			SOX10	d5 NCC HSTE pap	32.2748
SOX9	no RT				SOX10	d5 NCC HSTE pap	32.7781
POU5F1	d6 NCC HSTE kit	26.0725			SOX10	d6 NCC NOG kit	31.131	31.4255	13.3452
NANOG	d6 NCC HSTE kit	29.319			SOX10	d6 NCC NOG kit	31.4523
SOX2	d6 NCC HSTE kit	21.2903			SOX10	d6 NCC NOG kit	31.6933
SOX9	d6 NCC HSTE kit	26.0541			SOX10	d6 NCC HSTE kit	30.2553	29.9882	11.9373
TWIST1	d6 NCC HSTE kit	34.5076			SOX10	d6 NCC HSTE kit	29.7212
NR2F1	d6 NCC HSTE kit	22.0974
TFAP2A	d6 NCC HSTE kit	27.0714			CAS9	d5 NCC HSTE pap	20.6834	20.728	2.67807
SOX10	d6 NCC HSTE kit	30.2553			CAS9	d5 NCC HSTE pap	20.6638
CAS9	d6 NCC HSTE kit	19.4919			CAS9	d5 NCC HSTE pap	20.8368
GAPDH	d6 NCC HSTE kit	18.0168			CAS9	d6 NCC NOG kit	20.1072	20.0246	1.94433
TWIST1	no RT				CAS9	d6 NCC NOG kit	20.1226
POU5F1	d6 NCC HSTE kit	26.3416			CAS9	d6 NCC NOG kit	19.8441
NANOG	d6 NCC HSTE kit	29.1045			CAS9	d6 NCC HSTE kit	19.4919	19.5559	1.505
SOX2	d6 NCC HSTE kit	21.7816			CAS9	d6 NCC HSTE kit	19.6199
SOX9	d6 NCC HSTE kit	26.8886
TWIST1	d6 NCC HSTE kit	32.3223			GAPDH	d5 NCC HSTE pap	18.0805	18.0499
NR2F1	d6 NCC HSTE kit	22.381			GAPDH	d5 NCC HSTE pap	18.0631
TFAP2A	d6 NCC HSTE kit	27.9895			GAPDH	d5 NCC HSTE pap	18.0062
SOX10	d6 NCC HSTE kit	29.7212			GAPDH	d6 NCC NOG kit	18.0603	18.0803
CAS9	d6 NCC HSTE kit	19.6199			GAPDH	d6 NCC NOG kit	18.1171
GAPDH	d6 NCC HSTE kit	18.085			GAPDH	d6 NCC NOG kit	18.0635
NR2F1	no RT	24.3977			GAPDH	d6 NCC HSTE kit	18.0168	18.0509
					GAPDH	d6 NCC HSTE kit	18.085
