# Supplementary material for: Hominoid-specific transposable elements reshaped neural crest migration in craniofacial development
Source: Mol Syst Biol. 2025 Sep 22;21(12):1731–47. doi: 10.1038/s44320-025-00151-z (PMC12673149; doi:10.1038/s44320-025-00151-z)
Supplement: Supplementary file 8 — Source data Fig. 1 [file 44320_2025_151_MOESM8_ESM.zip › FIGURE1/1F/250122-LauraD&Beatriz-qPCR-NCCHSTE6-dox,HSTE5+Dox,NOG6+Dox - Quantification Cq Results.xlsx]

## Sheet: 0
	Well	Fluor	Target	Content	Sample	Biological Set Name	Cq	Cq Mean	Cq Std. Dev	Starting Quantity (SQ)	Log Starting Quantity	SQ Mean	SQ Std. Dev	Set Point	Well Note
	A01	SYBR	OCT4	Unkn	HSTE6-Dox		22.9692	22.9692	0				0	72
	A02	SYBR	NANOG	Unkn	HSTE6-Dox		28.2145	28.2145	0				0	72
	A03	SYBR	Sox2	Unkn	HSTE6-Dox		22.3443	22.3443	0				0	72
	A04	SYBR	Sox9	Unkn	HSTE6-Dox		25.079	25.079	0				0	72
	A05	SYBR	Sox10	Unkn	HSTE6-Dox		25.7805	25.7805	0				0	72
	A06	SYBR	Twist1	Unkn	HSTE6-Dox		29.0387	29.0387	0				0	72
	A07	SYBR	NR2F1	Unkn	HSTE6-Dox		26.0891	26.0891	0				0	72
	A08	SYBR	TFAP2A	Unkn	HSTE6-Dox		20.6741	20.6741	0				0	72
	A09	SYBR	GAPDH	Unkn	HSTE6-Dox		17.6764	17.6764	0				0	72
	A10	SYBR	C9	Unkn	HSTE6-Dox		24.076	24.076	0				0	72
	A11	SYBR	OCT4	Unkn	NOG6+Dox		35.4693	35.4693	0				0	72
	A12	SYBR	GAPDH	Unkn	NOG6+Dox		30.9566	30.9566	0				0	72
	B01	SYBR	OCT4	Unkn	HSTE6-Dox		23.107	23.107	0				0	72
	B02	SYBR	NANOG	Unkn	HSTE6-Dox		28.3511	28.3511	0				0	72
	B03	SYBR	Sox2	Unkn	HSTE6-Dox		22.5796	22.5796	0				0	72
	B04	SYBR	Sox9	Unkn	HSTE6-Dox		25.2082	25.2082	0				0	72
	B05	SYBR	Sox10	Unkn	HSTE6-Dox		25.4618	25.4618	0				0	72
	B06	SYBR	Twist1	Unkn	HSTE6-Dox		29.3697	29.3697	0				0	72
	B07	SYBR	NR2F1	Unkn	HSTE6-Dox		26.004	26.004	0				0	72
	B08	SYBR	TFAP2A	Unkn	HSTE6-Dox		20.5747	20.5747	0				0	72
	B09	SYBR	GAPDH	Unkn	HSTE6-Dox		17.729	17.729	0				0	72
	B10	SYBR	C9	Unkn	HSTE6-Dox		24.3764	24.3764	0				0	72
	B11	SYBR	NANOG	Unkn	NOG6+Dox		26.8527	26.8527	0				0	72
	B12	SYBR	C9	Unkn	NOG6+Dox			0	0			0	0	72
	C01	SYBR	OCT4	Unkn	HSTE6-Dox		23.3225	23.3225	0				0	72
	C02	SYBR	NANOG	Unkn	HSTE6-Dox		28.4979	28.4979	0				0	72
	C03	SYBR	Sox2	Unkn	HSTE6-Dox		22.4154	22.4154	0				0	72
	C04	SYBR	Sox9	Unkn	HSTE6-Dox		25.1348	25.1348	0				0	72
	C05	SYBR	Sox10	Unkn	HSTE6-Dox		25.811	25.811	0				0	72
	C06	SYBR	Twist1	Unkn	HSTE6-Dox		29.4414	29.4414	0				0	72
	C07	SYBR	NR2F1	Unkn	HSTE6-Dox		25.9541	25.9541	0				0	72
	C08	SYBR	TFAP2A	Unkn	HSTE6-Dox		20.813	20.813	0				0	72
	C09	SYBR	GAPDH	Unkn	HSTE6-Dox		18.078	18.078	0				0	72
	C10	SYBR	C9	Unkn	HSTE6-Dox		24.3446	24.3446	0				0	72
	C11	SYBR	Sox2	Unkn	NOG6+Dox		23.1624	23.1624	0				0	72
	C12	SYBR	OCT4	Unkn	-RT		34.1203	34.1203	0				0	72
	D01	SYBR	OCT4	Unkn	HSTE5+Dox		22.1499	22.1499	0				0	72
	D02	SYBR	NANOG	Unkn	HSTE5+Dox		28.1457	28.1457	0				0	72
	D03	SYBR	Sox2	Unkn	HSTE5+Dox		22.5394	22.5394	0				0	72
	D04	SYBR	Sox9	Unkn	HSTE5+Dox		27.9254	27.9254	0				0	72
	D05	SYBR	Sox10	Unkn	HSTE5+Dox		27.9688	27.9688	0				0	72
	D06	SYBR	Twist1	Unkn	HSTE5+Dox		31.2944	31.2944	0				0	72
	D07	SYBR	NR2F1	Unkn	HSTE5+Dox		27.3494	27.3494	0				0	72
	D08	SYBR	TFAP2A	Unkn	HSTE5+Dox		21.6994	21.6994	0				0	72
	D09	SYBR	GAPDH	Unkn	HSTE5+Dox		18.1928	18.1928	0				0	72
	D10	SYBR	C9	Unkn	HSTE5+Dox		19.9644	19.9644	0				0	72
	D11	SYBR	Sox9	Unkn	NOG6+Dox		28.0197	28.0197	0				0	72
	D12	SYBR	NANOG	Unkn	-RT			0	0			0	0	72
	E01	SYBR	OCT4	Unkn	HSTE5+Dox		22.1084	22.1084	0				0	72
	E02	SYBR	NANOG	Unkn	HSTE5+Dox		28.5026	28.5026	0				0	72
	E03	SYBR	Sox2	Unkn	HSTE5+Dox		22.4728	22.4728	0				0	72
	E04	SYBR	Sox9	Unkn	HSTE5+Dox		28.1922	28.1922	0				0	72
	E05	SYBR	Sox10	Unkn	HSTE5+Dox		28.2301	28.2301	0				0	72
	E06	SYBR	Twist1	Unkn	HSTE5+Dox		31.5259	31.5259	0				0	72
	E07	SYBR	NR2F1	Unkn	HSTE5+Dox		27.5522	27.5522	0				0	72
	E08	SYBR	TFAP2A	Unkn	HSTE5+Dox		22.0288	22.0288	0				0	72
	E09	SYBR	GAPDH	Unkn	HSTE5+Dox		17.8715	17.8715	0				0	72
	E10	SYBR	C9	Unkn	HSTE5+Dox		19.5773	19.5773	0				0	72
	E11	SYBR	Sox10	Unkn	NOG6+Dox		27.9423	27.9423	0				0	72
	E12	SYBR	Sox2	Unkn	-RT		35.4086	35.4086	0				0	72
	F01	SYBR	OCT4	Unkn	HSTE5+Dox		22.1355	22.1355	0				0	72
	F02	SYBR	NANOG	Unkn	HSTE5+Dox		28.2698	28.2698	0				0	72
	F03	SYBR	Sox2	Unkn	HSTE5+Dox		22.3766	22.3766	0				0	72
	F04	SYBR	Sox9	Unkn	HSTE5+Dox		28.2526	28.2526	0				0	72
	F05	SYBR	Sox10	Unkn	HSTE5+Dox		28.1354	28.1354	0				0	72
	F06	SYBR	Twist1	Unkn	HSTE5+Dox		30.9521	30.9521	0				0	72
	F07	SYBR	NR2F1	Unkn	HSTE5+Dox		27.3324	27.3324	0				0	72
	F08	SYBR	TFAP2A	Unkn	HSTE5+Dox		22.0339	22.0339	0				0	72
	F09	SYBR	GAPDH	Unkn	HSTE5+Dox		18.1162	18.1162	0				0	72
	F10	SYBR	C9	Unkn	HSTE5+Dox		19.9878	19.9878	0				0	72
	F11	SYBR	Twist1	Unkn	NOG6+Dox		32.4574	32.4574	0				0	72
	F12	SYBR	Sox9	Unkn	-RT			0	0			0	0	72
	G01	SYBR	OCT4	Unkn	NOG6+Dox		21.5741	21.5741	0				0	72
	G02	SYBR	NANOG	Unkn	NOG6+Dox		26.3531	26.3531	0				0	72
	G03	SYBR	Sox2	Unkn	NOG6+Dox		22.4536	22.4536	0				0	72
	G04	SYBR	Sox9	Unkn	NOG6+Dox		28.2742	28.2742	0				0	72
	G05	SYBR	Sox10	Unkn	NOG6+Dox		26.9614	26.9614	0				0	72
	G06	SYBR	Twist1	Unkn	NOG6+Dox		32.2032	32.2032	0				0	72
	G07	SYBR	NR2F1	Unkn	NOG6+Dox		29.1661	29.1661	0				0	72
	G08	SYBR	TFAP2A	Unkn	NOG6+Dox		20.9797	20.9797	0				0	72
	G09	SYBR	GAPDH	Unkn	NOG6+Dox		18.0101	18.0101	0				0	72
	G10	SYBR	C9	Unkn	NOG6+Dox		19.1484	19.1484	0				0	72
	G11	SYBR	NR2F1	Unkn	NOG6+Dox		30.409	30.409	0				0	72
	G12	SYBR	Sox10	Unkn	-RT		31.2753	31.2753	0				0	72
	H01	SYBR	OCT4	Unkn	NOG6+Dox		21.0694	21.0694	0				0	72
	H02	SYBR	NANOG	Unkn	NOG6+Dox		26.2896	26.2896	0				0	72
	H03	SYBR	Sox2	Unkn	NOG6+Dox		22.6132	22.6132	0				0	72
	H04	SYBR	Sox9	Unkn	NOG6+Dox		27.6309	27.6309	0				0	72
	H05	SYBR	Sox10	Unkn	NOG6+Dox		27.277	27.277	0				0	72
	H06	SYBR	Twist1	Unkn	NOG6+Dox		31.8361	31.8361	0				0	72
	H07	SYBR	NR2F1	Unkn	NOG6+Dox		29.9557	29.9557	0				0	72
	H08	SYBR	TFAP2A	Unkn	NOG6+Dox		21.6447	21.6447	0				0	72
	H09	SYBR	GAPDH	Unkn	NOG6+Dox		18.0624	18.0624	0				0	72
	H10	SYBR	C9	Unkn	NOG6+Dox		19.6662	19.6662	0				0	72
	H11	SYBR	TFAP2A	Unkn	NOG6+Dox		21.5035	21.5035	0				0	72
	H12	SYBR	Twist1	Unkn	-RT		22.7456	22.7456	0				0	72

## Sheet: Sheet1
Target	Sample	Cq		Target	Sample	Cq	Average Cq	Delta Cq
C9	HSTE6-Dox	24.076		OCT4	HSTE6-Dox	22.9692	23.1329	5.3051
C9	HSTE6-Dox	24.3764		OCT4	HSTE6-Dox	23.107
C9	NOG6+Dox			OCT4	HSTE6-Dox	23.3225
C9	HSTE6-Dox	24.3446		OCT4	NOG6+Dox	21.5741	21.3217	3.28551
C9	HSTE5+Dox	19.9644		OCT4	NOG6+Dox	21.0694
C9	HSTE5+Dox	19.5773		OCT4	NOG6+Dox	35.4693
C9	HSTE5+Dox	19.9878		OCT4	HSTE5+Dox	22.1499	22.1313	4.07108
C9	NOG6+Dox	19.1484		OCT4	HSTE5+Dox	22.1084
C9	NOG6+Dox	19.6662		OCT4	HSTE5+Dox	22.1355
GAPDH	HSTE6-Dox	17.6764
GAPDH	NOG6+Dox	30.9566
GAPDH	HSTE6-Dox	17.729		NANOG	HSTE6-Dox	28.2145	28.3545	10.5267
GAPDH	HSTE6-Dox	18.078		NANOG	HSTE6-Dox	28.3511
GAPDH	HSTE5+Dox	18.1928		NANOG	HSTE6-Dox	28.4979
GAPDH	HSTE5+Dox	17.8715		NANOG	NOG6+Dox	26.3531	26.4985	8.46226
GAPDH	HSTE5+Dox	18.1162		NANOG	NOG6+Dox	26.2896
GAPDH	NOG6+Dox	18.0101		NANOG	NOG6+Dox	26.8527
GAPDH	NOG6+Dox	18.0624		NANOG	HSTE5+Dox	28.1457	28.306	10.2458
NANOG	HSTE6-Dox	28.2145		NANOG	HSTE5+Dox	28.5026
NANOG	HSTE6-Dox	28.3511		NANOG	HSTE5+Dox	28.2698
NANOG	NOG6+Dox	26.8527
NANOG	HSTE6-Dox	28.4979		Sox2	HSTE6-Dox	22.3443	22.4464	4.61861
NANOG	HSTE5+Dox	28.1457		Sox2	HSTE6-Dox	22.5796
NANOG	-RT			Sox2	HSTE6-Dox	22.4154
NANOG	HSTE5+Dox	28.5026		Sox2	NOG6+Dox	22.4536	22.5334	4.49716
NANOG	HSTE5+Dox	28.2698		Sox2	NOG6+Dox	22.6132
NANOG	NOG6+Dox	26.3531		Sox2	NOG6+Dox	23.1624
NANOG	NOG6+Dox	26.2896		Sox2	HSTE5+Dox	22.5394	22.4629	4.40275
				Sox2	HSTE5+Dox	22.4728
				Sox2	HSTE5+Dox	22.3766
				Sox9	HSTE6-Dox	25.079	25.1407	7.31288
				Sox9	HSTE6-Dox	25.2082
				Sox9	HSTE6-Dox	25.1348
				Sox9	NOG6+Dox	28.0197	27.975	9.93875
				Sox9	NOG6+Dox	28.2742
				Sox9	NOG6+Dox	27.6309
OCT4	HSTE6-Dox	22.9692		Sox9	HSTE5+Dox	27.9254	28.1234	10.0632
OCT4	NOG6+Dox	35.4693		Sox9	HSTE5+Dox	28.1922
OCT4	HSTE6-Dox	23.107		Sox9	HSTE5+Dox	28.2526
OCT4	HSTE6-Dox	23.3225
OCT4	-RT	34.1203
OCT4	HSTE5+Dox	22.1499		Sox10	HSTE6-Dox	25.7805	25.6844	7.85664
OCT4	HSTE5+Dox	22.1084		Sox10	HSTE6-Dox	25.4618
OCT4	HSTE5+Dox	22.1355		Sox10	HSTE6-Dox	25.811
OCT4	NOG6+Dox	21.5741		Sox10	NOG6+Dox	26.9614	27.1192	9.08294
OCT4	NOG6+Dox	21.0694		Sox10	NOG6+Dox	27.9423
Sox10	HSTE6-Dox	25.7805		Sox10	NOG6+Dox	27.277
Sox10	HSTE6-Dox	25.4618		Sox10	HSTE5+Dox	27.9688	28.1115	10.0513
Sox10	HSTE6-Dox	25.811		Sox10	HSTE5+Dox	28.2301
Sox10	HSTE5+Dox	27.9688		Sox10	HSTE5+Dox	28.1354
Sox10	HSTE5+Dox	28.2301
Sox10	NOG6+Dox	27.9423
Sox10	HSTE5+Dox	28.1354		Twist1	HSTE6-Dox	29.0387	29.2833	11.4555
Sox10	NOG6+Dox	26.9614		Twist1	HSTE6-Dox	29.3697
Sox10	-RT	31.2753		Twist1	HSTE6-Dox	29.4414
Sox10	NOG6+Dox	27.277		Twist1	NOG6+Dox	32.4574	32.1656	14.1294
Sox2	HSTE6-Dox	22.3443		Twist1	NOG6+Dox	32.2032
Sox2	HSTE6-Dox	22.5796		Twist1	NOG6+Dox	31.8361
Sox2	HSTE6-Dox	22.4154		Twist1	HSTE5+Dox	31.2944	31.2575	13.1973
Sox2	NOG6+Dox	23.1624		Twist1	HSTE5+Dox	31.5259
Sox2	HSTE5+Dox	22.5394		Twist1	HSTE5+Dox	30.9521
Sox2	HSTE5+Dox	22.4728
Sox2	-RT	35.4086
Sox2	HSTE5+Dox	22.3766		TFAP2A	HSTE6-Dox	20.6741	20.6873	2.85947
Sox2	NOG6+Dox	22.4536		TFAP2A	HSTE6-Dox	20.5747
Sox2	NOG6+Dox	22.6132		TFAP2A	HSTE6-Dox	20.813
Sox9	HSTE6-Dox	25.079		TFAP2A	NOG6+Dox	20.9797	21.5741	3.53786
Sox9	HSTE6-Dox	25.2082		TFAP2A	NOG6+Dox	21.6447
Sox9	HSTE6-Dox	25.1348		TFAP2A	NOG6+Dox	21.5035
Sox9	HSTE5+Dox	27.9254		TFAP2A	HSTE5+Dox	21.6994	21.9207	3.86053
Sox9	NOG6+Dox	28.0197		TFAP2A	HSTE5+Dox	22.0288
Sox9	HSTE5+Dox	28.1922		TFAP2A	HSTE5+Dox	22.0339
Sox9	HSTE5+Dox	28.2526
Sox9	-RT			NR2F1	HSTE6-Dox	26.0891	26.0157	8.18794
Sox9	NOG6+Dox	28.2742		NR2F1	HSTE6-Dox	26.004
Sox9	NOG6+Dox	27.6309		NR2F1	HSTE6-Dox	25.9541
TFAP2A	HSTE6-Dox	20.6741		NR2F1	NOG6+Dox	29.1661	30.1824	12.1462
TFAP2A	HSTE6-Dox	20.5747		NR2F1	NOG6+Dox	30.409
TFAP2A	HSTE6-Dox	20.813		NR2F1	NOG6+Dox	29.9557
TFAP2A	HSTE5+Dox	21.6994		NR2F1	HSTE5+Dox	27.3494	27.4113	9.35114
TFAP2A	HSTE5+Dox	22.0288		NR2F1	HSTE5+Dox	27.5522
TFAP2A	HSTE5+Dox	22.0339		NR2F1	HSTE5+Dox	27.3324
TFAP2A	NOG6+Dox	20.9797
TFAP2A	NOG6+Dox	21.6447		C9	HSTE6-Dox	24.076	24.2656	6.43784
TFAP2A	NOG6+Dox	21.5035		C9	HSTE6-Dox	24.3764
Twist1	HSTE6-Dox	29.0387		C9	HSTE6-Dox	24.3446
Twist1	HSTE6-Dox	29.3697		C9	NOG6+Dox	19.1484	19.4073	1.37108
Twist1	HSTE6-Dox	29.4414		C9	NOG6+Dox	19.6662
Twist1	HSTE5+Dox	31.2944		C9	NOG6+Dox
Twist1	HSTE5+Dox	31.5259		C9	HSTE5+Dox	19.9644	19.8432	1.783
Twist1	HSTE5+Dox	30.9521		C9	HSTE5+Dox	19.5773
Twist1	NOG6+Dox	32.4574		C9	HSTE5+Dox	19.9878
Twist1	NOG6+Dox	32.2032
Twist1	NOG6+Dox	31.8361		GAPDH	HSTE6-Dox	17.6764	17.8278	0
Twist1	-RT	22.7456		GAPDH	HSTE6-Dox	17.729
				GAPDH	HSTE6-Dox	18.078
				GAPDH	NOG6+Dox	18.0101	18.0362	0
				GAPDH	NOG6+Dox	18.0624
				GAPDH	NOG6+Dox	30.9566
				GAPDH	HSTE5+Dox	18.1928	18.0602	0
				GAPDH	HSTE5+Dox	17.8715
				GAPDH	HSTE5+Dox	18.1162

## Sheet: Run Information
File Name	250122-LauraD&Beatriz-qPCR-NCCHSTE6-dox,HSTE5+Dox,NOG6+Dox.pcrd
Created By User	admin
Notes
ID
Run Started	01/22/2025 12:21:20 UTC
Run Ended	01/22/2025 13:34:07 UTC
Sample Vol	10
Lid Temp	105
Protocol File Name	Laurad-qPCR-newest-nomelt.prcl
Plate Setup File Name	LauradBeatriz-qPCR-012124-Plate1.pltd
Base Serial Number	BR010274
Optical Head Serial Number	788BR10158
CFX Maestro Version	4.1.2433.1219.
