# Supplementary material for: Hominoid-specific transposable elements reshaped neural crest migration in craniofacial development
Source: Mol Syst Biol. 2025 Sep 22;21(12):1731–47. doi: 10.1038/s44320-025-00151-z (PMC12673149; doi:10.1038/s44320-025-00151-z)
Supplement: Supplementary file 8 — Source data Fig. 1 [file 44320_2025_151_MOESM8_ESM.zip › FIGURE1/1F/20250318-Laura-Catherine-qPCR-NCCs-8-d5vsd0 - Quantification Cq Results.xlsx]

## Sheet: 0
	Well	Fluor	Target	Content	Sample	Biological Set Name	Cq	Cq Mean	Cq Std. Dev	Starting Quantity (SQ)	Log Starting Quantity	SQ Mean	SQ Std. Dev	Set Point	Well Note
	A01	SYBR	Oct4	Unkn	d0 -grna		19.2895	19.2895	0				0	72
	A02	SYBR	Oct4	Unkn	d0 -grna		19.3986	19.3986	0				0	72
	A03	SYBR	Oct4	Unkn	d0 -grna		19.2874	19.2874	0				0	72
	A04	SYBR	Oct4	Unkn	d0 +grna		19.1036	19.1036	0				0	72
	A05	SYBR	Oct4	Unkn	d0 +grna		18.4906	18.4906	0				0	72
	A06	SYBR	Oct4	Unkn	d0 +grna		18.9248	18.9248	0				0	72
	A07	SYBR	Oct4	Unkn	d5 -grna		23.7417	23.7417	0				0	72
	A08	SYBR	Oct4	Unkn	d5 -grna		23.761	23.761	0				0	72
	A09	SYBR	Oct4	Unkn	d5 -grna		23.8225	23.8225	0				0	72
	A10	SYBR	Oct4	Unkn	d5 +grna		22.8196	22.8196	0				0	72
	A11	SYBR	Oct4	Unkn	d5 +grna		22.9471	22.9471	0				0	72
	A12	SYBR	Oct4	Unkn	d5 +grna		22.9714	22.9714	0				0	72
	B01	SYBR	Nanog	Unkn	d0 -grna		22.0949	22.0949	0				0	72
	B02	SYBR	Nanog	Unkn	d0 -grna		21.9657	21.9657	0				0	72
	B03	SYBR	Nanog	Unkn	d0 -grna		22.0461	22.0461	0				0	72
	B04	SYBR	Nanog	Unkn	d0 +grna		22.0741	22.0741	0				0	72
	B05	SYBR	Nanog	Unkn	d0 +grna		22.0114	22.0114	0				0	72
	B06	SYBR	Nanog	Unkn	d0 +grna		21.9197	21.9197	0				0	72
	B07	SYBR	Nanog	Unkn	d5 -grna		29.6281	29.6281	0				0	72
	B08	SYBR	Nanog	Unkn	d5 -grna		29.7843	29.7843	0				0	72
	B09	SYBR	Nanog	Unkn	d5 -grna		29.1909	29.1909	0				0	72
	B10	SYBR	Nanog	Unkn	d5 +grna		30.7421	30.7421	0				0	72
	B11	SYBR	Nanog	Unkn	d5 +grna		30.9096	30.9096	0				0	72
	B12	SYBR	Nanog	Unkn	d5 +grna		30.8119	30.8119	0				0	72
	C01	SYBR	Sox10	Unkn	d0 -grna		30.5926	30.5926	0				0	72
	C02	SYBR	Sox10	Unkn	d0 -grna		30.3659	30.3659	0				0	72
	C03	SYBR	Sox10	Unkn	d0 -grna		30.5183	30.5183	0				0	72
	C04	SYBR	Sox10	Unkn	d0 +grna		30.9888	30.9888	0				0	72
	C05	SYBR	Sox10	Unkn	d0 +grna		31.0427	31.0427	0				0	72
	C06	SYBR	Sox10	Unkn	d0 +grna		31.0723	31.0723	0				0	72
	C07	SYBR	Sox10	Unkn	d5 -grna		29.2224	29.2224	0				0	72
	C08	SYBR	Sox10	Unkn	d5 -grna		29.2718	29.2718	0				0	72
	C09	SYBR	Sox10	Unkn	d5 -grna		29.0708	29.0708	0				0	72
	C10	SYBR	Sox10	Unkn	d5 +grna		30.5595	30.5595	0				0	72
	C11	SYBR	Sox10	Unkn	d5 +grna		31.0784	31.0784	0				0	72
	C12	SYBR	Sox10	Unkn	d5 +grna		31.0251	31.0251	0				0	72
	D01	SYBR	Sox9	Unkn	d0 -grna		28.5501	28.5501	0				0	72
	D02	SYBR	Sox9	Unkn	d0 -grna		28.4573	28.4573	0				0	72
	D03	SYBR	Sox9	Unkn	d0 -grna		28.2553	28.2553	0				0	72
	D04	SYBR	Sox9	Unkn	d0 +grna		28.5536	28.5536	0				0	72
	D05	SYBR	Sox9	Unkn	d0 +grna		28.2865	28.2865	0				0	72
	D06	SYBR	Sox9	Unkn	d0 +grna		28.5347	28.5347	0				0	72
	D07	SYBR	Sox9	Unkn	d5 -grna		26.2446	26.2446	0				0	72
	D08	SYBR	Sox9	Unkn	d5 -grna		26.2286	26.2286	0				0	72
	D09	SYBR	Sox9	Unkn	d5 -grna		26.1779	26.1779	0				0	72
	D10	SYBR	Sox9	Unkn	d5 +grna		27.9793	27.9793	0				0	72
	D11	SYBR	Sox9	Unkn	d5 +grna		27.814	27.814	0				0	72
	D12	SYBR	Sox9	Unkn	d5 +grna		28.5045	28.5045	0				0	72
	E01	SYBR	TFAP2A	Unkn	d0 -grna		30.9504	30.9504	0				0	72
	E02	SYBR	TFAP2A	Unkn	d0 -grna		30.7478	30.7478	0				0	72
	E03	SYBR	TFAP2A	Unkn	d0 -grna		30.9921	30.9921	0				0	72
	E04	SYBR	TFAP2A	Unkn	d0 +grna		36.1312	36.1312	0				0	72
	E05	SYBR	TFAP2A	Unkn	d0 +grna		35.8303	35.8303	0				0	72
	E06	SYBR	TFAP2A	Unkn	d0 +grna		34.2085	34.2085	0				0	72
	E07	SYBR	TFAP2A	Unkn	d5 -grna		21.1969	21.1969	0				0	72
	E08	SYBR	TFAP2A	Unkn	d5 -grna		21.0556	21.0556	0				0	72
	E09	SYBR	TFAP2A	Unkn	d5 -grna		20.5929	20.5929	0				0	72
	E10	SYBR	TFAP2A	Unkn	d5 +grna		22.3842	22.3842	0				0	72
	E11	SYBR	TFAP2A	Unkn	d5 +grna		22.1517	22.1517	0				0	72
	E12	SYBR	TFAP2A	Unkn	d5 +grna		22.3595	22.3595	0				0	72
	F01	SYBR	Twist	Unkn	d0 -grna		33.7141	33.7141	0				0	72
	F02	SYBR	Twist	Unkn	d0 -grna		32.1461	32.1461	0				0	72
	F03	SYBR	Twist	Unkn	d0 -grna		32.6306	32.6306	0				0	72
	F04	SYBR	Twist	Unkn	d0 +grna		32.1952	32.1952	0				0	72
	F05	SYBR	Twist	Unkn	d0 +grna		32.2307	32.2307	0				0	72
	F06	SYBR	Twist	Unkn	d0 +grna		32.7361	32.7361	0				0	72
	F07	SYBR	Twist	Unkn	d5 -grna		31.0858	31.0858	0				0	72
	F08	SYBR	Twist	Unkn	d5 -grna		31.2886	31.2886	0				0	72
	F09	SYBR	Twist	Unkn	d5 -grna		31.2503	31.2503	0				0	72
	F10	SYBR	Twist	Unkn	d5 +grna		29.7384	29.7384	0				0	72
	F11	SYBR	Twist	Unkn	d5 +grna		29.9342	29.9342	0				0	72
	F12	SYBR	Twist	Unkn	d5 +grna		29.8673	29.8673	0				0	72
	G01	SYBR	gapdh	Unkn	d0 -grna		17.2697	17.2697	0				0	72
	G02	SYBR	gapdh	Unkn	d0 -grna		17.474	17.474	0				0	72
	G03	SYBR	gapdh	Unkn	d0 -grna		17.3695	17.3695	0				0	72
	G04	SYBR	gapdh	Unkn	d0 +grna		17.4486	17.4486	0				0	72
	G05	SYBR	gapdh	Unkn	d0 +grna		17.5181	17.5181	0				0	72
	G06	SYBR	gapdh	Unkn	d0 +grna		17.4104	17.4104	0				0	72
	G07	SYBR	gapdh	Unkn	d5 -grna		18.3614	18.3614	0				0	72
	G08	SYBR	gapdh	Unkn	d5 -grna		18.2327	18.2327	0				0	72
	G09	SYBR	gapdh	Unkn	d5 -grna		18.2919	18.2919	0				0	72
	G10	SYBR	gapdh	Unkn	d5 +grna		18.4527	18.4527	0				0	72
	G11	SYBR	gapdh	Unkn	d5 +grna		18.297	18.297	0				0	72
	G12	SYBR	gapdh	Unkn	d5 +grna		18.2146	18.2146	0				0	72
	H01	SYBR	Cas9	Unkn	d0 -grna		26.0234	26.0234	0				0	72
	H02	SYBR	Cas9	Unkn	d0 -grna		25.0182	25.0182	0				0	72
	H03	SYBR	Cas9	Unkn	d0 -grna		24.5475	24.5475	0				0	72
	H04	SYBR	Cas9	Unkn	d0 +grna		25.0976	25.0976	0				0	72
	H05	SYBR	Cas9	Unkn	d0 +grna		24.8819	24.8819	0				0	72
	H06	SYBR	Cas9	Unkn	d0 +grna		25.0203	25.0203	0				0	72
	H07	SYBR	Cas9	Unkn	d5 -grna		19.2592	19.2592	0				0	72
	H08	SYBR	Cas9	Unkn	d5 -grna		19.1142	19.1142	0				0	72
	H09	SYBR	Cas9	Unkn	d5 -grna		18.9525	18.9525	0				0	72
	H10	SYBR	Cas9	Unkn	d5 +grna		19.8955	19.8955	0				0	72
	H11	SYBR	Cas9	Unkn	d5 +grna		19.9888	19.9888	0				0	72
	H12	SYBR	Cas9	Unkn	d5 +grna		20.1121	20.1121	0				0	72

## Sheet: Sheet1
Target	Sample	Cq	Average	delta ct
Oct4	d0 -grna	19.2895	19.3252	1.95411
Oct4	d0 -grna	19.3986
Oct4	d0 -grna	19.2874
Oct4	d0 +grna	19.1036	18.8397	1.38062
Oct4	d0 +grna	18.4906
Oct4	d0 +grna	18.9248
Oct4	d5 -grna	23.7417	23.775	5.47974
Oct4	d5 -grna	23.761
Oct4	d5 -grna	23.8225
Oct4	d5 +grna	22.8196	22.9127	4.59128
Oct4	d5 +grna	22.9471
Oct4	d5 +grna	22.9714
Nanog	d0 -grna	22.0949	22.0356	4.66448
Nanog	d0 -grna	21.9657
Nanog	d0 -grna	22.0461
Nanog	d0 +grna	22.0741	22.0018	4.54273
Nanog	d0 +grna	22.0114
Nanog	d0 +grna	21.9197
Nanog	d5 -grna	29.6281	29.5345	11.2392
Nanog	d5 -grna	29.7843
Nanog	d5 -grna	29.1909
Nanog	d5 +grna	30.7421	30.8212	12.4997
Nanog	d5 +grna	30.9096
Nanog	d5 +grna	30.8119
Sox10	d0 -grna	30.5926	30.4923	13.1212
Sox10	d0 -grna	30.3659
Sox10	d0 -grna	30.5183
Sox10	d0 +grna	30.9888	31.0346	13.5756
Sox10	d0 +grna	31.0427
Sox10	d0 +grna	31.0723
Sox10	d5 -grna	29.2224	29.1883	10.893
Sox10	d5 -grna	29.2718
Sox10	d5 -grna	29.0708
Sox10	d5 +grna	30.5595	30.8877	12.5662
Sox10	d5 +grna	31.0784
Sox10	d5 +grna	31.0251
Sox9	d0 -grna	28.5501	28.4209	11.0498
Sox9	d0 -grna	28.4573
Sox9	d0 -grna	28.2553
Sox9	d0 +grna	28.5536	28.4583	10.9992
Sox9	d0 +grna	28.2865
Sox9	d0 +grna	28.5347
Sox9	d5 -grna	26.2446	26.217	7.9217
Sox9	d5 -grna	26.2286
Sox9	d5 -grna	26.1779
Sox9	d5 +grna	27.9793	27.8966	9.57519
Sox9	d5 +grna	27.814
Sox9	d5 +grna	28.5045
TFAP2A	d0 -grna	30.9504	30.8968	13.5257
TFAP2A	d0 -grna	30.7478
TFAP2A	d0 -grna	30.9921
TFAP2A	d0 +grna	36.1312	35.9807	18.5217
TFAP2A	d0 +grna	35.8303
TFAP2A	d0 +grna	34.2085
TFAP2A	d5 -grna	21.1969	20.9485	2.6532
TFAP2A	d5 -grna	21.0556
TFAP2A	d5 -grna	20.5929
TFAP2A	d5 +grna	22.3842	22.2984	3.97699
TFAP2A	d5 +grna	22.1517
TFAP2A	d5 +grna	22.3595
Twist	d0 -grna	33.7141	32.3884	15.0173
Twist	d0 -grna	32.1461
Twist	d0 -grna	32.6306
Twist	d0 +grna	32.1952	32.2129	14.7539
Twist	d0 +grna	32.2307
Twist	d0 +grna	32.7361
Twist	d5 -grna	31.0858	31.2082	12.9129
Twist	d5 -grna	31.2886
Twist	d5 -grna	31.2503
Twist	d5 +grna	29.7384	29.8466	11.5252
Twist	d5 +grna	29.9342
Twist	d5 +grna	29.8673
gapdh	d0 -grna	17.2697	17.3711	0
gapdh	d0 -grna	17.474
gapdh	d0 -grna	17.3695
gapdh	d0 +grna	17.4486	17.459	0
gapdh	d0 +grna	17.5181
gapdh	d0 +grna	17.4104
gapdh	d5 -grna	18.3614	18.2953	0
gapdh	d5 -grna	18.2327
gapdh	d5 -grna	18.2919
gapdh	d5 +grna	18.4527	18.3214	0
gapdh	d5 +grna	18.297
gapdh	d5 +grna	18.2146
Cas9	d0 -grna	26.0234	24.7828	7.41175
Cas9	d0 -grna	25.0182
Cas9	d0 -grna	24.5475
Cas9	d0 +grna	25.0976	24.9999	7.5409
Cas9	d0 +grna	24.8819
Cas9	d0 +grna	25.0203
Cas9	d5 -grna	19.2592	19.1086	0.81334
Cas9	d5 -grna	19.1142
Cas9	d5 -grna	18.9525
Cas9	d5 +grna	19.8955	19.9988	1.67735
Cas9	d5 +grna	19.9888
Cas9	d5 +grna	20.1121

## Sheet: Run Information
File Name	20250318-Laura-Catherine-qPCR-NCCs-8-d5vsd0.pcrd
Created By User	admin
Notes
ID
Run Started	03/18/2025 12:44:26 UTC
Run Ended	03/18/2025 13:56:57 UTC
Sample Vol	10
Lid Temp	105
Protocol File Name	2-step-LD.prcl
Plate Setup File Name	NCCs-LD.pltd
Base Serial Number	BR010274
Optical Head Serial Number	788BR10158
CFX Maestro Version	4.1.2433.1219.
