# Supplementary material for: Hominoid-specific transposable elements reshaped neural crest migration in craniofacial development
Source: Mol Syst Biol. 2025 Sep 22;21(12):1731–47. doi: 10.1038/s44320-025-00151-z (PMC12673149; doi:10.1038/s44320-025-00151-z)
Supplement: Supplementary file 8 — Source data Fig. 1 [file 44320_2025_151_MOESM8_ESM.zip › FIGURE1/1F/20250528-qPCR-NCCs-rep10 - Quantification Cq Results.xlsx]

## Sheet: 0
	Well	Fluor	Target	Content	Sample	Biological Set Name	Cq	Cq Mean	Cq Std. Dev	Starting Quantity (SQ)	Log Starting Quantity	SQ Mean	SQ Std. Dev	Set Point	Well Note
	A01	SYBR	SOX9	Unkn	NOG10		23.8329	23.8329	0				0	72
	A02	SYBR	SOX9	Unkn	NOG10		23.7105	23.7105	0				0	72
	A03	SYBR	SOX9	Unkn	NOG10		23.7297	23.7297	0				0	72
	A04	SYBR	SOX9	Unkn	HSTE10		25.9567	25.9567	0				0	72
	A05	SYBR	SOX9	Unkn	HSTE10		26.433	26.433	0				0	72
	A06	SYBR	SOX9	Unkn	HSTE10		27.0228	27.0228	0				0	72
	A07	SYBR	SOX9	Unkn	HSTE10			0	0			0	0	72
	B01	SYBR	SOX10	Unkn	NOG10		26.5982	26.5982	0				0	72
	B02	SYBR	SOX10	Unkn	NOG10		26.2956	26.2956	0				0	72
	B03	SYBR	SOX10	Unkn	NOG10		26.734	26.734	0				0	72
	B04	SYBR	SOX10	Unkn	HSTE10		30.3445	30.3445	0				0	72
	B05	SYBR	SOX10	Unkn	HSTE10		30.2461	30.2461	0				0	72
	B06	SYBR	SOX10	Unkn	HSTE10		30.3493	30.3493	0				0	72
	B07	SYBR	SOX10	Unkn	HSTE10			0	0			0	0	72
	C01	SYBR	TFAP2A	Unkn	NOG10		21.1854	21.1854	0				0	72
	C02	SYBR	TFAP2A	Unkn	NOG10		20.6074	20.6074	0				0	72
	C03	SYBR	TFAP2A	Unkn	NOG10		20.4944	20.4944	0				0	72
	C04	SYBR	TFAP2A	Unkn	HSTE10		23.0744	23.0744	0				0	72
	C05	SYBR	TFAP2A	Unkn	HSTE10		23.3345	23.3345	0				0	72
	C06	SYBR	TFAP2A	Unkn	HSTE10		22.8727	22.8727	0				0	72
	C07	SYBR	TFAP2A	Unkn	HSTE10			0	0			0	0	72
	D01	SYBR	TWIST	Unkn	NOG10		30.2417	30.2417	0				0	72
	D02	SYBR	TWIST	Unkn	NOG10		29.1596	29.1596	0				0	72
	D03	SYBR	TWIST	Unkn	NOG10		30.3619	30.3619	0				0	72
	D04	SYBR	TWIST	Unkn	HSTE10		30.1617	30.1617	0				0	72
	D05	SYBR	TWIST	Unkn	HSTE10		30.1465	30.1465	0				0	72
	D06	SYBR	TWIST	Unkn	HSTE10		30.2265	30.2265	0				0	72
	D07	SYBR	TWIST	Unkn	HSTE10			0	0			0	0	72
	E01	SYBR	NR2F1	Unkn	NOG10		22.136	22.136	0				0	72
	E02	SYBR	NR2F1	Unkn	NOG10		21.7502	21.7502	0				0	72
	E03	SYBR	NR2F1	Unkn	NOG10		21.524	21.524	0				0	72
	E04	SYBR	NR2F1	Unkn	HSTE10		21.1863	21.1863	0				0	72
	E05	SYBR	NR2F1	Unkn	HSTE10		21.3634	21.3634	0				0	72
	E06	SYBR	NR2F1	Unkn	HSTE10		21.074	21.074	0				0	72
	E07	SYBR	NR2F1	Unkn	HSTE10			0	0			0	0	72
	F01	SYBR	CAS9	Unkn	NOG10		18.911	18.911	0				0	72
	F02	SYBR	CAS9	Unkn	NOG10		19.0415	19.0415	0				0	72
	F03	SYBR	CAS9	Unkn	NOG10		16.6378	16.6378	0				0	72
	F04	SYBR	CAS9	Unkn	HSTE10		18.4649	18.4649	0				0	72
	F05	SYBR	CAS9	Unkn	HSTE10		18.1583	18.1583	0				0	72
	F06	SYBR	CAS9	Unkn	HSTE10		17.081	17.081	0				0	72
	F07	SYBR	CAS9	Unkn	HSTE10			0	0			0	0	72
	G01	SYBR	GAPDH	Unkn	NOG10		15.217	15.217	0				0	72
	G02	SYBR	GAPDH	Unkn	NOG10		15.2269	15.2269	0				0	72
	G03	SYBR	GAPDH	Unkn	NOG10		15.0047	15.0047	0				0	72
	G04	SYBR	GAPDH	Unkn	HSTE10		14.5874	14.5874	0				0	72
	G05	SYBR	GAPDH	Unkn	HSTE10		14.4793	14.4793	0				0	72
	G06	SYBR	GAPDH	Unkn	HSTE10		14.4615	14.4615	0				0	72
	G07	SYBR	GAPDH	Unkn	HSTE10			0	0			0	0	72

## Sheet: Sheet1
Target	Sample	Cq	Average Cq	Delta Ct
SOX9	NOG10	23.8329	23.7577	8.60818
SOX9	NOG10	23.7105
SOX9	NOG10	23.7297
SOX9	HSTE10	25.9567	26.1948	11.6854
SOX9	HSTE10	26.433
SOX9	HSTE10	27.0228
SOX9	HSTE10
SOX10	NOG10	26.5982	26.5426	11.3931
SOX10	NOG10	26.2956
SOX10	NOG10	26.734
SOX10	HSTE10	30.3445	30.3133	15.8039
SOX10	HSTE10	30.2461
SOX10	HSTE10	30.3493
SOX10	HSTE10
TFAP2A	NOG10	21.1854	20.5509	5.40135
TFAP2A	NOG10	20.6074
TFAP2A	NOG10	20.4944
TFAP2A	HSTE10	23.0744	23.0939	8.58449
TFAP2A	HSTE10	23.3345
TFAP2A	HSTE10	22.8727
TFAP2A	HSTE10
TWIST	NOG10	30.2417	30.3018	15.1523
TWIST	NOG10	29.1596
TWIST	NOG10	30.3619
TWIST	HSTE10	30.1617	30.1782	15.6688
TWIST	HSTE10	30.1465
TWIST	HSTE10	30.2265
TWIST	HSTE10
NR2F1	NOG10	22.136	21.8034	6.65389
NR2F1	NOG10	21.7502
NR2F1	NOG10	21.524
NR2F1	HSTE10	21.1863	21.2079	6.69851
NR2F1	HSTE10	21.3634
NR2F1	HSTE10	21.074
NR2F1	HSTE10
CAS9	NOG10	18.911	18.9763	3.82673
CAS9	NOG10	19.0415
CAS9	NOG10	16.6378
CAS9	HSTE10	18.4649	18.3116	3.80221
CAS9	HSTE10	18.1583
CAS9	HSTE10	17.081
CAS9	HSTE10
GAPDH	NOG10	15.217	15.1495	0
GAPDH	NOG10	15.2269
GAPDH	NOG10	15.0047
GAPDH	HSTE10	14.5874	14.5094	0
GAPDH	HSTE10	14.4793
GAPDH	HSTE10	14.4615
GAPDH	HSTE10

## Sheet: Run Information
File Name	20250528-qPCR-NCCs-rep10.pcrd
Created By User	admin
Notes
ID
Run Started	05/28/2025 18:10:59 UTC
Run Ended	05/28/2025 19:23:14 UTC
Sample Vol	10
Lid Temp	105
Protocol File Name	2-step-LD.prcl
Plate Setup File Name	NCCs-LD.pltd
Base Serial Number	BR010274
Optical Head Serial Number	788BR10158
CFX Maestro Version	4.1.2433.1219.
