# Supplementary material for: Hominoid-specific transposable elements reshaped neural crest migration in craniofacial development
Source: Mol Syst Biol. 2025 Sep 22;21(12):1731–47. doi: 10.1038/s44320-025-00151-z (PMC12673149; doi:10.1038/s44320-025-00151-z)
Supplement: Supplementary file 8 — Source data Fig. 1 [file 44320_2025_151_MOESM8_ESM.zip › FIGURE1/1F/250122-LauraBeatriz-qPCR-NCC-reps5&6-Nog5+dox,HSTE6+dox-plate1 - Quantification Cq Results.xlsx]

## Sheet: 0
	Well	Fluor	Target	Content	Sample	Biological Set Name	Cq	Cq Mean	Cq Std. Dev	Starting Quantity (SQ)	Log Starting Quantity	SQ Mean	SQ Std. Dev	Set Point	Well Note
	A01	SYBR	OCT4	Unkn	NOG5+Dox		21.1969	21.1969	0				0	72
	A02	SYBR	NANOG	Unkn	NOG5+Dox		26.076	26.076	0				0	72
	A03	SYBR	Sox2	Unkn	NOG5+Dox		23.1511	23.1511	0				0	72
	A04	SYBR	Sox9	Unkn	NOG5+Dox		28.0185	28.0185	0				0	72
	A05	SYBR	Sox10	Unkn	NOG5+Dox		28.25	28.25	0				0	72
	A06	SYBR	Twist1	Unkn	NOG5+Dox		32.0678	32.0678	0				0	72
	A07	SYBR	NR2F1	Unkn	NOG5+Dox		29.4862	29.4862	0				0	72
	A08	SYBR	TFAP2A	Unkn	NOG5+Dox		21.1418	21.1418	0				0	72
	A09	SYBR	GAPDH	Unkn	NOG5+Dox		17.9391	17.9391	0				0	72
	A10	SYBR	C9	Unkn	NOG5+Dox		19.7012	19.7012	0				0	72
	A11	SYBR	OCT4	Unkn	-RT		28.6715	28.6715	0				0	72
	B01	SYBR	OCT4	Unkn	NOG5+Dox		21.2164	21.2164	0				0	72
	B02	SYBR	NANOG	Unkn	NOG5+Dox		26.1255	26.1255	0				0	72
	B03	SYBR	Sox2	Unkn	NOG5+Dox		23.1244	23.1244	0				0	72
	B04	SYBR	Sox9	Unkn	NOG5+Dox		28.2991	28.2991	0				0	72
	B05	SYBR	Sox10	Unkn	NOG5+Dox		27.6502	27.6502	0				0	72
	B06	SYBR	Twist1	Unkn	NOG5+Dox		31.6553	31.6553	0				0	72
	B07	SYBR	NR2F1	Unkn	NOG5+Dox		29.4784	29.4784	0				0	72
	B08	SYBR	TFAP2A	Unkn	NOG5+Dox		21.2254	21.2254	0				0	72
	B09	SYBR	GAPDH	Unkn	NOG5+Dox		17.8679	17.8679	0				0	72
	B10	SYBR	C9	Unkn	NOG5+Dox		19.6523	19.6523	0				0	72
	B11	SYBR	NANOG	Unkn	-RT		32.2059	32.2059	0				0	72
	C01	SYBR	OCT4	Unkn	NOG5+Dox		21.348	21.348	0				0	72
	C02	SYBR	NANOG	Unkn	NOG5+Dox		26.1164	26.1164	0				0	72
	C03	SYBR	Sox2	Unkn	NOG5+Dox		23.0862	23.0862	0				0	72
	C04	SYBR	Sox9	Unkn	NOG5+Dox		28.1086	28.1086	0				0	72
	C05	SYBR	Sox10	Unkn	NOG5+Dox		27.865	27.865	0				0	72
	C06	SYBR	Twist1	Unkn	NOG5+Dox		31.3563	31.3563	0				0	72
	C07	SYBR	NR2F1	Unkn	NOG5+Dox		29.4422	29.4422	0				0	72
	C08	SYBR	TFAP2A	Unkn	NOG5+Dox		21.3161	21.3161	0				0	72
	C09	SYBR	GAPDH	Unkn	NOG5+Dox		17.8311	17.8311	0				0	72
	C10	SYBR	C9	Unkn	NOG5+Dox		19.5492	19.5492	0				0	72
	C11	SYBR	Sox2	Unkn	-RT		29.999	29.999	0				0	72
	D01	SYBR	OCT4	Unkn	HSTE6+dox		22.765	22.765	0				0	72
	D02	SYBR	NANOG	Unkn	HSTE6+dox		28.5377	28.5377	0				0	72
	D03	SYBR	Sox2	Unkn	HSTE6+dox		22.3982	22.3982	0				0	72
	D04	SYBR	Sox9	Unkn	HSTE6+dox		27.8006	27.8006	0				0	72
	D05	SYBR	Sox10	Unkn	HSTE6+dox		26.7574	26.7574	0				0	72
	D06	SYBR	Twist1	Unkn	HSTE6+dox		32.0517	32.0517	0				0	72
	D07	SYBR	NR2F1	Unkn	HSTE6+dox		26.0461	26.0461	0				0	72
	D08	SYBR	TFAP2A	Unkn	HSTE6+dox		21.8872	21.8872	0				0	72
	D09	SYBR	GAPDH	Unkn	HSTE6+dox		18.0008	18.0008	0				0	72
	D10	SYBR	C9	Unkn	HSTE6+dox		19.0759	19.0759	0				0	72
	D11	SYBR	Sox9	Unkn	-RT		33.0234	33.0234	0				0	72
	E01	SYBR	OCT4	Unkn	HSTE6+dox		22.9517	22.9517	0				0	72
	E02	SYBR	NANOG	Unkn	HSTE6+dox		28.6008	28.6008	0				0	72
	E03	SYBR	Sox2	Unkn	HSTE6+dox		22.8942	22.8942	0				0	72
	E04	SYBR	Sox9	Unkn	HSTE6+dox		27.0063	27.0063	0				0	72
	E05	SYBR	Sox10	Unkn	HSTE6+dox		27.1507	27.1507	0				0	72
	E06	SYBR	Twist1	Unkn	HSTE6+dox			0	0			0	0	72
	E07	SYBR	NR2F1	Unkn	HSTE6+dox		26.8892	26.8892	0				0	72
	E08	SYBR	TFAP2A	Unkn	HSTE6+dox		22.0203	22.0203	0				0	72
	E09	SYBR	GAPDH	Unkn	HSTE6+dox		17.9619	17.9619	0				0	72
	E10	SYBR	C9	Unkn	HSTE6+dox		18.9782	18.9782	0				0	72
	F01	SYBR	OCT4	Unkn	HSTE6+dox		22.7657	22.7657	0				0	72
	F02	SYBR	NANOG	Unkn	HSTE6+dox		28.6005	28.6005	0				0	72
	F03	SYBR	Sox2	Unkn	HSTE6+dox		22.912	22.912	0				0	72
	F04	SYBR	Sox9	Unkn	HSTE6+dox		26.9483	26.9483	0				0	72
	F05	SYBR	Sox10	Unkn	HSTE6+dox		27.049	27.049	0				0	72
	F06	SYBR	Twist1	Unkn	HSTE6+dox		33.4201	33.4201	0				0	72
	F07	SYBR	NR2F1	Unkn	HSTE6+dox		26.1756	26.1756	0				0	72
	F08	SYBR	TFAP2A	Unkn	HSTE6+dox		22.0588	22.0588	0				0	72
	F09	SYBR	GAPDH	Unkn	HSTE6+dox		18.0406	18.0406	0				0	72
	F10	SYBR	C9	Unkn	HSTE6+dox		19.0333	19.0333	0				0	72

## Sheet: Sheet1
Target	Sample	Cq	Average Cq	Delta Cq
C9	NOG5+Dox	19.7012	19.6342	1.75483
C9	NOG5+Dox	19.6523
C9	NOG5+Dox	19.5492
C9	HSTE6+dox	19.0759	19.0291	1.02797
C9	HSTE6+dox	18.9782
C9	HSTE6+dox	19.0333
GAPDH	NOG5+Dox	17.9391	17.8794	0
GAPDH	NOG5+Dox	17.8679
GAPDH	NOG5+Dox	17.8311
GAPDH	HSTE6+dox	18.0008	18.0011	0
GAPDH	HSTE6+dox	17.9619
GAPDH	HSTE6+dox	18.0406
NANOG	NOG5+Dox	26.076	26.106	8.22661
NANOG	NOG5+Dox	26.1255
NANOG	-RT	32.2059
NANOG	NOG5+Dox	26.1164
NANOG	HSTE6+dox	28.5377	28.5797	10.5786
NANOG	HSTE6+dox	28.6008
NANOG	HSTE6+dox	28.6005
NR2F1	NOG5+Dox	29.4862	29.4689	11.5895
NR2F1	NOG5+Dox	29.4784
NR2F1	NOG5+Dox	29.4422
NR2F1	HSTE6+dox	26.0461	26.1109	8.10972
NR2F1	HSTE6+dox	26.8892
NR2F1	HSTE6+dox	26.1756
OCT4	NOG5+Dox	21.1969	21.2537	3.37437
OCT4	-RT	28.6715
OCT4	NOG5+Dox	21.2164
OCT4	NOG5+Dox	21.348
OCT4	HSTE6+dox	22.765	22.8275	4.82632
OCT4	HSTE6+dox	22.9517
OCT4	HSTE6+dox	22.7657
Sox10	NOG5+Dox	28.25	27.9217	10.0423
Sox10	NOG5+Dox	27.6502
Sox10	NOG5+Dox	27.865
Sox10	HSTE6+dox	26.7574	26.9857	8.98454
Sox10	HSTE6+dox	27.1507
Sox10	HSTE6+dox	27.049
Sox2	NOG5+Dox	23.1511	23.1206	5.24119
Sox2	NOG5+Dox	23.1244
Sox2	NOG5+Dox	23.0862
Sox2	-RT	29.999
Sox2	HSTE6+dox	22.3982	22.7348	8.98454
Sox2	HSTE6+dox	22.8942
Sox2	HSTE6+dox	22.912
Sox9	NOG5+Dox	28.0185	28.1421	10.2627
Sox9	NOG5+Dox	28.2991
Sox9	NOG5+Dox	28.1086
Sox9	HSTE6+dox	27.8006	26.9773	8.97619
Sox9	-RT	33.0234
Sox9	HSTE6+dox	27.0063
Sox9	HSTE6+dox	26.9483
TFAP2A	NOG5+Dox	21.1418	21.2278	3.34837
TFAP2A	NOG5+Dox	21.2254
TFAP2A	NOG5+Dox	21.3161
TFAP2A	HSTE6+dox	21.8872	21.9888	3.98763
TFAP2A	HSTE6+dox	22.0203
TFAP2A	HSTE6+dox	22.0588
Twist1	NOG5+Dox	32.0678	31.6931	13.8137
Twist1	NOG5+Dox	31.6553
Twist1	NOG5+Dox	31.3563
Twist1	HSTE6+dox	32.0517	32.7359	14.7347
Twist1	HSTE6+dox
Twist1	HSTE6+dox	33.4201

## Sheet: Run Information
File Name	250122-LauraBeatriz-qPCR-NCC-reps5&6-Nog5+dox,HSTE6+dox-plate1.pcrd
Created By User	admin
Notes
ID
Run Started	01/22/2025 13:42:08 UTC
Run Ended	01/22/2025 14:53:45 UTC
Sample Vol	10
Lid Temp	105
Protocol File Name	Laurad-qPCR-newest-nomelt.prcl
Plate Setup File Name	LauradBeatriz-qPCR-012124-Plate1.pltd
Base Serial Number	BR010274
Optical Head Serial Number	788BR10158
CFX Maestro Version	4.1.2433.1219.
