# Supplementary material for: Hominoid-specific transposable elements reshaped neural crest migration in craniofacial development
Source: Mol Syst Biol. 2025 Sep 22;21(12):1731–47. doi: 10.1038/s44320-025-00151-z (PMC12673149; doi:10.1038/s44320-025-00151-z)
Supplement: Supplementary file 8 — Source data Fig. 1 [file 44320_2025_151_MOESM8_ESM.zip › FIGURE1/1E/242221-NCC-SOX9-TFAP2A/counts.xlsx]

## Sheet: Sheet1
TFAP2A intensity comparison
threshold for both images at 50, 30-inf
	NOG		Cell number	intensity normalised for cell number
1	16.946		41	0.413317
2	12.662		49	0.258408
3	19.808		38	0.521263
4	12.542		27	0.464519
5	14.201		38	0.373711
Average	15.2318		38.6	0.406243
	HSTE
1	12.534		39	0.321385
2	6.619		23	0.287783
3	14.45		43	0.336047
4	23.502		61	0.385279
5	16.535		56	0.295268
Average	14.728		44.4	0.325152
SOX9 intensity comparison
	NOG		Cell number	intensity normalised for cell number
1	16.655		39	0.427051
2	21.411		51	0.419824
3	21.355		56	0.381339
4	18.124		43	0.421488
5	10.689		24	0.445375
Average
1	10.149		16	0.634312
2	4.455		15	0.297
3	4.769		36	0.132472
4	7.609		26	0.292654
5	12.347		28	0.440964
Average
