# Supplementary material for: Hominoid-specific transposable elements reshaped neural crest migration in craniofacial development
Source: Mol Syst Biol. 2025 Sep 22;21(12):1731–47. doi: 10.1038/s44320-025-00151-z (PMC12673149; doi:10.1038/s44320-025-00151-z)
Supplement: Supplementary file 9 — Source data Fig. 2 [file 44320_2025_151_MOESM9_ESM.zip]

Archive with 9 entries (6 files):
- FIGURE2/
- FIGURE2/.DS_Store
- __MACOSX/FIGURE2/._.DS_Store
- FIGURE2/2D/
- FIGURE2/2B/
- FIGURE2/2D/knownResults.html
- __MACOSX/FIGURE2/2D/._knownResults.html
- FIGURE2/2B/annotated_ATAC_NCC_paper_DAY5_HUMAN_SPECIFIC_ACCESSIBLE_TEs.bed
- __MACOSX/FIGURE2/2B/._annotated_ATAC_NCC_paper_DAY5_HUMAN_SPECIFIC_ACCESSIBLE_TEs.bed
