# Supplementary material for: Hominoid-specific transposable elements reshaped neural crest migration in craniofacial development
Source: Mol Syst Biol. 2025 Sep 22;21(12):1731–47. doi: 10.1038/s44320-025-00151-z (PMC12673149; doi:10.1038/s44320-025-00151-z)
Supplement: Supplementary file 9 — Source data Fig. 2 [file 44320_2025_151_MOESM9_ESM.zip › FIGURE2/2B/annotated_ATAC_NCC_paper_DAY5_HUMAN_SPECIFIC_ACCESSIBLE_TEs.bed]

chr7	151027013	151027969	chr7:151027013-151027969	.	.	151027013	151027969	0	1	956	151027012	cluster_1	chr7	151027013	151027969	LTR5_Hs
chr6	89890820	89891765	chr6:89890820-89891765	.	.	89890820	89891765	0	1	945	89890812	cluster_1	chr6	89890820	89891765	LTR5_Hs
chr6	95560622	95561586	chr6:95560622-95561586	.	.	95560622	95561586	0	1	964	95560613	cluster_1	chr6	95560622	95561586	LTR5_Hs
chr2	232422992	232423965	chr2:232422992-232423965	.	.	232422992	232423965	0	1	973	232422990	cluster_1	chr2	232422992	232423965	LTR5_Hs
chr3	130057288	130058265	chr3:130057288-130058265	.	.	130057288	130058265	0	1	977	130057287	cluster_1	chr3	130057288	130058265	LTR5_Hs
chr19	20082341	20083300	chr19:20082341-20083300	.	.	20082341	20083300	0	1	959	20082339	cluster_1	chr19	20082341	20083300	LTR5_Hs
chr8	112772173	112773142	chr8:112772173-112773142	.	.	112772173	112773142	0	1	969	112772172	cluster_1	chr8	112772173	112773142	LTR5_Hs
chr7	6901996	6902963	chr7:6901996-6902963	.	.	6901996	6902963	0	1	967	6901990	cluster_1	chr7	6901996	6902963	LTR5_Hs
chr18	79960165	79961063	chr18:79960165-79961063	.	.	79960165	79961063	0	1	898	79960158	cluster_1	chr18	79960165	79961063	LTR5_Hs
chr2	26749864	26750871	chr2:26749864-26750871	.	.	26749864	26750871	0	1	1007	26749862	cluster_1	chr2	26749864	26750871	LTR5_Hs
chr3	75393192	75394152	chr3:75393192-75394152	.	.	75393192	75394152	0	1	960	75393185	cluster_1	chr3	75393192	75394152	LTR5_Hs
chr11	67757888	67758849	chr11:67757888-67758849	.	.	67757888	67758849	0	1	961	67757882	cluster_1	chr11	67757888	67758849	LTR5_Hs
chr22	23536061	23537026	chr22:23536061-23537026	.	.	23536061	23537026	0	1	965	23536059	cluster_1	chr22	23536061	23537026	LTR5_Hs
chr2	38277783	38278760	chr2:38277783-38278760	.	.	38277783	38278760	0	1	977	38277780	cluster_1	chr2	38277783	38278760	LTR5_Hs
chr1	150634923	150635885	chr1:150634923-150635885	.	.	150634923	150635885	0	1	962	150634922	cluster_1	chr1	150634923	150635885	LTR5_Hs
chr6	120931437	120932413	chr6:120931437-120932413	.	.	120931437	120932413	0	1	976	120931436	cluster_1	chr6	120931437	120932413	LTR5_Hs
chr12	21644941	21645931	chr12:21644941-21645931	.	.	21644941	21645931	0	1	990	21644939	cluster_1	chr12	21644941	21645931	LTR5_Hs
chr11	96586132	96587100	chr11:96586132-96587100	.	.	96586132	96587100	0	1	968	96586123	cluster_1	chr11	96586132	96587100	LTR5_Hs
chr13	95404162	95404252	chr13:95404162-95404252	.	.	95404162	95404252	0	1	90	95404153	cluster_2	chr13	95404162	95404252	SVA_E
chr10	110305283	110305386	chr10:110305283-110305386	.	.	110305283	110305386	0	1	103	110305282	cluster_2	chr10	110305283	110305386	SVA_F
chr15	58833341	58834296	chr15:58833341-58834296	.	.	58833341	58834296	0	1	955	58833336	cluster_2	chr15	58833341	58834296	LTR5_Hs
chr11	207579	207645	chr11:207579-207645	.	.	207579	207645	0	1	66	207577	cluster_2	chr11	207579	207645	SVA_F
chr20	35262123	35263091	chr20:35262123-35263091	.	.	35262123	35263091	0	1	968	35262120	cluster_2	chr20	35262123	35263091	LTR5_Hs
chr11	9318775	9319704	chr11:9318775-9319704	.	.	9318775	9319704	0	1	929	9318766	cluster_2	chr11	9318775	9319704	LTR5_Hs
chr2	192541941	192542927	chr2:192541941-192542927	.	.	192541941	192542927	0	1	986	192541940	cluster_2	chr2	192541941	192542927	LTR5_Hs
chr7	65260236	65261141	chr7:65260236-65261141	.	.	65260236	65261141	0	1	905	65260230	cluster_2	chr7	65260236	65261141	LTR5_Hs
chr7	65260236	65261141	chr7:65260236-65261141	.	.	65260236	65261141	0	1	905	65260230	cluster_2	chr7	65258653	65260256	SVA_E
chr13	54266806	54267766	chr13:54266806-54267766	.	.	54266806	54267766	0	1	960	54266801	cluster_2	chr13	54266806	54267766	LTR5_Hs
chr19	23723657	23724624	chr19:23723657-23724624	.	.	23723657	23724624	0	1	967	23723655	cluster_2	chr19	23723657	23724624	LTR5_Hs
chr6	115414996	115415149	chr6:115414996-115415149	.	.	115414996	115415149	0	1	153	115414995	cluster_2	chr6	115414996	115415149	LTR5_Hs
chr12	122750859	122751831	chr12:122750859-122751831	.	.	122750859	122751831	0	1	972	122750858	cluster_2	chr12	122750859	122751831	LTR5_Hs
chr10	90301652	90302607	chr10:90301652-90302607	.	.	90301652	90302607	0	1	955	90301643	cluster_2	chr10	90301652	90302607	LTR5_Hs
chrX	113990609	113990894	chrX:113990609-113990894	.	.	113990609	113990894	0	1	285	113990608	cluster_2	chrX	113990609	113990894	LTR5_Hs
chr12	85468939	85469903	chr12:85468939-85469903	.	.	85468939	85469903	0	1	964	85468931	cluster_2	chr12	85468939	85469903	LTR5_Hs
chr7	119100246	119101210	chr7:119100246-119101210	.	.	119100246	119101210	0	1	964	119100245	cluster_2	chr7	119100246	119101210	LTR5_Hs
chr21	14280939	14281912	chr21:14280939-14281912	.	.	14280939	14281912	0	1	973	14280938	cluster_2	chr21	14280939	14281912	LTR5_Hs
chr4	9731773	9732691	chr4:9731773-9732691	.	.	9731773	9732691	0	1	918	9731764	cluster_2	chr4	9731773	9732691	LTR5_Hs
chr20	4032945	4034099	chr20:4032945-4034099	.	.	4032945	4034099	0	1	1154	4032941	cluster_2	chr20	4034076	4034982	LTR5_Hs
chr20	4032945	4034099	chr20:4032945-4034099	.	.	4032945	4034099	0	1	1154	4032941	cluster_2	chr20	4032945	4034099	SVA_E
chr18	27476539	27476584	chr18:27476539-27476584	.	.	27476539	27476584	0	1	45	27476537	cluster_2	chr18	27476539	27476584	LTR5_Hs
chr8	58671738	58672704	chr8:58671738-58672704	.	.	58671738	58672704	0	1	966	58671733	cluster_2	chr8	58671738	58672704	LTR5_Hs
chr12	73008722	73009695	chr12:73008722-73009695	.	.	73008722	73009695	0	1	973	73008715	cluster_2	chr12	73008722	73009695	LTR5_Hs
chr20	25233837	25234802	chr20:25233837-25234802	.	.	25233837	25234802	0	1	965	25233835	cluster_2	chr20	25233837	25234802	LTR5_Hs
chrX	139341914	139342888	chrX:139341914-139342888	.	.	139341914	139342888	0	1	974	139341913	cluster_2	chrX	139341914	139342888	LTR5_Hs
chr1	144450893	144451866	chr1:144450893-144451866	.	.	144450893	144451866	0	1	973	144450892	cluster_2	chr1	144450893	144451866	LTR5_Hs
chr4	66358756	66359723	chr4:66358756-66359723	.	.	66358756	66359723	0	1	967	66358750	cluster_2	chr4	66358756	66359723	LTR5_Hs
chr6	24400046	24401019	chr6:24400046-24401019	.	.	24400046	24401019	0	1	973	24400044	cluster_2	chr6	24400046	24401019	LTR5_Hs
chr10	102454374	102455335	chr10:102454374-102455335	.	.	102454374	102455335	0	1	961	102454373	cluster_2	chr10	102454374	102455335	LTR5_Hs
chr7	66618957	66619926	chr7:66618957-66619926	.	.	66618957	66619926	0	1	969	66618951	cluster_2	chr7	66618957	66619926	LTR5_Hs
chr1	10425394	10425655	chr1:10425394-10425655	.	.	10425394	10425655	0	1	261	10425393	cluster_2	chr1	10425394	10425655	LTR5_Hs
chr11	33049341	33050285	chr11:33049341-33050285	.	.	33049341	33050285	0	1	944	33049338	cluster_2	chr11	33049341	33050285	LTR5_Hs
chr17	59290106	59290917	chr17:59290106-59290917	.	.	59290106	59290917	0	1	811	59290101	cluster_2	chr17	59290106	59290917	LTR5_Hs
chr1	161315707	161316604	chr1:161315707-161316604	.	.	161315707	161316604	0	1	897	161315706	cluster_2	chr1	161315707	161316604	LTR5_Hs
chr3	39418298	39419272	chr3:39418298-39419272	.	.	39418298	39419272	0	1	974	39418295	cluster_2	chr3	39418298	39419272	LTR5_Hs
chr1	207635111	207636074	chr1:207635111-207636074	.	.	207635111	207636074	0	1	963	207635109	cluster_2	chr1	207635111	207636074	LTR5_Hs
chr14	100311790	100312758	chr14:100311790-100312758	.	.	100311790	100312758	0	1	968	100311789	cluster_2	chr14	100311790	100312758	LTR5_Hs
chr1	145414872	145415845	chr1:145414872-145415845	.	.	145414872	145415845	0	1	973	145414871	cluster_2	chr1	145414872	145415845	LTR5_Hs
chr1	148137832	148138805	chr1:148137832-148138805	.	.	148137832	148138805	0	1	973	148137831	cluster_2	chr1	148137832	148138805	LTR5_Hs
chr4	159976487	159977451	chr4:159976487-159977451	.	.	159976487	159977451	0	1	964	159976486	cluster_2	chr4	159976487	159977451	LTR5_Hs
chr3	9853634	9854552	chr3:9853634-9854552	.	.	9853634	9854552	0	1	918	9853625	cluster_2	chr3	9853634	9854552	LTR5_Hs
chr2	234168064	234169033	chr2:234168064-234169033	.	.	234168064	234169033	0	1	969	234168062	cluster_2	chr2	234168064	234169033	LTR5_Hs
chr11	119039271	119040160	chr11:119039271-119040160	.	.	119039271	119040160	0	1	889	119039270	cluster_2	chr11	119039271	119040160	LTR5_Hs
chr13	22813649	22814620	chr13:22813649-22814620	.	.	22813649	22814620	0	1	971	22813647	cluster_2	chr13	22813649	22814620	LTR5_Hs
chr16	21221786	21222748	chr16:21221786-21222748	.	.	21221786	21222748	0	1	962	21221784	cluster_2	chr16	21221786	21222748	LTR5_Hs
chr1	149092876	149093849	chr1:149092876-149093849	.	.	149092876	149093849	0	1	973	149092875	cluster_2	chr1	149092876	149093849	LTR5_Hs
chr1	99835833	99836768	chr1:99835833-99836768	.	.	99835833	99836768	0	1	935	99835824	cluster_2	chr1	99835833	99836768	LTR5_Hs
chr22_KI270878v1_alt	160041	161006	chr22_KI270878v1_alt:160041-161006	.	.	160041	161006	0	1	965	160040	cluster_2	chr22_KI270878v1_alt	160041	161006	LTR5_Hs
chr13	43040543	43041509	chr13:43040543-43041509	.	.	43040543	43041509	0	1	966	43040539	cluster_2	chr13	43040543	43041509	LTR5_Hs
chr21	44282859	44283777	chr21:44282859-44283777	.	.	44282859	44283777	0	1	918	44282855	cluster_2	chr21	44282859	44283777	LTR5_Hs
chr3	112564079	112565009	chr3:112564079-112565009	.	.	112564079	112565009	0	1	930	112564078	cluster_2	chr3	112564079	112565009	LTR5_Hs
chr16	13919492	13919574	chr16:13919492-13919574	.	.	13919492	13919574	0	1	82	13919491	cluster_3	chr16	13919492	13919574	SVA_E
chr19	36332168	36333136	chr19:36332168-36333136	.	.	36332168	36333136	0	1	968	36332165	cluster_3	chr19	36332168	36333136	LTR5_Hs
chr17	43033948	43034010	chr17:43033948-43034010	.	.	43033948	43034010	0	1	62	43033944	cluster_3	chr17	43033948	43034010	SVA_E
chr20	4034076	4034982	chr20:4034076-4034982	.	.	4034076	4034982	0	1	906	4034072	cluster_3	chr20	4034076	4034982	LTR5_Hs
chr20	4034076	4034982	chr20:4034076-4034982	.	.	4034076	4034982	0	1	906	4034072	cluster_3	chr20	4032945	4034099	SVA_E
chr1	150634829	150634922	chr1:150634829-150634922	.	.	150634829	150634922	0	1	93	150634828	cluster_3	chr1	150634829	150634922	SVA_E
chr19	20248489	20248737	chr19:20248489-20248737	.	.	20248489	20248737	0	1	248	20248487	cluster_3	chr19	20248489	20248737	LTR5_Hs
chr19	51905691	51906661	chr19:51905691-51906661	.	.	51905691	51906661	0	1	970	51905686	cluster_3	chr19	51905691	51906661	LTR5_Hs
chr6	34449846	34449919	chr6:34449846-34449919	.	.	34449846	34449919	0	1	73	34449843	cluster_3	chr6	34449846	34449919	SVA_E
chrX	113990913	113991079	chrX:113990913-113991079	.	.	113990913	113991079	0	1	166	113990912	cluster_3	chrX	113990913	113991079	LTR5_Hs
chr7	2267299	2269533	chr7:2267299-2269533	.	.	2267299	2269533	0	1	2234	2267297	cluster_3	chr7	2267299	2269533	SVA_F
chr5	116821138	116822098	chr5:116821138-116822098	.	.	116821138	116822098	0	1	960	116821137	cluster_3	chr5	116821138	116822098	LTR5_Hs
chr6	1263272	1263316	chr6:1263272-1263316	.	.	1263272	1263316	0	1	44	1263271	cluster_3	chr6	1263272	1263316	SVA_F
chr6	27825845	27826625	chr6:27825845-27826625	.	.	27825845	27826625	0	1	780	27825843	cluster_3	chr6	27825845	27826625	LTR5_Hs
chr1	146948312	146949300	chr1:146948312-146949300	.	.	146948312	146949300	0	1	988	146948311	cluster_3	chr1	146948312	146949300	LTR5_Hs
chr12	15912016	15912381	chr12:15912016-15912381	.	.	15912016	15912381	0	1	365	15912015	cluster_3	chr12	15912016	15912381	SVA_E
chr1	120424750	120425723	chr1:120424750-120425723	.	.	120424750	120425723	0	1	973	120424749	cluster_3	chr1	120424750	120425723	LTR5_Hs
chr6	93173365	93174330	chr6:93173365-93174330	.	.	93173365	93174330	0	1	965	93173356	cluster_3	chr6	93173365	93174330	LTR5_Hs
chr10	102753234	102753255	chr10:102753234-102753255	.	.	102753234	102753255	0	1	21	102753233	cluster_3	chr10	102753234	102753255	SVA_F
chr1	1409806	1410773	chr1:1409806-1410773	.	.	1409806	1410773	0	1	967	1409805	cluster_3	chr1	1409806	1410773	LTR5_Hs
chr11	37858937	37859901	chr11:37858937-37859901	.	.	37858937	37859901	0	1	964	37858934	cluster_3	chr11	37858937	37859901	LTR5_Hs
chr8	119917331	119918257	chr8:119917331-119918257	.	.	119917331	119918257	0	1	926	119917330	cluster_3	chr8	119917331	119918257	LTR5_Hs
chr2	231576783	231577743	chr2:231576783-231577743	.	.	231576783	231577743	0	1	960	231576781	cluster_3	chr2	231576783	231577743	LTR5_Hs
chr22	24630445	24631411	chr22:24630445-24631411	.	.	24630445	24631411	0	1	966	24630443	cluster_3	chr22	24630445	24631411	LTR5_Hs
chr9	69763136	69764104	chr9:69763136-69764104	.	.	69763136	69764104	0	1	968	69763130	cluster_3	chr9	69763136	69764104	LTR5_Hs
chr19	53838625	53839592	chr19:53838625-53839592	.	.	53838625	53839592	0	1	967	53838620	cluster_3	chr19	53838625	53839592	LTR5_Hs
chr4	3925642	3926609	chr4:3925642-3926609	.	.	3925642	3926609	0	1	967	3925639	cluster_3	chr4	3925642	3926609	LTR5_Hs
chr6	3054799	3055162	chr6:3054799-3055162	.	.	3054799	3055162	0	1	363	3054796	cluster_3	chr6	3054799	3055162	LTR5_Hs
chr1	145932413	145933382	chr1:145932413-145933382	.	.	145932413	145933382	0	1	969	145932412	cluster_3	chr1	145932413	145933382	LTR5_Hs
chr6	25999230	26000000	chr6:25999230-26000000	.	.	25999230	26000000	0	1	770	25999228	cluster_3	chr6	25999230	26000000	LTR5_Hs
chr11	71767204	71767231	chr11:71767204-71767231	.	.	71767204	71767231	0	1	27	71767197	cluster_3	chr11	71767204	71767231	LTR5_Hs
chr1	156181460	156182421	chr1:156181460-156182421	.	.	156181460	156182421	0	1	961	156181459	cluster_3	chr1	156181460	156182421	LTR5_Hs
chr14	87020141	87020979	chr14:87020141-87020979	.	.	87020141	87020979	0	1	838	87020133	cluster_3	chr14	87020141	87020979	LTR5_Hs
chr1	79702340	79703294	chr1:79702340-79703294	.	.	79702340	79703294	0	1	954	79702333	cluster_3	chr1	79702340	79703294	LTR5_Hs
chr12	8635660	8636609	chr12:8635660-8636609	.	.	8635660	8636609	0	1	949	8635652	cluster_3	chr12	8635660	8636609	LTR5_Hs
chr19	51908191	51909157	chr19:51908191-51909157	.	.	51908191	51909157	0	1	966	51908186	cluster_3	chr19	51908191	51909157	LTR5_Hs
chr1	25587849	25588817	chr1:25587849-25588817	.	.	25587849	25588817	0	1	968	25587847	cluster_3	chr1	25587849	25588817	LTR5_Hs
chr1	207636074	207636164	chr1:207636074-207636164	.	.	207636074	207636164	0	1	90	207636072	cluster_3	chr1	207636074	207636164	SVA_F
chr3	196944079	196945028	chr3:196944079-196945028	.	.	196944079	196945028	0	1	949	196944078	cluster_3	chr3	196944079	196945028	LTR5_Hs
chrUn_KI270442v1	390369	391354	chrUn_KI270442v1:390369-391354	.	.	390369	391354	0	1	985	390366	cluster_3	chrUn_KI270442v1	390369	391354	LTR5_Hs
chr3	50519891	50520848	chr3:50519891-50520848	.	.	50519891	50520848	0	1	957	50519886	cluster_3	chr3	50519891	50520848	LTR5_Hs
chr11	56057660	56058622	chr11:56057660-56058622	.	.	56057660	56058622	0	1	962	56057655	cluster_3	chr11	56057660	56058622	LTR5_Hs
chr1	160652138	160653095	chr1:160652138-160653095	.	.	160652138	160653095	0	1	957	160652137	cluster_3	chr1	160652138	160653095	LTR5_Hs
chrX	135302738	135303701	chrX:135302738-135303701	.	.	135302738	135303701	0	1	963	135302737	cluster_3	chrX	135302738	135303701	LTR5_Hs
chr9	83966145	83966210	chr9:83966145-83966210	.	.	83966145	83966210	0	1	65	83966137	cluster_3	chr9	83966145	83966210	SVA_E
chr3	9847661	9848644	chr3:9847661-9848644	.	.	9847661	9848644	0	1	983	9847652	cluster_3	chr3	9847661	9848644	LTR5_Hs
chr19	52485537	52486432	chr19:52485537-52486432	.	.	52485537	52486432	0	1	895	52485532	cluster_3	chr19	52485537	52486432	LTR5_Hs
chr2	202577999	202578506	chr2:202577999-202578506	.	.	202577999	202578506	0	1	507	202577997	cluster_3	chr2	202577999	202578506	SVA_F
chr19	9584765	9584849	chr19:9584765-9584849	.	.	9584765	9584849	0	1	84	9584756	cluster_3	chr19	9584765	9584849	SVA_F
chr2	223190520	223191443	chr2:223190520-223191443	.	.	223190520	223191443	0	1	923	223190518	cluster_3	chr2	223190520	223191443	LTR5_Hs
chr10	43337202	43338170	chr10:43337202-43338170	.	.	43337202	43338170	0	1	968	43337198	cluster_3	chr10	43337202	43338170	LTR5_Hs
chr18	68942268	68943233	chr18:68942268-68943233	.	.	68942268	68943233	0	1	965	68942262	cluster_3	chr18	68942268	68943233	LTR5_Hs
chr1	52006244	52007211	chr1:52006244-52007211	.	.	52006244	52007211	0	1	967	52006239	cluster_3	chr1	52006244	52007211	LTR5_Hs
chr1	77687252	77687779	chr1:77687252-77687779	.	.	77687252	77687779	0	1	527	77687245	cluster_3	chr1	77687252	77687779	SVA_F
chr12	6885859	6886821	chr12:6885859-6886821	.	.	6885859	6886821	0	1	962	6885853	cluster_3	chr12	6885859	6886821	LTR5_Hs
chr2	208199554	208200169	chr2:208199554-208200169	.	.	208199554	208200169	0	1	615	208199552	cluster_3	chr2	208199554	208200169	LTR5_Hs
chr13	69614877	69615842	chr13:69614877-69615842	.	.	69614877	69615842	0	1	965	69614871	cluster_3	chr13	69614877	69615842	LTR5_Hs
chr5	122809986	122810418	chr5:122809986-122810418	.	.	122809986	122810418	0	1	432	122809985	cluster_3	chr5	122809986	122810418	SVA_E
chr10	3061468	3062440	chr10:3061468-3062440	.	.	3061468	3062440	0	1	972	3061465	cluster_3	chr10	3061468	3062440	LTR5_Hs
chr6	34719459	34720428	chr6:34719459-34720428	.	.	34719459	34720428	0	1	969	34719456	cluster_3	chr6	34719459	34720428	LTR5_Hs
chr19	39479461	39480441	chr19:39479461-39480441	.	.	39479461	39480441	0	1	980	39479458	cluster_3	chr19	39479461	39480441	LTR5_Hs
chr6	52922679	52923640	chr6:52922679-52923640	.	.	52922679	52923640	0	1	961	52922674	cluster_3	chr6	52922679	52923640	LTR5_Hs
chr4	23372101	23372551	chr4:23372101-23372551	.	.	23372101	23372551	0	1	450	23372099	cluster_3	chr4	23372101	23372551	SVA_E
chr1	155599536	155600505	chr1:155599536-155600505	.	.	155599536	155600505	0	1	969	155599535	cluster_3	chr1	155599536	155600505	LTR5_Hs
chr17	5074679	5075646	chr17:5074679-5075646	.	.	5074679	5075646	0	1	967	5074674	cluster_3	chr17	5074679	5075646	LTR5_Hs
chr20	25241245	25242215	chr20:25241245-25242215	.	.	25241245	25242215	0	1	970	25241243	cluster_3	chr20	25241245	25242215	LTR5_Hs
chr4	174400759	174401732	chr4:174400759-174401732	.	.	174400759	174401732	0	1	973	174400758	cluster_3	chr4	174400759	174401732	LTR5_Hs
chr3	14272844	14273811	chr3:14272844-14273811	.	.	14272844	14273811	0	1	967	14272843	cluster_3	chr3	14272844	14273811	LTR5_Hs
chr22	38981115	38981255	chr22:38981115-38981255	.	.	38981115	38981255	0	1	140	38981112	cluster_3	chr22	38981115	38981255	SVA_F
chr18	4917278	4918247	chr18:4917278-4918247	.	.	4917278	4918247	0	1	969	4917274	cluster_3	chr18	4917278	4918247	LTR5_Hs
chr16	10681410	10681489	chr16:10681410-10681489	.	.	10681410	10681489	0	1	79	10681409	cluster_3	chr16	10681410	10681489	SVA_E
chr7	47989678	47990639	chr7:47989678-47990639	.	.	47989678	47990639	0	1	961	47989674	cluster_3	chr7	47989678	47990639	LTR5_Hs
chr2	108726632	108727229	chr2:108726632-108727229	.	.	108726632	108727229	0	1	597	108726631	cluster_3	chr2	108726632	108727229	SVA_F
chr19	38638753	38638818	chr19:38638753-38638818	.	.	38638753	38638818	0	1	65	38638750	cluster_3	chr19	38638753	38638818	SVA_F
chr17	8367835	8367948	chr17:8367835-8367948	.	.	8367835	8367948	0	1	113	8367827	cluster_3	chr17	8367835	8367948	SVA_E
chr8	144795893	144796861	chr8:144795893-144796861	.	.	144795893	144796861	0	1	968	144795892	cluster_3	chr8	144795893	144796861	LTR5_Hs
chr2	3104480	3105423	chr2:3104480-3105423	.	.	3104480	3105423	0	1	943	3104477	cluster_3	chr2	3104480	3105423	LTR5_Hs
chr11	71767234	71767904	chr11:71767234-71767904	.	.	71767234	71767904	0	1	670	71767227	cluster_3	chr11	71767234	71767904	LTR5_Hs
chr3	186893219	186894186	chr3:186893219-186894186	.	.	186893219	186894186	0	1	967	186893218	cluster_3	chr3	186893219	186894186	LTR5_Hs
chr1	156179222	156180190	chr1:156179222-156180190	.	.	156179222	156180190	0	1	968	156179221	cluster_3	chr1	156179222	156180190	LTR5_Hs
chr11	63530313	63531281	chr11:63530313-63531281	.	.	63530313	63531281	0	1	968	63530307	cluster_3	chr11	63530313	63531281	LTR5_Hs
chr6	111255096	111256055	chr6:111255096-111256055	.	.	111255096	111256055	0	1	959	111255095	cluster_3	chr6	111255096	111256055	LTR5_Hs
chrX	23659882	23660832	chrX:23659882-23660832	.	.	23659882	23660832	0	1	950	23659880	cluster_3	chrX	23659882	23660832	LTR5_Hs
chr3	146522264	146523231	chr3:146522264-146523231	.	.	146522264	146523231	0	1	967	146522263	cluster_3	chr3	146522264	146523231	LTR5_Hs
chr19	37320787	37321678	chr19:37320787-37321678	.	.	37320787	37321678	0	1	891	37320784	cluster_3	chr19	37320787	37321678	LTR5_Hs
chr7	139467404	139468373	chr7:139467404-139468373	.	.	139467404	139468373	0	1	969	139467403	cluster_3	chr7	139467404	139468373	LTR5_Hs
chr17	30700040	30701008	chr17:30700040-30701008	.	.	30700040	30701008	0	1	968	30700037	cluster_3	chr17	30700040	30701008	LTR5_Hs
chr19	38631138	38632089	chr19:38631138-38632089	.	.	38631138	38632089	0	1	951	38631135	cluster_3	chr19	38631138	38632089	LTR5_Hs
chr1	70460424	70461399	chr1:70460424-70461399	.	.	70460424	70461399	0	1	975	70460417	cluster_3	chr1	70460424	70461399	LTR5_Hs
chr6	151455209	151456185	chr6:151455209-151456185	.	.	151455209	151456185	0	1	976	151455208	cluster_3	chr6	151455209	151456185	LTR5_Hs
chr5	55571079	55572039	chr5:55571079-55572039	.	.	55571079	55572039	0	1	960	55571074	cluster_3	chr5	55571079	55572039	LTR5_Hs
chr19	20466330	20467299	chr19:20466330-20467299	.	.	20466330	20467299	0	1	969	20466328	cluster_3	chr19	20466330	20467299	LTR5_Hs
chr5	181266861	181267826	chr5:181266861-181267826	.	.	181266861	181267826	0	1	965	181266860	cluster_3	chr5	181266861	181267826	LTR5_Hs
chr18	67076782	67077752	chr18:67076782-67077752	.	.	67076782	67077752	0	1	970	67076776	cluster_3	chr18	67076782	67077752	LTR5_Hs
chr7	54675200	54676131	chr7:54675200-54676131	.	.	54675200	54676131	0	1	931	54675195	cluster_3	chr7	54675200	54676131	LTR5_Hs
chr11	62858517	62859476	chr11:62858517-62859476	.	.	62858517	62859476	0	1	959	62858511	cluster_3	chr11	62858517	62859476	LTR5_Hs
chr2	201139001	201139967	chr2:201139001-201139967	.	.	201139001	201139967	0	1	966	201138999	cluster_3	chr2	201139001	201139967	LTR5_Hs
chr11	90218722	90218887	chr11:90218722-90218887	.	.	90218722	90218887	0	1	165	90218713	cluster_3	chr11	90218722	90218887	SVA_F
chr14	55024549	55025503	chr14:55024549-55025503	.	.	55024549	55025503	0	1	954	55024544	cluster_3	chr14	55024549	55025503	LTR5_Hs
chr6	2908662	2909630	chr6:2908662-2909630	.	.	2908662	2909630	0	1	968	2908660	cluster_3	chr6	2908662	2909630	LTR5_Hs
chr6	33809959	33810919	chr6:33809959-33810919	.	.	33809959	33810919	0	1	960	33809956	cluster_3	chr6	33809959	33810919	LTR5_Hs
chrX	135406098	135407066	chrX:135406098-135407066	.	.	135406098	135407066	0	1	968	135406097	cluster_3	chrX	135406098	135407066	LTR5_Hs
chr12	9600464	9601432	chr12:9600464-9601432	.	.	9600464	9601432	0	1	968	9600455	cluster_3	chr12	9600464	9601432	LTR5_Hs
chr7	7001776	7002700	chr7:7001776-7002700	.	.	7001776	7002700	0	1	924	7001769	cluster_3	chr7	7001776	7002700	LTR5_Hs
chrX	57335163	57336040	chrX:57335163-57336040	.	.	57335163	57336040	0	1	877	57335158	cluster_3	chrX	57335163	57336040	LTR5_Hs
chr19	36233353	36234332	chr19:36233353-36234332	.	.	36233353	36234332	0	1	979	36233350	cluster_3	chr19	36233353	36234332	LTR5_Hs
chr4	164995687	164996655	chr4:164995687-164996655	.	.	164995687	164996655	0	1	968	164995686	cluster_3	chr4	164995687	164996655	LTR5_Hs
chr11	62382199	62383091	chr11:62382199-62383091	.	.	62382199	62383091	0	1	892	62382193	cluster_3	chr11	62382199	62383091	LTR5_Hs
chr2	214802891	214803852	chr2:214802891-214803852	.	.	214802891	214803852	0	1	961	214802889	cluster_3	chr2	214802891	214803852	LTR5_Hs
chr3	127411652	127412622	chr3:127411652-127412622	.	.	127411652	127412622	0	1	970	127411651	cluster_3	chr3	127411652	127412622	LTR5_Hs
chr19	52558696	52559661	chr19:52558696-52559661	.	.	52558696	52559661	0	1	965	52558691	cluster_3	chr19	52558696	52559661	LTR5_Hs
chr22	40500391	40501374	chr22:40500391-40501374	.	.	40500391	40501374	0	1	983	40500387	cluster_3	chr22	40500391	40501374	SVA_F
chr8	143831988	143832957	chr8:143831988-143832957	.	.	143831988	143832957	0	1	969	143831987	cluster_3	chr8	143831988	143832957	LTR5_Hs
chr11	62326599	62327566	chr11:62326599-62327566	.	.	62326599	62327566	0	1	967	62326593	cluster_3	chr11	62326599	62327566	LTR5_Hs
chr12	4721230	4722199	chr12:4721230-4722199	.	.	4721230	4722199	0	1	969	4721226	cluster_3	chr12	4721230	4722199	LTR5_Hs
chr14	77661397	77662365	chr14:77661397-77662365	.	.	77661397	77662365	0	1	968	77661390	cluster_3	chr14	77661397	77662365	LTR5_Hs
chr4	174383028	174384002	chr4:174383028-174384002	.	.	174383028	174384002	0	1	974	174383027	cluster_3	chr4	174383028	174384002	LTR5_Hs
chr10	6832673	6833641	chr10:6832673-6833641	.	.	6832673	6833641	0	1	968	6832667	cluster_3	chr10	6832673	6833641	LTR5_Hs
chr12	73853208	73853666	chr12:73853208-73853666	.	.	73853208	73853666	0	1	458	73853201	cluster_3	chr12	73853208	73853666	SVA_F
chr10	103129261	103130573	chr10:103129261-103130573	.	.	103129261	103130573	0	1	1312	103129260	cluster_3	chr10	103128103	103129293	SVA_F
chr10	103129261	103130573	chr10:103129261-103130573	.	.	103129261	103130573	0	1	1312	103129260	cluster_3	chr10	103129261	103130573	SVA_F
chr7	140552983	140553942	chr7:140552983-140553942	.	.	140552983	140553942	0	1	959	140552982	cluster_3	chr7	140552983	140553942	LTR5_Hs
chr5	1595976	1596944	chr5:1595976-1596944	.	.	1595976	1596944	0	1	968	1595975	cluster_3	chr5	1595976	1596944	LTR5_Hs
chr4	164990382	164991350	chr4:164990382-164991350	.	.	164990382	164991350	0	1	968	164990381	cluster_3	chr4	164990382	164991350	LTR5_Hs
chr2	15219321	15220292	chr2:15219321-15220292	.	.	15219321	15220292	0	1	971	15219320	cluster_3	chr2	15219321	15220292	SVA_E
chr2	55279270	55280234	chr2:55279270-55280234	.	.	55279270	55280234	0	1	964	55279265	cluster_3	chr2	55279270	55280234	LTR5_Hs
chr1	77982895	77983837	chr1:77982895-77983837	.	.	77982895	77983837	0	1	942	77982888	cluster_3	chr1	77982895	77983837	LTR5_Hs
chr2	111962842	111963809	chr2:111962842-111963809	.	.	111962842	111963809	0	1	967	111962841	cluster_3	chr2	111962842	111963809	LTR5_Hs
chr15	65226541	65227509	chr15:65226541-65227509	.	.	65226541	65227509	0	1	968	65226535	cluster_3	chr15	65226541	65227509	LTR5_Hs
chr20	23982640	23983609	chr20:23982640-23983609	.	.	23982640	23983609	0	1	969	23982638	cluster_3	chr20	23982640	23983609	LTR5_Hs
chr19	39959230	39960162	chr19:39959230-39960162	.	.	39959230	39960162	0	1	932	39959227	cluster_3	chr19	39959230	39960162	LTR5_Hs
chr9	133957779	133958741	chr9:133957779-133958741	.	.	133957779	133958741	0	1	962	133957778	cluster_3	chr9	133957779	133958741	LTR5_Hs
chr20	60041178	60042140	chr20:60041178-60042140	.	.	60041178	60042140	0	1	962	60041172	cluster_3	chr20	60041178	60042140	LTR5_Hs
chr10	97417834	97418118	chr10:97417834-97418118	.	.	97417834	97418118	0	1	284	97417825	cluster_3	chr10	97417834	97418118	LTR5_Hs
chr2	207036832	207037793	chr2:207036832-207037793	.	.	207036832	207037793	0	1	961	207036830	cluster_3	chr2	207036832	207037793	LTR5_Hs
chr2	193142415	193143387	chr2:193142415-193143387	.	.	193142415	193143387	0	1	972	193142414	cluster_3	chr2	193142415	193143387	LTR5_Hs
chr13	28805330	28805453	chr13:28805330-28805453	.	.	28805330	28805453	0	1	123	28805328	cluster_3	chr13	28805330	28805453	SVA_F
chr1	15135337	15136296	chr1:15135337-15136296	.	.	15135337	15136296	0	1	959	15135336	cluster_3	chr1	15135337	15136296	LTR5_Hs
chr11	63527970	63528938	chr11:63527970-63528938	.	.	63527970	63528938	0	1	968	63527964	cluster_3	chr11	63527970	63528938	LTR5_Hs
chr4	164905513	164906483	chr4:164905513-164906483	.	.	164905513	164906483	0	1	970	164905512	cluster_3	chr4	164905513	164906483	LTR5_Hs
chr3	47259533	47260501	chr3:47259533-47260501	.	.	47259533	47260501	0	1	968	47259529	cluster_3	chr3	47259533	47260501	LTR5_Hs
chr7	123780636	123781604	chr7:123780636-123781604	.	.	123780636	123781604	0	1	968	123780635	cluster_3	chr7	123780636	123781604	LTR5_Hs
chr19	28130629	28131598	chr19:28130629-28131598	.	.	28130629	28131598	0	1	969	28130627	cluster_3	chr19	28130629	28131598	LTR5_Hs
chr1	147240099	147241067	chr1:147240099-147241067	.	.	147240099	147241067	0	1	968	147240098	cluster_3	chr1	147240099	147241067	LTR5_Hs
chr14	64894101	64894126	chr14:64894101-64894126	.	.	64894101	64894126	0	1	25	64894095	cluster_3	chr14	64894101	64894126	LTR5_Hs
chr17	16834879	16835857	chr17:16834879-16835857	.	.	16834879	16835857	0	1	978	16834878	cluster_3	chr17	16834879	16835857	LTR5_Hs
chr21	18568678	18569644	chr21:18568678-18569644	.	.	18568678	18569644	0	1	966	18568677	cluster_3	chr21	18568678	18569644	LTR5_Hs
chr12	55333430	55334399	chr12:55333430-55334399	.	.	55333430	55334399	0	1	969	55333425	cluster_3	chr12	55333430	55334399	LTR5_Hs
chr19	36247143	36247924	chr19:36247143-36247924	.	.	36247143	36247924	0	1	781	36247140	cluster_3	chr19	36247120	36247174	LTR5_Hs
chr19	36247143	36247924	chr19:36247143-36247924	.	.	36247143	36247924	0	1	781	36247140	cluster_3	chr19	36247143	36247924	LTR5_Hs
chr11	118721014	118721981	chr11:118721014-118721981	.	.	118721014	118721981	0	1	967	118721013	cluster_3	chr11	118721014	118721981	LTR5_Hs
chr19	20285751	20286703	chr19:20285751-20286703	.	.	20285751	20286703	0	1	952	20285749	cluster_3	chr19	20285751	20286703	LTR5_Hs
chr20	23756279	23757247	chr20:23756279-23757247	.	.	23756279	23757247	0	1	968	23756277	cluster_3	chr20	23756279	23757247	LTR5_Hs
chr16	47864458	47865426	chr16:47864458-47865426	.	.	47864458	47865426	0	1	968	47864454	cluster_3	chr16	47864458	47865426	LTR5_Hs
chr9	97232135	97233093	chr9:97232135-97233093	.	.	97232135	97233093	0	1	958	97232126	cluster_3	chr9	97232135	97233093	LTR5_Hs
chr10	19509806	19510764	chr10:19509806-19510764	.	.	19509806	19510764	0	1	958	19509805	cluster_3	chr10	19509806	19510764	LTR5_Hs
chr1	46320295	46321263	chr1:46320295-46321263	.	.	46320295	46321263	0	1	968	46320291	cluster_3	chr1	46320295	46321263	LTR5_Hs
chrX	72733184	72734156	chrX:72733184-72734156	.	.	72733184	72734156	0	1	972	72733177	cluster_3	chrX	72733184	72734156	LTR5_Hs
chr4	188068119	188068743	chr4:188068119-188068743	.	.	188068119	188068743	0	1	624	188068118	cluster_3	chr4	188068119	188068743	SVA_F
chr17	17610927	17611884	chr17:17610927-17611884	.	.	17610927	17611884	0	1	957	17610926	cluster_3	chr17	17610927	17611884	LTR5_Hs
chr12	8461931	8462899	chr12:8461931-8462899	.	.	8461931	8462899	0	1	968	8461923	cluster_3	chr12	8461931	8462899	LTR5_Hs
chr9	17445360	17446328	chr9:17445360-17446328	.	.	17445360	17446328	0	1	968	17445359	cluster_3	chr9	17445360	17446328	LTR5_Hs
chr2	98129886	98130831	chr2:98129886-98130831	.	.	98129886	98130831	0	1	945	98129877	cluster_3	chr2	98129886	98130831	LTR5_Hs
chrX	138333486	138334454	chrX:138333486-138334454	.	.	138333486	138334454	0	1	968	138333485	cluster_3	chrX	138333486	138334454	LTR5_Hs
chr7	2389406	2390372	chr7:2389406-2390372	.	.	2389406	2390372	0	1	966	2389404	cluster_3	chr7	2389406	2390372	LTR5_Hs
chr7	16197721	16198689	chr7:16197721-16198689	.	.	16197721	16198689	0	1	968	16197720	cluster_3	chr7	16197721	16198689	LTR5_Hs
chr2	186521528	186522372	chr2:186521528-186522372	.	.	186521528	186522372	0	1	844	186521527	cluster_3	chr2	186521528	186522372	LTR5_Hs
chr16	23599483	23600443	chr16:23599483-23600443	.	.	23599483	23600443	0	1	960	23599481	cluster_3	chr16	23599483	23600443	LTR5_Hs
chr5	120194838	120195651	chr5:120194838-120195651	.	.	120194838	120195651	0	1	813	120194837	cluster_3	chr5	120194838	120195651	LTR5_Hs
chr5	56156996	56157967	chr5:56156996-56157967	.	.	56156996	56157967	0	1	971	56156991	cluster_3	chr5	56156996	56157967	LTR5_Hs
chr3	125898792	125899573	chr3:125898792-125899573	.	.	125898792	125899573	0	1	781	125898791	cluster_3	chr3	125898792	125899573	LTR5_Hs
chr3	125898792	125899573	chr3:125898792-125899573	.	.	125898792	125899573	0	1	781	125898791	cluster_3	chr3	125899542	125899596	LTR5_Hs
chr9	26715149	26716178	chr9:26715149-26716178	.	.	26715149	26716178	0	1	1029	26715147	cluster_3	chr9	26715149	26716178	LTR5_Hs
chr3	186886873	186887834	chr3:186886873-186887834	.	.	186886873	186887834	0	1	961	186886872	cluster_3	chr3	186886873	186887834	LTR5_Hs
chr3	129641274	129642062	chr3:129641274-129642062	.	.	129641274	129642062	0	1	788	129641273	cluster_3	chr3	129641251	129641301	LTR5_Hs
chr3	129641274	129642062	chr3:129641274-129642062	.	.	129641274	129642062	0	1	788	129641273	cluster_3	chr3	129641274	129642062	LTR5_Hs
chr4	165001952	165002916	chr4:165001952-165002916	.	.	165001952	165002916	0	1	964	165001951	cluster_3	chr4	165001952	165002916	LTR5_Hs
chr10	6824178	6825146	chr10:6824178-6825146	.	.	6824178	6825146	0	1	968	6824172	cluster_3	chr10	6824178	6825146	LTR5_Hs
chr3	101691892	101692861	chr3:101691892-101692861	.	.	101691892	101692861	0	1	969	101691891	cluster_3	chr3	101691892	101692861	LTR5_Hs
chr3	100272493	100273445	chr3:100272493-100273445	.	.	100272493	100273445	0	1	952	100272492	cluster_3	chr3	100272493	100273445	LTR5_Hs
chr22	18946884	18947848	chr22:18946884-18947848	.	.	18946884	18947848	0	1	964	18946883	cluster_3	chr22	18946884	18947848	LTR5_Hs
chr6	44328047	44329009	chr6:44328047-44329009	.	.	44328047	44329009	0	1	962	44328043	cluster_3	chr6	44328047	44329009	LTR5_Hs
chr1	65139795	65140762	chr1:65139795-65140762	.	.	65139795	65140762	0	1	967	65139789	cluster_3	chr1	65139795	65140762	LTR5_Hs
chr9	121429105	121430073	chr9:121429105-121430073	.	.	121429105	121430073	0	1	968	121429104	cluster_3	chr9	121429105	121430073	LTR5_Hs
chr9	31632878	31633846	chr9:31632878-31633846	.	.	31632878	31633846	0	1	968	31632875	cluster_3	chr9	31632878	31633846	LTR5_Hs
chr22	18938673	18939641	chr22:18938673-18939641	.	.	18938673	18939641	0	1	968	18938672	cluster_3	chr22	18938673	18939641	LTR5_Hs
