# Supplementary material for: Hominoid-specific transposable elements reshaped neural crest migration in craniofacial development
Source: Mol Syst Biol. 2025 Sep 22;21(12):1731–47. doi: 10.1038/s44320-025-00151-z (PMC12673149; doi:10.1038/s44320-025-00151-z)
Supplement: Supplementary file 10 — Source data Fig. 3 [file 44320_2025_151_MOESM10_ESM.zip]

Archive with 13 entries (9 files):
- FIGURE3/
- FIGURE3/3B/
- FIGURE3/3C/
- __MACOSX/FIGURE3/._3C
- FIGURE3/.DS_Store
- __MACOSX/FIGURE3/._.DS_Store
- FIGURE3/3A/
- FIGURE3/3B/NCCs_d5_NOG_vs_HSTE_ALL_P.csv
- __MACOSX/FIGURE3/3B/._NCCs_d5_NOG_vs_HSTE_ALL_P.csv
- FIGURE3/3C/Report_wg_downregulatedonly.html
- __MACOSX/FIGURE3/3C/._Report_wg_downregulatedonly.html
- FIGURE3/3A/Genes_NOG_HSTE_CHIMP.csv
- __MACOSX/FIGURE3/3A/._Genes_NOG_HSTE_CHIMP.csv
