# Supplementary material for: Hominoid-specific transposable elements reshaped neural crest migration in craniofacial development
Source: Mol Syst Biol. 2025 Sep 22;21(12):1731–47. doi: 10.1038/s44320-025-00151-z (PMC12673149; doi:10.1038/s44320-025-00151-z)
Supplement: Supplementary file 10 — Source data Fig. 3 [file 44320_2025_151_MOESM10_ESM.zip › FIGURE3/3B/NCCs_d5_NOG_vs_HSTE_ALL_P.csv]

	baseMean	log2FoldChange	lfcSE	stat	pvalue	padj
01-Dec	48.1361409988611	-3.0169848708744	0.786230356813508	-3.83727853386615	0.000124405341637286	0.00707849472790608
01-Mar	743.023382444875	-0.0131012069577483	0.430248409143781	-0.030450332132129	0.975707904209005	0.991590609241346
01-Sep	38.1590980616368	0.11648629485939	0.631978922832765	0.184319904748176	0.853762499709154	0.941105201125305
10-Sep	2505.09697161357	0.15825033015525	0.243956948476257	0.648681380643893	0.516544341699733	0.773950426202294
11-Sep	4369.73301317233	-0.305903582877787	0.262155566623799	-1.16687807479125	0.243259611354646	0.55451115777481
14-Sep	115.361500001862	0.151915889319647	0.37337943257321	0.406867320657414	0.684105438874612	0.863826466330364
02-Mar	413.390514653848	0.0521055101246586	0.300721914600186	0.173268084548921	0.862440709072338	0.944563095389579
02-Sep	13021.5599791422	0.0533897569930992	0.220801125630788	0.241800202968053	0.80893498163116	0.919641736951665
03-Mar	21.8844052952013	0.591059651684925	0.62915739711305	0.939446399894622	0.347501599632252	0.654087688340061
03-Sep	441.609920010067	0.675122628645108	0.604147505211861	1.11747979230396	0.263789235073303	0.57744485607886
04-Sep	186.975964803746	0.282622333959306	0.46158965612612	0.612280475111178	0.540352205445175	0.78748158586059
05-Mar	915.266163141489	0.143076552068751	0.305944080435947	0.467655892752943	0.640030687877304	0.843538624386466
05-Sep	64.5824279205969	1.09480376086884	0.557715812940723	1.96301366299112	0.0496445864695346	0.256787596770989
06-Mar	3676.72596670845	0.164592830457419	0.305175102563024	0.53933898629043	0.589652972619204	0.818280989850783
06-Sep	1903.72631172994	-0.910832684346406	0.238370593314185	-3.82107822815997	0.000132869494218979	0.00730348948114538
07-Mar	3746.504279849	0.160488993293234	0.234257060295066	0.685097785702102	0.493282217449852	0.759446369081765
07-Sep	5713.02033764964	0.103130125568902	0.261416849009074	0.394504508641379	0.693208599147201	0.868643566338662
08-Mar	503.042392260287	-1.66031713136418	2.29083338865287	-0.724765554574237	0.468595870769166	0.744337781537405
08-Sep	2035.70242171954	-0.904017346286533	0.388107034836603	-2.32929904676202	0.01984322884627	0.159450013149768
09-Mar	184.060635580993	0.442937975271128	0.343436419852041	1.28972336557071	0.19714672395526	0.502588759662779
09-Sep	10959.3472691589	-0.438961556267419	0.330039322747823	-1.33002804821176	0.183509030164085	0.487824688386075
A1BG	56.7038309978738	1.34007186543605	0.551527357155943	2.42974686214367	0.0151093715095416	0.139261406543898
A2ML1	124.099912207932	-2.53349738666972	0.681340147904102	-3.71840320060856	0.000200486089218518	0.00941663919360415
A4GALT	219.234231715889	0.0680433718427411	0.419502976427774	0.162199973936195	0.871148380323848	0.948553224567078
AAAS	1887.68155624096	0.00122016330202354	0.245470760493276	0.00497070730367892	0.996033965718215	0.998272750531681
AACS	853.016536999401	-0.0228297510707558	0.307467684728219	-0.0742508959630531	0.940810748461897	0.978074409985298
AACSP1	16.546392063792	-0.398461007959728	0.842940703954144	-0.472703484468825	0.636424740281216	0.841268220671344
AADAT	434.957981553289	-0.195274791939492	0.308947518460207	-0.632064607324702	0.527344661024341	0.778906645541242
AAGAB	1750.07832340662	0.149081741017386	0.268295002666725	0.555663502993286	0.578440910927079	0.810209453495138
AAK1	757.45682190834	-0.2739517269703	0.363471856661275	-0.753708222382676	0.451024443538067	0.732208863875443
AAMDC	301.709174954832	1.01854282701592	0.493674526646194	2.06318692182772	0.0390948722083777	0.227855668948636
AAMP	2970.15412197616	0.10000879116514	0.37556172801015	0.266291221139649	0.790014933611701	0.91294994210497
AAR2	915.978546821044	-0.334739260522503	0.250457292666886	-1.3365123329338	0.181381872149146	0.485749662556502
AARD	43.2057477022233	1.38011221284243	0.608553557374351	2.26785661856456	0.0233379471791583	0.174385096567818
AARS	3663.82198304665	-0.20043200855645	0.296754123684978	-0.675414400539957	0.499412518864705	0.76281557039166
AARS2	1016.73842707339	-0.383838866761059	0.36451272159327	-1.05301912395078	0.292332227349795	0.605539626040927
AARSD1	1085.82893239449	0.418712962275032	0.271112565305458	1.54442477353743	0.122485462330151	0.403241325241001
AASDH	594.058980944977	0.104423024766612	0.265061346261515	0.393957950638287	0.693612084401757	0.868790367607253
AASDHPPT	1368.5610102244	0.561016586662413	0.297170362309997	1.88786183891778	0.0590445007731172	0.281686830575145
AASS	3326.79402093897	0.0235111114521705	0.308845666317795	0.076125761233697	0.939319045103559	0.977796708746129
AATF	1281.42298979744	-0.391477256710895	0.305456302254559	-1.28161460026007	0.199977875918807	0.505981380180824
AATK	24.7707588836213	2.30302608057431	0.996574786560113	2.31094154862546	0.0208360836951295	0.163640591296256
ABAT	413.358336735898	-0.143993855966686	0.441635261510941	-0.326047008733062	0.744388788906382	0.892725314554892
ABCA1	573.198810581193	-0.454515670761697	0.652207191601617	-0.696888468288043	0.4858725950633	0.755936619760123
ABCA10	14.9502815377627	0.0803917253089362	0.93572174199184	0.0859141363305388	0.93153467389588	0.974341806835566
ABCA11P	134.105277927585	-0.261555678385946	0.386474506111567	-0.676773433304913	0.49854971651592	0.762775558934927
ABCA12	17.3552449890198	-2.39671983352718	0.974719230507577	-2.4588822693886	0.0139370313170865	0.134161613014924
ABCA2	294.130526875215	0.796550734770494	0.697124365039903	1.1426235758162	0.253194912735452	0.565800562838348
ABCA3	293.990568546669	0.71429681633722	0.617110113865562	1.15748680873642	0.247073525651546	0.559706205414305
ABCA4	261.493434943647	-2.79813104437725	0.700457014937802	-3.99472199536143	6.47702082212005e-05	0.00456998930762329
ABCA5	137.237717758971	-0.8118292096003	0.427989634318651	-1.89684315811226	0.0578486413518587	0.278761200799509
ABCA6	14.6075670620554	-1.22117656755377	0.937653633427763	-1.30237491118072	0.192788254791696	0.498908722879143
ABCA7	433.226397695184	-0.831018980973374	0.370363600338973	-2.2437922630971	0.024845770444269	0.18017934197419
ABCA9	12.352617582019	-0.0478851082628176	0.938179533913308	-0.0510404528471012	0.959293285829425	0.985871727362024
ABCB1	16.4816620094567	-3.79831019554751	1.78822665724261	-2.12406530244012	0.0336646833991761	0.20908640518654
ABCB10	526.899999360523	0.116130114458818	0.256766349434866	0.452279337671842	0.651067759218845	0.847876684888958
ABCB4	521.495388934777	-4.69275250751449	0.827486488818677	-5.67109260504529	1.41889670428305e-08	1.02505151907991e-05
ABCB6	401.154327747738	0.657503547649769	0.373777341960522	1.75907812977924	0.0785642390294998	0.321658491292966
ABCB7	1406.20985621334	-0.0224727148882191	0.245831941297687	-0.0914149510823983	0.927162882245235	0.972482583416929
ABCB8	796.940246721271	-0.791279673692231	0.436410397612184	-1.81315495236069	0.0698079255515998	0.303603613506264
ABCB9	102.720909407975	0.503732107804423	0.413870426675308	1.2171251564191	0.223556600646612	0.532684949829664
ABCC1	826.252490001022	-0.122107794613597	0.519972721021495	-0.234835001293364	0.814336800169643	0.922375939875853
ABCC10	624.324897577111	-0.540953701427691	0.454014386394233	-1.19149022066002	0.233461193485843	0.543310287831527
ABCC2	26.8031562675212	-0.104740409640582	0.597331914350426	-0.175347084467239	0.860806916775056	0.943659349258933
ABCC3	46.107547944622	0.635456370162606	0.549836886675519	1.15571796938683	0.247796535630331	0.560507118241801
ABCC4	977.908636583596	-0.844539592693857	0.309330366487623	-2.73021883458586	0.00632922964920747	0.0864704155235048
ABCC5	1491.28901075483	-0.55537700714701	0.428008639818932	-1.29758363611996	0.1944304482447	0.500298624364587
ABCC6	19.8492610006416	-1.16935343800605	0.862300854028994	-1.35608521381185	0.175072056865257	0.479137654426087
ABCC6P1	44.3134735988463	-0.739920600787338	0.717256790674693	-1.03159790246297	0.30226052342577	0.613115536368156
ABCC8	43.8305187857981	0.172324889977713	0.883877785719239	0.194964612485975	0.845420651118129	0.937778400950215
ABCC9	69.6234028180235	-1.08857796722609	0.447555490746534	-2.4322748569352	0.0150043164331079	0.139113039183024
ABCD1	96.4329179551699	-0.205530030847068	0.534425077450751	-0.384581561605347	0.700547457087326	0.872001128468096
ABCD3	1327.43156667774	-0.0617390161199499	0.323455603432325	-0.190873231024014	0.848624913120666	0.938569493966066
ABCD4	1844.72970801406	0.205329319326065	0.230117473720049	0.89228043401806	0.372242638897575	0.677458382283482
ABCE1	3177.34446041927	0.498143783347216	0.253009330937796	1.96887514583281	0.0489674302877255	0.254849017116667
ABCF1	1431.12416784966	-0.113985266531176	0.32732329485838	-0.348234507967094	0.727664074093756	0.88517603049552
ABCF2	1739.70352687896	-0.25855159197496	0.250154717803295	-1.03356672320795	0.301338762788318	0.612159931743649
ABCF3	1089.39559375831	-0.36590615321235	0.246305926930099	-1.48557591679957	0.137391329121848	0.425712285055052
ABCG2	1206.57841963441	-3.55206320425949	0.8395249097724	-4.23103967840868	2.32613630185033e-05	0.00206373180323809
ABCG4	12.2590154790696	0.772399889831136	0.983717307965681	0.78518481232017	0.432345218844324	0.718639058786339
ABCG8	14.4743687797636	-0.146890813346781	0.898410336514988	-0.163500805118275	0.870124139288478	0.947914212059852
ABHD10	782.410285826994	1.0679844087533	0.26807475160746	3.98390524415051	6.77919125730455e-05	0.00465371541016142
ABHD11	517.55326516658	-0.256086366307913	0.474365225416019	-0.539850631089843	0.58930004676364	0.818256544888448
ABHD12	1715.93279381876	-0.144073096171181	0.32968147680038	-0.437006948553609	0.66210630879414	0.853787914212995
ABHD12B	80.2361580290238	-0.484706138096836	0.664856332555677	-0.729038913164364	0.46597785960246	0.742755984087947
ABHD13	696.767285268264	0.21926734080397	0.269908972595938	0.812375145202081	0.416576403591397	0.708268588914612
ABHD14A	62.41557165778	1.27044644632399	0.55834559898705	2.27537648479514	0.0228833547765783	0.172718097171875
ABHD14A-ACY1	22.464848708421	-0.820922212534526	0.814014335549147	-1.00848618591062	0.313221116154458	0.623018102718236
ABHD14B	226.860500522035	0.545090259633539	0.402811954581902	1.35321271733188	0.175987683620134	0.48007154684662
ABHD15	75.528552188521	0.0574928542638646	0.463460381510186	0.124051281528152	0.901274671814813	0.961878264699275
ABHD16A	31.2239993915264	0.966010628025531	0.908673445252719	1.06309987715869	0.287736660167801	0.601673803298837
ABHD17A	653.006743234224	-0.12776679844534	0.527241549557571	-0.242330670927878	0.808523949923759	0.919636890410358
ABHD17B	1013.26057654134	0.246098916872152	0.229870506304519	1.07059805465489	0.284350198557535	0.59824639566413
ABHD17C	583.638540346893	0.261961538459188	0.461277513004793	0.567904419950481	0.570099870551805	0.806205764789963
ABHD18	419.971416267298	-0.240006993672351	0.303249458037102	-0.791450692858245	0.428681038318285	0.715644828751314
ABHD2	685.679740183029	-0.439199873557199	0.493408763331451	-0.890133913698171	0.37339398475586	0.678294887878296
ABHD3	398.235503579871	0.459289755111768	0.328728395204225	1.39717092229417	0.16236217854038	0.463093929429611
ABHD4	533.378171233006	-0.944001483944496	0.396128708956154	-2.3830675803126	0.0171690421315648	0.147741524069167
ABHD5	354.813278458464	-0.101568325048119	0.358920208490521	-0.282983021422161	0.777189852216889	0.907898743014964
ABHD6	175.714611366011	0.476850170965149	0.424764093178534	1.12262354239233	0.261597412414908	0.575089746956467
ABHD8	222.038521843006	-0.311366318488925	0.619464864293303	-0.502637577103162	0.615219104801978	0.830958873363593
ABI1	1653.06518630595	-0.307603858454825	0.240551045177248	-1.27874671352257	0.200986263942082	0.506881795266341
ABI2	4920.65474226447	0.305907356469496	0.287313953988598	1.06471458215926	0.287005109179485	0.601236469395467
ABI3	13.7869289765749	0.639125026314072	0.848514876557744	0.753227838393211	0.451313013445176	0.732520565633547
ABL1	3166.82572589954	-0.302975100418731	0.42979862761092	-0.704923377961557	0.48085792073474	0.752563699111428
ABL2	770.059533335062	-0.109613173062113	0.350533150281297	-0.31270415643756	0.754505437451074	0.897438516720964
ABLIM1	1343.90676123254	-0.0373659601169769	0.361384853077775	-0.103396586212027	0.917648221434678	0.969677216739035
ABLIM2	11.452205506897	0.250486672634553	0.865511768281008	0.289408742681852	0.772268605435727	0.905685716500066
ABLIM3	62.4155319366052	-2.31390891212295	0.704269764978399	-3.2855434482466	0.00101785842993403	0.0274673622845133
ABO	12.7081057199927	-1.10273013772373	1.03879956060334	-1.06154274563156	0.288443317605461	0.601673803298837
ABR	990.879090121649	-0.544970848404006	0.432986082046035	-1.2586336397438	0.208162690605401	0.515093162481576
ABRACL	3289.22379250902	0.850754341003341	0.560514474764502	1.5178097610428	0.129062363684599	0.413453060602815
ABRAXAS1	1574.15774865088	0.679609754115569	0.371615543643105	1.82879797613702	0.067429878293229	0.298244514165183
ABRAXAS2	604.348585322477	-0.0428179514363715	0.280474263327338	-0.152662675456961	0.878664296339204	0.951592677955768
ABT1	749.1786696281	0.166955106737487	0.369821028146662	0.451448387275794	0.651666415882087	0.847877900331067
ABTB1	189.609767972509	-0.871854209157719	0.486926411576885	-1.79052560803647	0.0733694542752386	0.311344590639763
ABTB2	111.618601584526	0.422493263471351	0.367917458074291	1.14833709083204	0.250829432883446	0.563811922128261
AC000093.1	11.7009275555577	2.22680162398467	1.0496753514637	2.12141937112227	0.0338865265364517	0.209833671054901
AC000120.3	77.3552097497522	-0.610945363593825	2.02508568529427	-0.301688648549726	0.762889422478099	0.901526361459359
AC001226.2	92.0152086144144	-2.06133192812463	0.660474757078914	-3.12098517926907	0.00180247105427605	0.039360944571061
AC002472.2	21.5181628069169	-0.111641858025524	0.677831577362715	-0.164704421797368	0.869176636426909	0.94722771099183
AC003005.1	13.0737721743176	0.162887162496494	1.60393768927618	0.101554545158173	0.91911026054456	0.969677216739035
AC003072.1	15.6408706681067	0.568531117335283	0.81595823605008	0.696764971804745	0.485949890706246	0.755936619760123
AC003665.1	303.343240277927	-0.490390543661871	0.374834761336361	-1.30828459429304	0.190776798463665	0.496058205145846
AC004057.1	5215.96389621284	0.790110612097911	0.503848843870033	1.56815009443927	0.116846107993901	0.394102335343593
AC004233.2	19.5809368964213	-0.663831556599869	0.872532048425358	-0.760810514407893	0.446770253333468	0.728709124996963
AC004475.1	1031.29298767538	-0.327833871238581	0.289273490519105	-1.13330077585153	0.257087966066204	0.56963364001612
AC004687.2	22.3316406894594	-0.548189855016782	0.774600338600233	-0.707706707187097	0.47912741137935	0.751534528332932
AC004890.2	98.2955068111669	0.116802264820906	0.461095354387092	0.253314772551037	0.800024981462359	0.916311991087876
AC004922.1	18.7174453928028	-1.20977357860303	0.812193759353916	-1.48951351161006	0.13635219803015	0.424384947149983
AC004951.2	22.1354449750861	-1.1079653223491	0.710467341091075	-1.55948804155808	0.118880912758471	0.397626945450183
AC004951.3	23.3975471407543	-0.277288465013807	0.774500185496153	-0.358022464302153	0.720326502268147	0.882141520179834
AC004967.1	13.0504629384617	-0.305175500974227	0.833604824298094	-0.366091332582185	0.714296924865133	0.878457603997058
AC004980.1	22.5712567826613	-0.12633771067754	0.632484478602674	-0.199748317866477	0.841677422992869	0.935190287404776
AC004997.1	21.5576624523217	-3.25843484958286	1.48063974839369	-2.20069389135194	0.0277577015625323	0.190634717249967
AC005041.1	10.3961006253426	-1.53417306033203	1.08453710825578	-1.41458789068028	0.157189361291973	0.456574486601243
AC005077.4	14.3066378113537	-0.300160389550258	1.08424336658663	-0.276838575914198	0.781904059023071	0.909909835036251
AC005154.2	18.1961184571028	0.665583234138393	0.765458903301401	0.869521840124601	0.384561767603171	0.685246250447229
AC005154.5	31.4317851968771	0.404056069661699	0.566764178439997	0.712917444383752	0.475896843917574	0.749091526178472
AC005324.4	81.1397667622563	0.882819700153983	0.998715797821091	0.883954876932997	0.376720571660182	0.680297350486194
AC005520.1	21.7457509296121	-0.918059401160315	0.705805717156441	-1.30072536796529	0.19335247579951	0.499293686868828
AC005670.2	21.4104589564691	0.186431642362239	1.00837630306194	0.184883006270712	0.853320800237689	0.940799170842569
AC005726.1	140.826446981649	0.564365652846469	0.416193115775114	1.35601871211973	0.175093214431364	0.479137654426087
AC005832.4	24.2628326874022	-0.591053395210193	1.41636755613319	-0.417302269210275	0.676457328924545	0.860199563637345
AC005833.1	366.02702485792	-0.215291516045533	0.265215528991283	-0.811760596615023	0.416929016021493	0.708661116478117
AC005943.1	108.339667338441	0.359919374462233	3.98132068873194	0.0904020054151598	0.927967763129456	0.97263391141356
AC006001.3	528.823835946537	-0.218588502401435	0.301512291717586	-0.724973768585785	0.468468123086952	0.744337781537405
AC006001.4	11.9649984524523	3.25168449357666	1.76975416042694	1.83736507944822	0.0661560183793019	0.296938744033251
AC006011.1	44.2859064034081	2.33931484656859	1.10885332764534	2.10967022260388	0.034886771081592	0.213176890616866
AC006030.1	14.2149534521994	0.244078936048841	1.1534520391652	0.211607355799111	0.832413370188885	0.931375476646831
AC006064.6	159.076079556613	-0.340857470966909	2.27278962137569	-0.149973172950602	0.880785780735092	0.952620024205609
AC006213.1	56.3794743594038	-0.947162642813923	0.714467004721567	-1.32569123074205	0.184941993283066	0.489406194081443
AC006254.1	98.1622747163903	-0.348819860841292	0.834801886979555	-0.417847475289469	0.676058637358584	0.860110127128305
AC006453.2	22.6488995185193	0.760801440423908	0.800589547186396	0.950301491067026	0.341959081483657	0.648704345904541
AC006978.1	611.4875954962	-0.559908001295796	0.534327517852898	-1.04787416441827	0.294696586916976	0.60682279962835
AC006978.2	10.2706975812674	-3.30546226897812	1.41094144155263	-2.34273526287577	0.0191429608354463	0.15715252101437
AC007068.1	51.4401220520584	0.190467909897514	0.699594072230317	0.27225489388482	0.785426036076296	0.910931322314479
AC007244.1	19.5044910631376	0.367114982140225	0.858056377982274	0.427844826471075	0.668764098476017	0.85734494997293
AC007318.1	13.5561519597834	-0.0400628347576753	0.916493345402045	-0.0437131758333724	0.965133036460575	0.988700291926949
AC007325.2	1368.1434089357	-1.52183633408245	0.430927706081848	-3.53153513362959	0.000413154972916425	0.0157092082559275
AC007325.4	135.135393041259	-1.65817473623378	0.978670807953129	-1.69431306498435	0.0902058092225326	0.344106696433252
AC007326.4	396.403087416753	-1.00225109422856	0.58971860609962	-1.69954124537025	0.0892172500705444	0.34272677473125
AC007546.3	29.3276056112347	-0.496833092620405	0.671995736993233	-0.739339649449901	0.459700778776872	0.737689921178752
AC007842.1	10.6988073177769	-0.991549527130204	0.952025701736067	-1.04151550249333	0.297636362128745	0.609280290323134
AC007906.2	98.3960002859083	0.969153947732625	0.624384940765754	1.55217380250081	0.120620642689477	0.400973878893132
AC007950.1	1120.51789372215	0.329818809711849	0.266972739971786	1.23540257236265	0.21668071592319	0.524312093043811
AC007969.1	10.286204489647	0.686505288260501	0.945562681272695	0.726028323512608	0.467821407359254	0.744166872151028
AC008012.1	367.631220533555	0.428901205504595	0.286581584828703	1.49661118581977	0.134494457847934	0.420896532955514
AC008013.1	14.762531760492	0.510894014112749	0.831363202654757	0.614525651942897	0.538868027358294	0.786598615685833
AC008013.2	48.8041454745608	-0.0829262754670267	0.710703834577228	-0.116681902407853	0.907112132088147	0.965296416604798
AC008038.1	31.7718629443758	-0.0799950145192334	0.603179180965012	-0.132622307008759	0.894492089815907	0.958237013341102
AC008073.3	31.9709029419211	-0.64963758489798	0.560514456112614	-1.15900237329019	0.246455217657833	0.558555737539136
AC008132.1	17.2473713666057	-1.73610107896555	1.23569336489583	-1.40496107552694	0.160032853261327	0.460344788932043
AC008267.2	13.4839059647653	-0.54606619333713	0.899836974654284	-0.606850139212081	0.543950370236403	0.790296022491521
AC008397.2	19.9381045520392	1.08850332790073	0.801656467117788	1.35781768444312	0.174521542024657	0.478578744351415
AC008403.1	191.228598091864	-0.588949588044693	0.451853097178839	-1.30340943045831	0.192435018644404	0.498451710407079
AC008554.1	945.271331800908	-0.165423099109602	0.323001958446577	-0.512142712400804	0.608551133355352	0.827863095779595
AC008581.2	86.4881942372694	0.0356309577955062	0.957146892659126	0.0372262168626144	0.970304635062583	0.989575390304487
AC008736.1	87.7432139449096	-1.18531781706646	0.570086858764704	-2.07918810764183	0.0376000642906529	0.222303419857169
AC008752.3	13.7222256375878	-0.596166034694602	0.822821259832802	-0.724538929409461	0.468734936347241	0.744337781537405
AC008755.1	1092.88921579585	-0.156990626098934	0.247441426925514	-0.634455709577651	0.525783462605012	0.778438656307274
AC008758.1	15.5318190560252	2.94946051566925	4.18558810758297	0.704670512209683	0.481015306202043	0.75260258042606
AC008758.5	20.53316050521	-0.798712103928688	1.24997924195154	-0.638980294330083	0.522835751305134	0.777662198267585
AC008764.4	37.1584375321524	-0.534535562891852	1.35780244518094	-0.393676977670061	0.693819540763616	0.868802318422503
AC008770.4	83.4151069057929	0.513532196492259	0.40310626686097	1.27393751650449	0.202685561197367	0.509290789396798
AC008878.1	63.2310308671985	-0.522384214532501	0.453879897705463	-1.15093049322817	0.249760831698227	0.562685116972646
AC008878.3	85.2860760742169	-2.95353553182726	3.68051481844268	-0.80247891328338	0.422275981344406	0.71213304946376
AC008982.1	41.0505593317727	7.237316677885	4.26043665078329	1.698726508832	0.0893707262739628	0.34272677473125
AC009053.1	100.021581561454	-0.743913579803772	0.762413715919224	-0.975734780567075	0.329195911842276	0.638424836257423
AC009086.2	24.4127720032122	1.1510638120135	1.22357431759812	0.940738781010907	0.346838740019399	0.653435980329265
AC009093.3	10.3499875257452	-0.799376313589238	1.01646397589596	-0.786428572527252	0.431616449677039	0.718224542947281
AC009093.8	10.4265663608924	-1.31594898388006	1.22159450724293	-1.07723878592912	0.281373601766753	0.59521157328959
AC009119.2	16.9126670650196	-2.03317901204948	0.908951259500803	-2.23684052450305	0.025296764893884	0.181849597144548
AC009133.6	470.586047546821	1.25090183156591	0.618116161488256	2.02373260804908	0.0429976715761497	0.238392703340378
AC009244.1	43.1155213344702	1.69898315353881	0.771396404156639	2.20247740899997	0.0276316031858517	0.190244919344203
AC009412.1	317.565693251477	-0.68172082629041	0.580280716327256	-1.17481213335021	0.240069884798384	0.551666195437183
AC009533.1	204.431507297671	-0.302144419008824	0.685222572038171	-0.440943470542872	0.659253922048497	0.851702397291812
AC009690.1	14.4582348414859	0.945394844785608	0.871979423035754	1.08419398418172	0.278278798425207	0.592005172753034
AC009779.3	85.9954033408379	0.38099997009629	0.439834965585007	0.866233928422532	0.386361890875924	0.686679504039204
AC009879.3	21.4043748960683	-1.09328105267747	0.867549263729838	-1.26019477899981	0.20759910583508	0.514453778932374
AC010132.3	522.88656968039	0.238524030368269	0.249644571998908	0.955454502609066	0.339347903076795	0.646260212265168
AC010186.2	173.370727820371	-0.138203697647609	0.438347676830073	-0.315283289846622	0.752546571277509	0.896586461279106
AC010197.2	11.5746597294635	0.227843561698981	0.853453361194537	0.266966622968218	0.789494859692389	0.912844029905741
AC010203.1	38.9651990299273	-0.97850741683412	0.740830329920054	-1.32082526499653	0.186559633446144	0.491182209772917
AC010323.1	29.4328373570511	-0.612264652487389	1.24582425896589	-0.491453467919791	0.623105755501492	0.833907812282393
AC010326.4	86.6323316868659	0.291207966537025	0.618187566988772	0.471067329864811	0.637592654427545	0.841782104283377
AC010422.3	20.1590176751048	1.18452213036249	1.04846114798438	1.12977207847871	0.258572276390753	0.571503497250016
AC010422.6	28.6317576666524	-2.65893295479757	1.01876582381324	-2.60995499912352	0.00905541339224714	0.107495834564774
AC010422.8	209.455853609853	-0.00422516432214666	0.346013724800681	-0.0122109732051252	0.990257295126845	0.996629522646236
AC010487.1	45.5304175269274	-0.198273726642486	0.532161359265069	-0.372581968214129	0.709459595342584	0.875983683644693
AC010487.3	52.8406081186643	-0.781676837926335	1.17064520102838	-0.667731638279178	0.504304910587863	0.765923495698116
AC010507.2	66.789417214405	-1.08698069350254	0.44237866163244	-2.45712731597729	0.0140053042303514	0.134477512961178
AC010522.1	15.3698214565488	-0.189981652965336	1.2698421914977	-0.149610443122278	0.88107196850447	0.95284887279674
AC010547.4	12.0605347248161	-2.83573726565148	1.25638851240434	-2.25705443631027	0.0240046734803147	0.177207433171522
AC010615.1	111.755261534331	-0.585406391637235	0.482267836264983	-1.21386156740418	0.224800591096606	0.534134654271982
AC010618.1	969.164340573762	0.282014969595349	0.424437069150561	0.66444472006122	0.506405718686588	0.767347299060551
AC010655.3	24.0479549492655	0.551961186427374	0.665873031244892	0.828928580266193	0.407144821862035	0.701739366726657
AC010761.1	415.917920710159	-0.135941960912548	0.31359362160075	-0.433497212789685	0.664653590513467	0.855037525574465
AC010970.1	17.0608175607369	0.631773202547949	0.949415197011252	0.665434053022074	0.505772910489632	0.767164369189095
AC010980.1	84.1598401836874	0.664014752053219	0.916900537022517	0.724194964711765	0.468946049432108	0.744337781537405
AC011043.1	934.678395767998	0.139369520691551	0.309984985890457	0.449600874349449	0.652998257531197	0.848824999143671
AC011447.1	25.0421424539759	-1.77568545832275	1.18051971540003	-1.50415569952683	0.132541281360989	0.418641973600405
AC011448.1	45.1842707976353	0.111070133141676	0.495285197681504	0.224254901340904	0.822558966024585	0.925840841091097
AC011455.2	33.959145786342	-1.16228801309846	1.22392315834908	-0.94964132770087	0.342294531557833	0.649037179466365
AC011462.1	65.5816919372675	-0.719136109238889	0.591121497962388	-1.21656226633234	0.223770806765972	0.532939860195693
AC011477.1	25.3524950323487	0.101922396799164	0.761001897276995	0.133931856364434	0.893456459479889	0.95780189045756
AC011481.1	1707.66150367793	0.36407481583543	0.253916400115452	1.43383734043918	0.151618686392384	0.447172603926059
AC011497.2	14.5742259365741	-0.546981266215106	1.00117287255876	-0.546340478460182	0.584831916515922	0.815111162651635
AC011498.4	13.7423945603856	0.0763830450816134	0.773489833220459	0.0987511946518924	0.921335820024608	0.970205127504505
AC011503.3	25.3538435884388	0.10425627963647	0.760087709023855	0.137163485738194	0.890901572226713	0.957017705648083
AC011511.1	37.9080084297919	0.600472537101386	0.5656395333629	1.06158162872986	0.288425657446896	0.601673803298837
AC011511.4	551.344122665227	0.304754061420393	0.471886195106607	0.645821099622429	0.518395221779214	0.774169078665274
AC011529.1	119.467521934213	0.78942814101418	0.558421415485702	1.41367812752588	0.157456430249742	0.456731314741716
AC012184.2	42.1862902930218	-2.23084891414654	1.20627024016852	-1.84937739476594	0.0644033372209878	0.293255043417154
AC012213.5	63.9554636478618	-0.284482687823342	0.56885936632227	-0.500093177093224	0.61700947013281	0.831835424745628
AC012254.2	70.9571375588674	1.91091371548998	0.557947458426215	3.42489904135425	0.000615027920403132	0.0201524591370106
AC012435.1	223.409503053614	-0.128705444780301	0.453702854064109	-0.283677838099107	0.776657279950858	0.907755592768448
AC012501.2	10.6320152415344	-0.290930244152382	1.10196922463041	-0.264009409382515	0.791772668277968	0.913528264540654
AC012618.3	77.6275432493482	-0.184968818234357	0.606114102419875	-0.30517161289579	0.760235451445874	0.899760802131455
AC012651.1	20.5842327170001	-1.02158736624285	0.856099657293233	-1.19330425790946	0.232750235538724	0.542441737945982
AC013394.1	712.705681747425	1.08116355235018	0.425227558499754	2.54255287725149	0.0110045948947191	0.119239998458596
AC013489.1	68.4459083147609	0.793744221887916	0.452283388623342	1.75497098026065	0.079264271688685	0.322931691648798
AC015802.6	38.4443844924512	0.109779883809846	0.809044352922124	0.135690810291599	0.892065712851344	0.957468421226983
AC015813.2	583.503082700698	0.688879614763581	0.370574260118028	1.85895160269408	0.0630339987254666	0.28977885177097
AC015818.6	31.18535455564	0.312660924142212	0.657493699602432	0.475534479389338	0.634406063584995	0.84020727984705
AC016582.1	54.820780389816	-1.30578119957554	0.731162074022036	-1.78589842932168	0.0741157053527277	0.313031560664318
AC016582.2	10.8413754370152	0.276696005971348	1.05002577131289	0.263513537982391	0.792154790381195	0.91357095543802
AC016582.3	191.11102252914	-1.24349838892293	0.3784308957948	-3.28593252490991	0.00101645355532431	0.0274673622845133
AC017083.3	15.0216767807097	-6.52819190157734	1.70181329235408	-3.83602121978201	0.000125043608666458	0.00707849472790608
AC017104.4	27.0281959866459	1.39084332325126	0.674876155514162	2.06088674475634	0.0393138461642618	0.228518480694995
AC017104.5	14.584044332244	-0.827606094161376	1.03209392061356	-0.801870912745402	0.422627633366531	0.712269065570026
AC018362.3	29.3061824392699	-0.575566636855817	0.664893780873149	-0.865652008505739	0.386681025447966	0.687008387444081
AC018523.2	10.539586746232	1.3191288498848	1.57521923223022	0.837425561404023	0.402353402660199	0.699450380629985
AC018630.2	33.5649624919987	-0.277328938924995	1.48060289625755	-0.187308115920876	0.851419060018557	0.939477675433961
AC018638.2	36.0962838055449	-1.46037435194379	0.710899819159672	-2.0542618138095	0.0399503585207968	0.230276173677435
AC018638.4	152.88206656647	-1.83084891009129	0.892364119539669	-2.05168369054971	0.0402004127901186	0.231327131561647
AC018638.5	51.4933961565485	-0.56216227573511	0.573146157694336	-0.980835809833547	0.326673716026195	0.636466385362451
AC018641.1	28.6674482184094	-1.11499641274607	0.736778761814924	-1.51333951320675	0.130193440754878	0.415299556285167
AC018804.1	17.0567303037899	0.636255639843551	0.805187754297426	0.790195375485711	0.429413676372571	0.716130030147112
AC020907.6	12.0714129717804	1.30092099924523	1.63412829579828	0.796094775783638	0.425976950436852	0.713955089535778
AC020915.1	36.054199186208	0.119483981274457	0.70324733528097	0.169903212255641	0.865086254838954	0.945248223087906
AC020915.5	165.016151120547	-0.856387853991649	2.14344426640335	-0.399538195331128	0.689496685925031	0.867647165077027
AC021087.5	83.3126487238448	-0.106624511804264	0.607456474675101	-0.175526175535937	0.860666204939366	0.943645503088377
AC022137.3	133.766104791983	0.441168750810605	0.490186241037446	0.900002313155304	0.368119019701786	0.674240450065894
AC022182.3	10.2624655121809	0.136288426086261	0.949595729337605	0.143522576898413	0.885877482039863	0.954877820697375
AC022384.1	83.9750147180522	0.0422561427412185	2.09572989891659	0.0201629717470096	0.983913366141787	0.994061642914829
AC022400.7	167.593822255371	-0.43243830764902	0.335121058128712	-1.29039431321839	0.196913785595574	0.502588759662779
AC022414.1	17.8743524253274	0.199437887410053	1.32574073413327	0.150435060396963	0.880421381801414	0.952483145917907
AC022415.1	202.878125606009	0.643658503530283	0.585283454961836	1.09973808087955	0.271446257633746	0.583632536077319
AC022415.2	277.108071865137	-0.117634069761033	0.685353264621017	-0.171640051683538	0.863720518001064	0.945077820309711
AC022826.2	29.4260113208465	0.855391611163394	1.32733028414431	0.644445185483609	0.519286791671653	0.774717269785686
AC023055.1	28.3741304478064	0.0668674166584746	0.934002006533198	0.0715923693854483	0.942926312842043	0.978574897433371
AC023794.4	10.6249754909191	-1.72151442788763	1.15544257705408	-1.489917770104	0.136245858528658	0.424171130666585
AC024592.3	13.8069943513803	0.547386994546925	1.16682489000852	0.469125229701713	0.638980126189414	0.842953695166922
AC024940.2	72.617186018347	-1.33564497722475	0.877638541900764	-1.52186226271701	0.128043596575184	0.412255815713522
AC025423.2	89.499435162287	-0.671727647492252	0.514151880592101	-1.30647707972727	0.19139036850837	0.496933643785808
AC025449.1	12.9751987205451	0.519068392521711	1.04096598926821	0.498641067886005	0.618032268067386	0.832176094926516
AC026316.4	11.0890930649952	0.0687870593443147	1.0046977101045	0.0684654286085317	0.945415139450018	0.979754791896553
AC026412.1	108.576998423349	-0.605888717538452	0.480703266290185	-1.26042147001493	0.20751736053738	0.514335219198267
AC026464.4	837.947812963987	-0.297509178662023	0.589398780468839	-0.50476721113228	0.613722348048286	0.830316751966987
AC026464.6	280.551713390275	1.30153138329036	0.518030051145991	2.51246309053133	0.0119891645806883	0.124327283487799
AC026470.1	1000.52267463673	-0.254028118546404	0.334716565061305	-0.758935006697018	0.447891436673565	0.72938610839144
AC026877.1	16.3878440202013	-0.904932357833133	1.18240071458685	-0.765334752143931	0.444072235207376	0.727127104841744
AC026954.2	25.78551176925	4.56777719767104	2.87988764891877	1.58609562403796	0.112717619391315	0.386187670231627
AC027559.1	31.7945007201659	0.987298671280621	0.723050492375245	1.36546296792816	0.1721075846663	0.475426833024844
AC027644.4	13.453532143788	-0.0335751061776132	0.842794818428613	-0.0398378175131805	0.968222426134516	0.989351547577743
AC034102.2	47.716286662913	1.43279708521305	3.67805584722273	0.389552835717528	0.696867233780242	0.870026319343217
AC040162.1	33.301369916896	0.783710071940233	0.56105454627303	1.3968518340084	0.162458131309151	0.463216518585294
AC044860.1	39.442995436917	1.04965008236487	0.813776206777196	1.289851034748	0.197102384474098	0.502588759662779
AC055811.2	10.4900755941433	-1.74040313415993	1.1879417151909	-1.46505768078045	0.142905181332087	0.433233717765228
AC055839.2	619.592136010633	0.986076085574552	0.54667895197896	1.80375718144075	0.0712693810482279	0.306992555332954
AC058822.1	19.4226070564073	-0.147442480067794	1.25054246414612	-0.11790281761321	0.906144660689776	0.96491336051973
AC060766.1	81.3001721729191	-0.50497334303563	0.461375017685068	-1.09449650214985	0.273737280632321	0.586847211393282
AC060766.5	60.0764177653761	-0.0415750219091966	0.479490465002731	-0.0867066708176559	0.930904673844987	0.974050266011608
AC064799.1	19.3160380706924	1.08493594471872	0.736050987124983	1.47399563847674	0.140482765493305	0.430123922361035
AC067968.1	73.6734113284391	-1.55638315234101	0.751588590589134	-2.07079135025326	0.0383782989175666	0.225585886430997
AC068134.3	33.0065505459079	-1.2202729283754	1.12571677937137	-1.08399639299757	0.278366398130034	0.592005172753034
AC068533.4	59.4328201171883	0.669064441648619	0.736858722278039	0.907995551141974	0.363880572150336	0.67044354628282
AC068547.1	177.784088507135	-0.683864602464563	0.382462351313757	-1.78805730842654	0.0737667623634286	0.311905114775802
AC068580.4	52.3271494594685	-0.0159216099826831	0.610867355002569	-0.0260639398263739	0.979206339134825	0.992858175453501
AC068620.3	20.3380444335556	-0.0793647916578875	0.823608700046057	-0.0963622551017848	0.923232868641893	0.971120332695756
AC068631.2	208.324755784163	-0.00626167125890342	0.340083698433597	-0.0184121476205542	0.98531006168612	0.9946007095469
AC068831.7	378.22398787094	0.222702861301036	0.830328861986134	0.268210430224398	0.788537346881715	0.912309638237941
AC068896.1	12.4294773684449	-0.38264423978396	1.06564873416079	-0.359071641074387	0.719541495984741	0.881544378226965
AC068946.1	12.7694941747354	-0.642829939909351	1.25327573651609	-0.512919799832971	0.60800742262818	0.827607803717094
AC068946.2	62.8557222619922	1.83253465348807	0.732263289044718	2.50256250846431	0.0123297850459127	0.126347891568399
AC069288.1	151.145224766249	-0.0653341206833309	0.513353860789157	-0.127269171761747	0.898727359232133	0.960250212473463
AC069499.1	20.2530654032235	-1.2037970064598	1.16584243668154	-1.03255548827532	0.301811967739212	0.612629028976663
AC073111.5	248.250289552147	-0.92199576125614	0.470659381826615	-1.95894482688925	0.0501192485199957	0.257487002809636
AC073508.2	20.4897140424933	-1.26904135061299	0.802741270817952	-1.58088464707925	0.113904415347925	0.388324468594017
AC073611.1	63.1383563954243	0.117338797169603	0.689098200715053	0.170278774560497	0.864790902931765	0.945248223087906
AC073869.1	395.652996877525	-0.240292081459701	0.390181495312275	-0.615846943913595	0.537995541178524	0.786237390927598
AC073896.1	46.98806248205	-0.266272221037971	2.26046088824395	-0.11779554444971	0.90622965998316	0.964936143430974
AC074141.1	40.9188330860355	-0.845868756798742	0.583228717403937	-1.45032082878886	0.146969073348106	0.440037065672808
AC074143.1	114.45414923819	0.311071574475542	0.420557269798109	0.739665193815039	0.459503172711441	0.737476588330888
AC079140.3	47.6881736948768	1.28681935136692	0.608397907474698	2.11509496590508	0.0344218542002582	0.21185148513783
AC079140.5	10.3078620469462	0.269374988638767	1.02016578002944	0.26405021018348	0.791741229110419	0.913528264540654
AC079447.1	12.9799746088031	-0.398147508860807	0.914719903573388	-0.435267131835033	0.663368539503418	0.854409381641919
AC079594.2	15.596091062025	0.217977785338769	1.44350519823725	0.151005888724858	0.879971070638865	0.952214059391028
AC080038.1	1087.97074160148	0.401004102211864	0.523328585681258	0.766256828279016	0.443523500644416	0.726848446136846
AC083899.1	97.1013633888991	-0.0179661657766589	0.513463102669913	-0.0349901788137027	0.972087572250558	0.98990069530227
AC087289.4	86.7272760976869	0.97273820147749	0.643981231426541	1.51050706760924	0.130914087341046	0.416533681406635
AC087632.1	121.891484706241	0.325223829998548	0.521194080029885	0.623997551890652	0.53262919282123	0.782684541405736
AC087651.1	24.4008658982326	-0.760498513619236	0.84827362076133	-0.896525006797553	0.369972430669139	0.675677349907489
AC087721.2	1242.46784669652	0.231225477340912	0.47783866108392	0.48389863812276	0.628457806948274	0.836791620558742
AC087783.2	77.557270530193	0.30259963876823	0.427225250927995	0.70829062212718	0.478764799555116	0.751165196724035
AC087894.1	11.297220864287	0.0424662581274202	1.03277683980801	0.0411185228895281	0.967201407960322	0.988774431278035
AC090099.1	118.660772159808	0.818142877413198	0.549925393240721	1.48773431354363	0.136820974595527	0.424728769487861
AC090114.3	77.00738330509	-1.52818912883105	1.91488629648615	-0.798057373764337	0.424837196322201	0.713506029765149
AC090360.1	17.7366259897695	1.25942134038241	0.73323417334657	1.71762499098243	0.0858650389477684	0.33599651944199
AC090517.4	117.096395389684	-0.112881012396494	0.392995386774692	-0.287232410850691	0.773934371143426	0.906248714465646
AC090607.2	18.8590381990591	-1.19639483220332	0.940367033515169	-1.27226369020094	0.203279444969877	0.509659966887788
AC090616.2	39.9413377899435	1.72883892828086	0.699958947758924	2.46991474830935	0.013514525505775	0.132362082923249
AC090971.3	35.2461734351761	-0.778529556880723	0.616884944390734	-1.26203364818643	0.206936678883599	0.51364243923681
AC091057.6	90.8400466138682	1.1264368343373	0.372229699942347	3.02618741737098	0.00247658742215847	0.0480142445016163
AC091133.4	25.2238338422155	0.245888500632101	0.828243613131326	0.296879440702808	0.766558552864549	0.903470078765173
AC091390.4	51.2325957847578	0.318224578263623	0.522491905110528	0.609051690851183	0.542490177023211	0.789223006109581
AC091551.1	11.3004660962594	-0.263894509428203	1.39306548250138	-0.189434389655793	0.849752373343553	0.938580022900376
AC091959.3	106.623275620371	0.529987133316648	2.21177455607891	0.239620775028817	0.81062425777567	0.920714278259691
AC092070.2	138.114711790686	-1.61869704338551	0.408813152529171	-3.95950334124831	7.51057937422962e-05	0.00497567684220252
AC092072.1	197.901739073427	-0.0968995791049141	0.376441821848408	-0.257409175816643	0.796862920211663	0.915710298631355
AC092299.1	29.6250711251919	-0.198543110554987	1.43707906075669	-0.138157402732209	0.890116019874168	0.956709184379101
AC092329.3	153.788645058771	-0.222283437181389	0.549310763243128	-0.404658805279964	0.685728326684226	0.864937810370443
AC092338.1	548.823010829867	0.805881707220826	0.331352761534359	2.43209594357723	0.0150117302647644	0.139113039183024
AC092587.1	20.8397069113097	1.05952940498864	0.90833422742255	1.16645324265179	0.243431242624441	0.554768721925101
AC092647.5	47.1269164522163	-0.784840181365515	0.746924998681939	-1.05076169997052	0.293368050352066	0.60631406314028
AC092651.1	33.5004700145794	9.21630293826965	4.33016376804181	2.12839592956953	0.0333042703521736	0.208274770960955
AC092651.2	10.4204914640168	-0.551860593994721	1.13899925950829	-0.484513566964881	0.628021438296506	0.836571537483211
AC092685.1	14.0606818389779	-2.85412211967054	1.16240733773141	-2.45535452764839	0.0140745705296666	0.134821146606933
AC092718.3	129.167603197995	0.570445098656053	0.328643213754884	1.73575803418693	0.0826066272453825	0.32874581890167
AC092821.1	248.36481766148	0.0293571886918438	0.35196068960138	0.0834104192860085	0.933525203991279	0.974775336895292
AC092835.1	30.0666031485882	-0.760727058367723	1.17263441943513	-0.648733352662607	0.516510742458122	0.773950426202294
AC093155.3	15.9778773663645	0.173571122366713	0.803099325204715	0.216126594705416	0.828889069995514	0.929284368969993
AC093249.4	13.2331987860134	1.24875681733827	0.931410870713394	1.34071531329865	0.18001290078216	0.484754910949826
AC093323.1	503.431759872243	0.539988246036621	0.396515578671977	1.36183362037166	0.173250398709435	0.477193500149028
AC093512.2	136.469962092477	-0.119907159686389	0.687276847264228	-0.174467043613779	0.861498428914599	0.944032069528692
AC093616.1	10.8884108738241	-0.868394614060738	1.04967889173179	-0.827295490936314	0.408069598869171	0.7025866672139
AC093668.2	46.1842380845996	-0.477093597207055	0.607690052070338	-0.785093643678461	0.432398666236195	0.718639058786339
AC093668.3	318.759923819251	-1.31513826514081	0.34915917951769	-3.76658653785783	0.000165494736899402	0.00848216436993523
AC093752.1	285.769553811141	0.41487116321453	0.273462269701656	1.51710568213725	0.129240003881258	0.413472911048511
AC093827.5	29.1445734284239	0.0756362322960974	0.666306589967365	0.113515659960383	0.909621748474822	0.96630013042555
AC097636.2	14.4724220185261	-1.01454708581545	0.867639716270947	-1.16931840116299	0.242275372053942	0.553231258624845
AC098484.3	119.050113115804	0.789823598685105	0.514059676336751	1.53644340344584	0.124429668565155	0.405999854704273
AC098850.3	16.3000521748054	2.01600647940159	1.6195618214714	1.2447851342717	0.21321074196891	0.520370039641301
AC098934.1	806.072258918191	-0.368286405985593	0.452201733177524	-0.81442944368595	0.415398976813216	0.707513171439798
AC098934.2	95.531824206941	-0.633600277841053	0.401846648191263	-1.57672156951645	0.114859605064003	0.389985713014642
AC099489.1	188.909139915861	0.158324164930562	0.563976150090523	0.280728475672507	0.778918666230515	0.90829939165128
AC099850.2	39.0060082925911	5.00706518493665	2.39589212018899	2.08985418948733	0.0366308997912164	0.219135375123834
AC104389.4	20.5440074334941	-0.258147021963794	0.752050959832171	-0.34325735322697	0.731404861047555	0.887123692592937
AC104452.1	152.808802750801	-1.41990583273559	2.05282518001895	-0.691683756881084	0.48913594976163	0.757521589815607
AC104662.2	73.3051962746559	-0.757611328089669	0.65996785446158	-1.14795186306119	0.250988436277986	0.56402689479682
AC105052.2	21.6419153155284	0.706091667378936	0.679323470931636	1.03940419784199	0.298616792536017	0.609979178613696
AC105052.3	264.879187226973	-0.720143469814495	0.60105790068645	-1.19812661807131	0.230867727731814	0.539623726480422
AC106795.1	211.921997362824	0.686444909530949	0.453421050232407	1.51392377830518	0.130045172509542	0.415175781174718
AC106886.5	778.841598473859	-0.771099276257443	0.316311833853629	-2.43778194088769	0.0147776852938876	0.138219644632286
AC107075.1	13.1743421405649	7.86893789185539	4.33353504416424	1.81582422010227	0.0693973407214557	0.303362109754392
AC107871.1	123.071111318554	0.0283209573725529	0.941905746613404	0.0300677190625284	0.97601304554114	0.991758052546957
AC107918.4	15.3376552927471	0.262816007173365	0.94142250749611	0.279169028869274	0.780115110497303	0.909065699466517
AC108488.2	15.4214112159335	0.272826277249441	0.755143518217407	0.361290629751381	0.717882197713476	0.880671366944618
AC109583.3	45.8408417806969	-0.530564374781021	0.830302367464821	-0.639001399455242	0.522822021487936	0.777662198267585
AC110079.1	409.600619955191	-1.93838866930983	1.50700491319117	-1.2862523886569	0.198354992860017	0.504145350423743
AC112128.1	56.6717868189531	-1.21074619032746	0.762485945392898	-1.58789312464452	0.112310508460035	0.385402108990542
AC112184.1	21.3872503462495	1.60071200908762	0.78432491209657	2.04087870269066	0.041262885195555	0.233407617935036
AC112206.3	33.2772093431124	-0.867564957971531	0.665142294258364	-1.30432986364048	0.192121137292841	0.498063871132893
AC112206.4	18.7476805054342	-0.495532058305558	0.78652300313486	-0.630028691253156	0.528675812690892	0.779677335893217
AC114267.1	26.5525327118174	-0.19839025525245	0.664368454851477	-0.298614802981278	0.765233969383154	0.903026934620206
AC114490.2	73.7426429508913	-0.266997269269708	2.03798790691153	-0.131010232378821	0.89576721290699	0.958843179779295
AC114490.3	12.0995364886578	0.714673419536512	0.892841575144835	0.800448186365625	0.423451172114062	0.712688898617975
AC114801.3	20.2308603896578	0.766739766593526	1.45950139374802	0.525343634393199	0.599344329360795	0.823816451082541
AC115223.1	102.62238668705	0.857743395501181	0.420814705512305	2.03829235115953	0.0415207043670723	0.234080492736103
AC116366.3	396.965275178635	0.053214288427614	0.634199516975376	0.0839078034644422	0.933129735175707	0.97462712990995
AC116533.1	326.442453130099	4.7850032536521	3.81562581921525	1.25405463752633	0.209822146830175	0.517783587748822
AC116562.4	218.414459067044	-0.661887450407175	0.659735919547434	-1.00326120011961	0.315734851408654	0.625491437806305
AC117378.1	70.8970568119506	1.74726010979534	0.571040601204266	3.05978262510678	0.00221497690780589	0.0445793969855611
AC117529.1	29.5775373934736	-1.09138214848469	0.976845334156675	-1.117251739168	0.26388670405344	0.57744485607886
AC118549.1	1614.21192493145	-0.076161614863318	0.345463758715234	-0.22046195278648	0.825511400694588	0.927141949950962
AC118553.2	79.4499725702983	-0.765259727938008	0.875026607025767	-0.874555952691703	0.381815563220492	0.683241791651107
AC118754.1	246.688499149556	-2.47255117188405	0.817180555846124	-3.02570974577818	0.00248050294851978	0.0480142445016163
AC120114.4	155.772978504149	1.38435297077356	0.539646758680635	2.56529470158984	0.0103088206279233	0.115220384179637
AC124312.1	182.485092686865	-0.72625044096812	0.483637511230113	-1.50164208545555	0.133189568234058	0.419488075290706
AC124319.1	1344.2146952028	-1.03787208549856	0.444217200228857	-2.33640679596345	0.0194700500966041	0.158211103382743
AC124944.3	249.005453988075	-0.593894442775842	0.467257201902225	-1.27102255536794	0.203720624547946	0.509986086544282
AC125232.1	464.72400861684	-0.0657545271300478	0.317403612644272	-0.207163764086523	0.835881965484452	0.932644355252234
AC126177.6	17.0568727745516	-0.202144793638153	0.831383844115473	-0.24314255691752	0.807894964543815	0.919552343495804
AC126755.1	125.641807225048	0.67962611891152	1.10621840425418	0.614368840997297	0.538971621092667	0.786603026801043
AC129492.1	473.659446316255	0.127464478598133	0.346562940873943	0.367796043849063	0.713025319131712	0.877743193488088
AC131160.1	16.8543503981233	-6.68867711720319	1.62677921558587	-4.11160718868314	3.92914383471039e-05	0.0030885513531809
AC131206.1	276.121194710616	0.71194186403501	0.450763147302983	1.57941452910407	0.114241006957199	0.389050381027381
AC131392.1	43.2539395515241	-0.443834282973832	1.03119934744752	-0.430405899763643	0.666900404435775	0.856258127597761
AC132008.2	381.148254286801	-0.178719059315022	0.364736151176279	-0.489995463127663	0.624137109241462	0.834707114126912
AC133552.2	23.3152137775233	0.0232189475796645	0.659308664347834	0.0352171127655844	0.971906616681465	0.989782861091126
AC135178.2	26.2204263532433	0.672311068170433	1.3502380200428	0.497920409728297	0.618540141204425	0.832295410032001
AC135506.1	30.8877494142192	0.782130764732543	0.873699847820991	0.895193889163628	0.370683450806584	0.676128642119189
AC135721.1	15.0286737869681	-1.22272558793217	0.82361818515012	-1.48457818195127	0.137655598600238	0.425849298360079
AC135977.1	32.0900498802797	-0.0422539961516448	1.62052539127908	-0.0260742573853123	0.979198109710667	0.992858175453501
AC137695.2	15.1259581613596	-0.411806908410437	0.937280955064244	-0.439363358644379	0.660398271963162	0.852355523628503
AC137834.1	50.3063473933359	-1.12811757800916	1.13796264744415	-0.991348512662433	0.321515432036278	0.631253641046852
AC138207.8	42.9056670310692	-0.394174721036757	0.673577247810672	-0.585196014737645	0.558415924271925	0.798855459216827
AC138393.1	181.397968044496	-0.052531944667246	0.470703866496495	-0.111602959750995	0.911138225144369	0.966866396173554
AC138409.2	439.174938315974	0.022783503595092	0.359406209471879	0.0633920700161822	0.949454301762596	0.981593435726829
AC138811.2	20.1634418758908	-0.688998894195459	0.871927403391231	-0.790202133246071	0.429409730409144	0.716130030147112
AC138866.1	136.565318630715	-0.785109378732538	0.470289730334929	-1.66941637907637	0.095034889838041	0.353833718652695
AC138866.2	11.0785892465145	-1.43329580492205	1.27295516944352	-1.12595937337576	0.260182716018242	0.573370049953858
AC138932.1	117.390545566235	0.635541546817556	2.47993412531988	0.256273559982396	0.797739611762461	0.915916373299288
AC138969.1	868.204480661804	-0.4420970061509	0.428987101082119	-1.03056013813868	0.302747137166013	0.613538083875028
AC139491.6	17.0262149032805	-2.03868981128016	0.929074453521638	-2.19432339739033	0.0282121685570364	0.192229398566871
AC139530.3	12.1414148958658	-2.29726713776045	1.99245943890528	-1.15298062931843	0.248918335329189	0.561689029506841
AC139768.1	83.4241442369255	-0.403941846939802	0.444211257161727	-0.909346263579124	0.363167377283484	0.670041454303566
AC139769.1	527.697872962173	0.265789889563729	0.25342206972129	1.04880324691547	0.294268682790452	0.606538765680753
AC139795.1	21.8641950892247	0.00852419547368348	0.967514345434015	0.00881040732254945	0.992970402966464	0.997243081120365
AC140134.1	12.8385075968071	-1.36167138533591	1.36514508950498	-0.997455432249823	0.318543496383524	0.628511299731363
AC141557.1	19.9322304788952	0.267118874841438	0.834945262306166	0.31992381644713	0.749026083041525	0.895096303600077
AC141586.1	172.735730295847	-0.149924202682081	0.454215436818114	-0.330072891692839	0.74134488571942	0.892005214982561
AC146944.1	28.3543239155846	-0.219593509941983	0.81458287744397	-0.269577861286542	0.787485034104663	0.911979805526858
AC211476.3	18.4038185491071	-1.63332353059894	1.23855338752821	-1.31873486201397	0.187257767553647	0.492117970050772
AC211486.3	10.6919745728903	-0.0137123029158173	1.45518041940473	-0.00942309471249383	0.992481569480231	0.997035602568585
AC233699.1	15.8977008300285	-0.962337264296465	1.25067223649708	-0.7694560063089	0.441622651613569	0.725092775717473
AC233968.1	186.955398525936	-0.682199783328505	0.419827221440052	-1.62495366781717	0.104172431503121	0.369857233403662
AC234031.1	461.891885798517	0.210005205349113	0.372112851537692	0.564358915531412	0.572509893330003	0.807582295835377
AC234783.1	34.1328030979832	0.411976747250464	0.666774682802876	0.617865011788787	0.536664324327168	0.785348758979921
AC239811.1	48.2151783499263	1.88290834361214	0.73209144253013	2.57195786513329	0.0101125198295701	0.114259456384011
AC239868.1	77.4865424460317	-0.409029076909118	0.510030682272468	-0.801969550315421	0.422570572254064	0.712269065570026
AC240274.1	458.132912493708	-0.249951124964052	0.302940803447748	-0.825082399331407	0.409324811456151	0.703508181103576
AC241952.1	152.667283116352	-0.708393374332629	0.488782259616433	-1.44930254810912	0.147253109806609	0.440626613190544
AC242376.2	131.691152890514	0.208344063489824	0.345057331228511	0.603795498991587	0.545979612312119	0.791677098750846
AC242843.1	254.886224891741	0.966450226390175	0.479366720988776	2.01609787261975	0.0437897424726105	0.240941849212653
AC244154.1	185.471551664495	-0.554628541896463	0.456402049836967	-1.21521921756176	0.224282492709682	0.533655849576314
AC244197.3	274.15162224311	-0.195201746645243	0.811385493925197	-0.240578304772156	0.809881966663314	0.920215646813147
AC244669.1	77.6618900831963	0.704777308720098	0.585657120617002	1.2033957821218	0.228823199326149	0.537506211077744
AC245060.4	393.747546467428	0.225389953022717	0.270988938378982	0.831731193055218	0.405560689571918	0.701249284419371
AC245100.4	10.2690970288483	-0.771689665416789	0.962934891135802	-0.801393398993534	0.422903935387562	0.712273914225531
ACAA1	664.388858816981	-0.656869130693637	0.386607806244914	-1.69905811544197	0.0893082341539816	0.34272677473125
ACAA2	2902.33377081281	-0.219977301784947	0.309280831604231	-0.711254236623495	0.476926704660261	0.74974610808698
ACACA	629.296405389371	-1.05221040856881	0.39073281909542	-2.69291535583003	0.00708302486462823	0.0926349743286853
ACACB	321.609078843315	-0.223378025546056	0.466143902807254	-0.479204005889186	0.631793504712744	0.838768903195678
ACAD10	964.36483628686	-0.720263836577442	0.383478796868724	-1.87823640435591	0.0603488320872658	0.283945763051384
ACAD11	1505.955344697	0.973469142447907	0.436297083329133	2.23120708261426	0.0256674150452037	0.18264556925459
ACAD8	1136.24411366739	0.0975516767354814	0.270385034595549	0.36078800323177	0.718257931670836	0.880754209616735
ACAD9	916.142123022635	-0.515338253751169	0.288069200631993	-1.7889390904011	0.0736246254680727	0.311651560540215
ACADL	17.7068010862369	-1.16743665872982	0.821566348631892	-1.42098889599591	0.155319987570832	0.453268877428418
ACADM	1621.81592846073	0.156915707339996	0.266446282386272	0.588920610693725	0.55591453092583	0.796719573668354
ACADS	115.438544042007	-0.190836857250675	0.517214074903321	-0.368970734770407	0.712149538373837	0.877474732856819
ACADSB	641.942887730067	-0.327035865727314	0.288958650148562	-1.13177392529753	0.25772949268704	0.570388640927072
ACADVL	4075.88115389109	0.0114946325130987	0.290387698237066	0.0395837447071009	0.968424987126395	0.989435866673175
ACAP1	111.190138471538	0.514259642587247	0.423394971913454	1.21460970654221	0.224514985010122	0.533874112474697
ACAP2	1509.70084693681	-0.364005451450086	0.252876406649211	-1.4394599174886	0.15002025860095	0.44474001699169
ACAP3	488.999907538224	-0.0362629833786045	0.533343449781627	-0.0679918041431878	0.945792158533878	0.979962630591276
ACAT1	703.421066633554	0.930899272582448	0.280197012061764	3.32230263889199	0.000892778040407007	0.0253750387804914
ACAT2	2747.74406106659	0.333024254747113	0.223734121656332	1.48848218716793	0.136623776338111	0.424728769487861
ACBD3	1070.32394525664	-0.322864318845719	0.232322645408496	-1.38972383978334	0.164612752705036	0.466967103830984
ACBD4	231.649154746442	0.145743556317013	0.378651408470272	0.384901661678237	0.700310274734963	0.871925086418066
ACBD5	629.606322466268	-0.170129716025463	0.28841711244262	-0.589873862145783	0.555275218800923	0.796360965629151
ACBD6	1147.1557102543	0.403390331773015	0.30595051335821	1.3184822844233	0.187342251611824	0.492150528000517
ACBD7	715.684011679277	0.938122910189859	0.366666361460336	2.55851915745301	0.010511902800724	0.116405895904952
ACCS	332.821395588596	-0.477822061395288	0.369211962408757	-1.29416733487711	0.195607627127385	0.501359174140906
ACD	437.804796584107	0.171992860765576	0.30199866132128	0.569515308488744	0.569006484847069	0.80545058579118
ACE	26.2171992350405	-3.2583960741652	0.818983050532307	-3.9785879232145	6.9325774720468e-05	0.00473169599144363
ACER2	167.817534906868	-1.25611782910616	0.715850843254314	-1.75472005228876	0.0793072043637777	0.322931691648798
ACER3	977.560501894876	-0.563538102092214	0.440024590306014	-1.28069683946596	0.200300170335192	0.506121566314991
ACHE	32.3823171988193	-0.977291827759076	0.887688721004003	-1.10093978287088	0.270922866037155	0.58339459141063
ACIN1	8720.50398934672	-0.252211548937596	0.249758657252575	-1.00982104769462	0.31258103423299	0.622907489473945
ACKR2	17.7658737354784	-1.05005638907487	0.844234125541391	-1.24379761171285	0.213574059611501	0.520678417353184
ACKR3	640.722366101668	-4.38751631560925	1.35456855082053	-3.23905077594745	0.00119928221180569	0.0304762318849316
ACLY	10482.8938263896	-0.427506440924299	0.305921745825456	-1.39743724255618	0.162282126343901	0.462952639857714
ACO1	541.811459937897	0.227441468372273	0.438364428985958	0.518841067689729	0.6038715768235	0.825641353430341
ACO2	1937.73366880276	-0.088893582789267	0.294502139790403	-0.301843588819193	0.762771300602487	0.901485478662033
ACOT1	46.6109317141185	-0.131414822623158	0.642259663418162	-0.204613227497048	0.837874320005463	0.933631385148945
ACOT11	150.08621266659	-0.644755286840258	0.428442514552146	-1.50488167009809	0.132354501647978	0.41852494624423
ACOT13	1273.03722452974	0.685799161137033	0.352671478486133	1.94458356564833	0.0518251188544545	0.262457734781277
ACOT2	221.405619915176	0.224138996809571	0.450271681729634	0.497786127585424	0.618634794702829	0.832295410032001
ACOT4	80.1837407814108	-0.547585897152148	0.547883863776184	-0.999456150027887	0.317573770974831	0.627634461060942
ACOT7	1517.07916979013	0.76003667551086	0.269451644044802	2.82067930297909	0.00479220840517991	0.0735856211690125
ACOT8	359.201646972105	0.565279582443298	0.407420869980522	1.38745858176171	0.165301972357236	0.467523531437663
ACOT9	790.74249973125	0.244806180213137	0.261335318983287	0.936751225075676	0.348886539871556	0.655555820707379
ACOX1	572.266415067439	-0.705057673357401	0.374446538026961	-1.88293281351325	0.0597094736515032	0.282669434297373
ACOX2	56.1397885467273	0.0269578043671344	0.550068134205345	0.0490081186143947	0.960912825997192	0.986559995916945
ACOX3	311.373771578631	-0.130611758949579	0.33801843251242	-0.386404250143311	0.699197302940188	0.87103976703117
ACOXL	373.415014847955	-0.598235949608481	0.403232997051189	-1.48359869847789	0.137915414891959	0.42613335220487
ACP1	3930.9772292254	0.453689003091142	0.274108715881085	1.65514256499587	0.0978955824540916	0.359375073205301
ACP2	761.877306379513	-0.58631952801716	0.298807455351771	-1.96219845762187	0.049739383446543	0.257015049818632
ACP5	115.813781599099	-0.742431247270232	0.531847675751746	-1.39594715013248	0.162730410637912	0.46388257418034
ACP6	403.568121295284	-0.0854114879841336	0.278720239842241	-0.306441642101332	0.759268406556743	0.899449350751994
ACP7	10.9886386375306	-0.679659439907579	0.994445364956654	-0.683455787374708	0.4943188787074	0.760354598126485
ACPP	924.711266730684	-1.9149249543576	0.668054479487363	-2.86642034917127	0.00415142612007771	0.066435955345674
ACRBP	44.9670162577949	-0.013611417717316	0.62286432577155	-0.0218529415703097	0.982565262986809	0.993518428093742
ACSBG1	26.9622249896624	0.509066085460043	0.745979743184789	0.68241274660717	0.494977998012481	0.76051421136849
ACSF2	710.989301775822	-0.314815060837342	0.379699028513527	-0.829117372435222	0.40703799430964	0.701644518994608
ACSF3	482.291200744837	-0.271789783444719	0.32135270904941	-0.845767830147434	0.397682274991945	0.696357086092198
ACSL1	64.2639422058177	-0.821206382777672	0.92195391219514	-0.890723898358875	0.37307731059429	0.678163896360648
ACSL3	2468.86854891614	0.0498880488894895	0.354191230203066	0.140850604519168	0.887987964891859	0.955943827052824
ACSL4	1322.08277289286	0.33239142592294	0.333826965426349	0.99569974971442	0.319396051763085	0.629115731549368
ACSL6	10.5089345030426	0.346452095360218	0.91252164806711	0.37966452203525	0.704194458917031	0.873421952203301
ACSM2A	74.1374288217821	-0.487963446798576	0.792038704235078	-0.616085355664321	0.537838186757326	0.786158891154773
ACSM3	144.632387783867	1.09917567213859	0.381305554509139	2.8826636778307	0.00394328211819337	0.0649346364827287
ACSS1	54.3254652495964	-1.37293390037567	0.896667451622388	-1.53115170835246	0.125731902735899	0.407929575792627
ACSS2	726.440724351531	-0.771983922241341	0.259211236537041	-2.97820392570453	0.00289943004228229	0.0529966905680297
ACSS3	1121.36711779614	-0.323408395202086	0.259571656351841	-1.24593108410772	0.212789697106035	0.519927926364255
ACTA1	255.524775461031	0.472479998399764	0.572483473631923	0.825316398047752	0.409191984492966	0.703508181103576
ACTA2	513.961022454497	1.24948004129145	0.391366065004007	3.19261211694135	0.00140992198175101	0.0340062422657307
ACTB	63582.0740764678	0.0024055645728596	0.51843134182968	0.00464008322562006	0.996297762518534	0.99843171755665
ACTC1	263.138711951068	-1.13246590360036	0.644431392022839	-1.7573102701369	0.0788649382054416	0.322507822633091
ACTG1	76343.7556430373	-0.0642745088257055	0.50282707008297	-0.127826270003919	0.898286460143286	0.960048173156418
ACTG1P17	20.2360437572253	0.612135132184928	0.791059700298481	0.773816605692286	0.4390392511155	0.72263041770904
ACTG2	12.5536863659557	-0.348333386765753	1.05260583036696	-0.330924812229396	0.740701279466651	0.891917214018702
ACTL6A	1893.48946055226	0.477762527876305	0.238596738274177	2.00238499206681	0.0452433413320117	0.24498678513529
ACTN1	5200.70516773439	-0.531285432381166	0.372962478955111	-1.42450102184437	0.154301489488688	0.45147693288966
ACTN2	45.4271482885343	-0.620585243555046	0.560969435048483	-1.10627282839645	0.26860844877121	0.581542503891375
ACTN3	449.650589565551	0.653227410388309	0.624415924072759	1.04614149832635	0.295495708061727	0.606995819948951
ACTN4	2458.71989415119	-0.548372053007633	0.314955264166711	-1.74111093033635	0.0816641357773523	0.326743320716476
ACTR10	1667.53933414969	0.476122936109285	0.304481130487919	1.5637190237251	0.117883568145977	0.395839103237829
ACTR1A	3421.75804269277	-0.0818118610689389	0.244679877930727	-0.334362848963417	0.738105769952425	0.891242474566466
ACTR1B	1257.1685196301	0.213580949308374	0.321193607516121	0.664960149612112	0.506075981936154	0.767209742632346
ACTR2	8342.78622448242	-0.232681326700741	0.229039836055426	-1.01589894014958	0.309677513624128	0.619150969846027
ACTR3	4251.47307750953	0.058220062779735	0.222916656218804	0.261174125645367	0.793958230560836	0.91451980228065
ACTR3B	635.530865290084	0.606916717896777	0.322296069617169	1.88310306922975	0.0596864013717039	0.282669434297373
ACTR5	287.141321691166	0.301418764521629	0.33554990789399	0.898282960092053	0.369034714625332	0.674858444501075
ACTR6	1248.48647463995	0.575062895518635	0.322574140958206	1.78273092136403	0.0746301153226688	0.313779586281411
ACTR8	752.683855891932	-0.415362012373095	0.280139214647989	-1.48269856790675	0.138154515301099	0.426306273221262
ACTRT3	32.9068634752952	-0.155361558740591	0.604506088369372	-0.257005779974313	0.79717431113672	0.915732089268261
ACVR1	687.247371164326	-0.62821256151353	0.43648333955617	-1.43925896954582	0.150077163232092	0.44474001699169
ACVR1B	1070.62508005258	-0.48313648141373	0.278910915458625	-1.73222507487485	0.0832334961693953	0.330299599891681
ACVR1C	66.2151188019377	-0.084245997332892	0.56690954367657	-0.148605713684996	0.881864764208539	0.953217538919993
ACVR2A	399.526214848548	0.206037887654138	0.349403725920068	0.589684288888415	0.5554023302813	0.796360965629151
ACVR2B	3792.83182132906	-0.0633706477216021	0.299581430036695	-0.211530626961224	0.832473235998354	0.931375476646831
ACVRL1	11.484823716892	0.334427436897446	1.03195098983905	0.324072984269928	0.74588277956649	0.89389269680095
ACY1	493.907835742665	0.573792691209246	0.27835661723662	2.06135818471126	0.0392688810246156	0.228431055990968
ACYP1	312.962863036288	1.26836853327767	0.38313647100009	3.31048759197181	0.000931335812181247	0.0259729698650766
ACYP2	155.746550965797	1.14055144790751	0.468268624072683	2.43567770564633	0.014863921560612	0.138598988319634
AD000671.1	45.0039745267202	0.990741234122318	0.822884327956142	1.20398602873273	0.228594978615435	0.537384969633753
AD000864.1	96.1277864728707	-0.219543426993001	0.495552286696121	-0.443027775044106	0.657745644831821	0.850760404237106
ADA	521.352637564465	0.374805817584518	0.407407962056876	0.919976663421695	0.357584954416113	0.665144843482939
ADA2	549.038094730104	-0.653886796706214	0.354054996033662	-1.84685092438025	0.064768748978151	0.293666076134946
ADAL	369.267269971826	0.0200611852173355	0.265590625434019	0.0755342368901471	0.939789658233661	0.978003717050138
ADAM10	4324.10355435974	-0.136411035796327	0.23039745443384	-0.592068328756203	0.553804834032363	0.796301121894131
ADAM11	185.531909286671	0.448777477006576	0.439741076360505	1.02054936673385	0.307467988931664	0.61731959413268
ADAM12	26.3392979811166	3.19426042031769	1.35930542839988	2.34992103583213	0.018777394110721	0.155412900192989
ADAM15	691.182014816415	0.270466205018266	0.35735387902896	0.756858175859756	0.449134834786518	0.730485072318147
ADAM17	2294.21424653808	-0.235693112454137	0.233400541085402	-1.00982247666639	0.312580349486228	0.622907489473945
ADAM19	469.400364908895	-0.0922399697101504	0.36776369003451	-0.250813150426827	0.80195857392823	0.917465766161313
ADAM22	326.304482072457	-0.244824603145175	0.434206583450555	-0.563843599974007	0.572860576431584	0.807701468870219
ADAM23	964.396424035015	0.334825131878713	0.428467750478503	0.781447685397064	0.434539234205899	0.719554350977845
ADAM28	73.04360142552	-1.48029125852755	0.732556525409287	-2.02071950379596	0.0433088096699153	0.239441078807651
ADAM32	36.7778451991726	-1.11190130259265	1.02916505676021	-1.08039161968139	0.279967826071582	0.593790959108186
ADAM33	307.650316022722	-0.432154773460944	0.389247057903222	-1.11023260082903	0.266898807930415	0.58010341190721
ADAM8	65.4839367156025	-0.286015282501962	0.513712420551583	-0.556761470152624	0.577690412046393	0.809936483632208
ADAM9	1308.49896794588	-0.748366157873341	0.744229901867368	-1.00555776648532	0.314628348435802	0.624045314123262
ADAMTS1	569.192848216275	-1.47891053987146	0.842988581607138	-1.75436604022791	0.079367806430109	0.322931691648798
ADAMTS10	94.1494642247217	-0.19849881850012	0.524073034188166	-0.378761747983488	0.704864795279519	0.873723654643809
ADAMTS12	720.028654379401	-0.442354708291914	0.402793838453605	-1.09821617428457	0.272110105144452	0.584314565484287
ADAMTS13	138.175812724525	-0.465152204852868	0.435541613292153	-1.06798567727409	0.285526972587168	0.599411008437127
ADAMTS14	16.357328451035	-0.330031814771167	0.730306790536448	-0.451908456894865	0.651334931808272	0.847876684888958
ADAMTS16	18.965448288393	0.739057459304085	0.736645398388086	1.00327438537087	0.315728491370406	0.625491437806305
ADAMTS17	56.2867067758262	-2.41069962132615	0.648014699384247	-3.72013107668211	0.000199119409206971	0.00940976956280979
ADAMTS18	338.321679792275	-2.77154246001141	1.53446379035297	-1.80619606499406	0.0708877193707066	0.306392475946721
ADAMTS19	4576.3533240858	-0.831444405984086	0.26124732812258	-3.1825948688515	0.0014596168975437	0.0347627126414999
ADAMTS2	169.673248140301	-1.4971114342959	0.424567481513971	-3.52620372374571	0.000421562551317377	0.0157785189028639
ADAMTS20	123.088635016841	-1.65731120425657	0.799606831180274	-2.07265763576615	0.0382041530416476	0.224998138895511
ADAMTS3	147.718943628719	0.0364748185232979	0.373211333249564	0.0977323443147088	0.922144831443739	0.970640218779321
ADAMTS4	163.117105882229	1.77491979673921	0.612220199904754	2.8991526202751	0.00374172711555441	0.0630730467445288
ADAMTS5	38.3970808217047	0.696221027095493	0.996809390178554	0.698449506952158	0.484896124820901	0.755350560597381
ADAMTS6	177.82321452032	-1.00636190004814	0.434169130537311	-2.3179029305992	0.0204545971485649	0.16173708130765
ADAMTS7	785.051777639003	0.35867940055122	0.593845550895595	0.603994422472789	0.545847350376286	0.791658198583395
ADAMTS9	121.986121561309	-0.295373236865192	0.775163723211018	-0.381046259029829	0.703168923466284	0.872833884626656
ADAMTSL2	36.7073636255124	-0.953092968912378	0.695379993156786	-1.37060740644214	0.170497372899256	0.473631094097066
ADAMTSL3	88.7863600590676	0.690924558464874	0.518017105562428	1.33378714919986	0.182273623736357	0.486415680862668
ADAMTSL4	478.858165571989	-3.475873914328	0.885946020884878	-3.92334728345675	8.73271289266753e-05	0.00559004165800249
ADAMTSL5	21.4318451497313	-0.174810025058644	0.684860511638715	-0.255249093921861	0.79853071503412	0.91605673488257
ADAP1	16.8512624876911	0.314919072657279	0.837504793325524	0.376020621215567	0.706901565627959	0.875087969853699
ADAP2	21.9325188896411	-0.979231163849147	0.77353917599259	-1.26591023989524	0.205545219898918	0.511932925131318
ADAR	6521.24289565291	-0.412488170331842	0.349884269101245	-1.17892745333024	0.238427064836204	0.549388973364224
ADARB1	330.632309778903	-0.35134588668059	0.362738361207818	-0.968593135588708	0.332748229631942	0.640543508659585
ADARB2	12.4260036230815	-0.186499249385592	0.964656484494125	-0.193332292254682	0.846698737809387	0.938145276137184
ADAT1	445.425744621207	-0.290737211452849	0.414540985632131	-0.701347325185484	0.483086286179393	0.753955635237034
ADAT2	346.877032752595	0.432541709844518	0.388707183748627	1.112770043695	0.265807204181629	0.579572403154069
ADAT3	27.0293490412096	-0.348084957857607	1.13977257186203	-0.305398608854875	0.760062581187442	0.899727638826052
ADCK1	222.854649164884	-0.0154209218571918	0.328735080699833	-0.0469098759534964	0.962585056888263	0.987448637369114
ADCK2	256.031469142736	-0.82907978172272	0.411306877623379	-2.01572068649405	0.0438291912210503	0.240941849212653
ADCK5	88.8951370803935	-0.416022909478638	0.546104027826429	-0.761801576770031	0.446178439187206	0.728589711056426
ADCY1	182.123179186467	0.377195448000036	0.578735999010406	0.651757361983722	0.514557711592918	0.772853330415849
ADCY10	44.0948847413387	-4.22694264352372	1.06030475106348	-3.9865356061869	6.70450702593348e-05	0.00464314235302715
ADCY10P1	110.332699841675	-0.798658289091035	0.42766873514596	-1.86746943009163	0.0618360619624987	0.286447296498647
ADCY2	78.867737243309	0.787484393334081	0.660076234115161	1.19302037042693	0.232861395300989	0.542441737945982
ADCY3	658.53909187795	0.266767002835803	0.440514293326594	0.605580810604989	0.544793148075931	0.790763188811705
ADCY5	71.1386499678482	-0.852665694686595	0.487335826089342	-1.74964705863894	0.0801792342067905	0.324202400757803
ADCY6	1324.09156393804	-0.298346083452098	0.325061671903118	-0.917813785013133	0.358716364064374	0.666432275192336
ADCY7	201.943643930678	-0.573656663022302	0.439553051620888	-1.30509084377163	0.191861916194414	0.497612798950722
ADCY9	115.834203499514	0.823143737645077	0.796652034665317	1.03325379441338	0.301485144245863	0.612375301024768
ADCYAP1R1	180.159935817147	0.682444641071248	0.699454417142296	0.975681365855772	0.329222389247225	0.638424836257423
ADD1	4396.3196974951	-0.69111100692986	0.37484322778425	-1.84373347496529	0.0652219919853804	0.294576612209052
ADD2	1630.40262312199	0.338292569037547	0.444981354654492	0.760239874095885	0.447111214449254	0.728897940512532
ADD3	4271.13655312782	0.0121879652446229	0.274258866609788	0.0444396398019241	0.964553964851903	0.98853260830698
ADGRA2	20.8502784149425	0.653998417548789	0.962761004577243	0.679294668603623	0.49695117382432	0.761325015535079
ADGRA3	3312.48985955771	-0.154784549804949	0.27860634839083	-0.555567203328103	0.578506756966357	0.810209453495138
ADGRB1	33.9903365708155	0.116840626260469	0.818546768412949	0.142741539969679	0.886494308463997	0.955252869785304
ADGRB2	249.182817335635	-0.268353460077477	0.519204670602344	-0.51685486528107	0.60525747682205	0.826077544178563
ADGRD1	21.491889969801	-0.891412879105881	0.763540581171749	-1.1674728247422	0.24301947654941	0.55416330658817
ADGRD2	11.8422199803346	0.645264163040491	0.845787277061189	0.762915428667307	0.445513834208462	0.728328704609546
ADGRE2	85.5561713551867	-0.343659598483885	0.643619780734444	-0.533948161275792	0.593377399787574	0.819865986537094
ADGRE5	285.548213014765	-0.638821930307496	0.341801181672925	-1.86898689811668	0.0616246372212936	0.28616693335912
ADGRG1	1128.59323162935	-1.64597047856982	0.295546789599641	-5.56923822721779	2.55855467870744e-08	1.55263332122682e-05
ADGRG2	17.902159170368	-1.21859830218997	0.771859481968953	-1.57878257721395	0.114385936225695	0.389271750017525
ADGRG3	29.5484473338497	0.170530820197855	0.874299451056641	0.195048527128502	0.845354957946484	0.937778400950215
ADGRG5	70.532752518587	-0.197055942708849	0.399986813884833	-0.492656097322215	0.622255603418636	0.833640265581765
ADGRG6	285.933049371721	-3.875493448288	0.788109682402743	-4.91745442902391	8.767685855102e-07	0.000170531489881734
ADGRL1	2803.82956774563	0.515478170080072	0.354543385599058	1.45392127174813	0.145968134551718	0.438251052698221
ADGRL2	5250.30232509606	0.095720392190146	0.412857555728554	0.2318484689501	0.816655709772043	0.923554511587899
ADGRL3	618.38604731305	0.625882767571213	0.466940764960332	1.34039007629669	0.180118560322406	0.484754910949826
ADGRV1	1397.6716007815	0.252674710282146	0.335208079300004	0.753784666556344	0.450978532640235	0.732208863875443
ADH5	9285.52931910462	0.235016694025752	0.228158501159198	1.03005889691469	0.30298235858224	0.613538083875028
ADHFE1	332.290132517021	-0.603667014864616	0.289719886173239	-2.08362298783885	0.0371944743169212	0.220938672616293
ADI1	1504.74591670081	-0.184923697996747	0.265226423595861	-0.697229542553138	0.485659153463905	0.75584068703333
ADIPOR1	1750.62482401644	0.303388897158056	0.238897045451357	1.26995667353212	0.204100063794772	0.510452038877428
ADIPOR2	767.220169302583	-0.147629019766444	0.368883625545983	-0.400204860131537	0.689005635223647	0.867388971203879
ADK	1013.01591169481	0.850526318378988	0.330579273366348	2.57283619059939	0.010086893692532	0.114259456384011
ADM	106.212575023414	-0.732863150519645	0.62538807478045	-1.17185341402125	0.241255913382348	0.552673200839835
ADM2	152.845704411385	0.440484500625765	0.393674760350437	1.1189046009291	0.263180839940851	0.576857184267394
ADM5	41.2827722633652	-0.495991663713649	0.690028244856195	-0.71879907440168	0.472264728063922	0.746559152803767
ADNP	5171.31299580869	-0.489956037829326	0.315688904847305	-1.55202172235452	0.120657026087662	0.400973878893132
ADNP2	1698.25554430172	0.012623640031524	0.289945922524368	0.043537911903083	0.96527274383646	0.988700291926949
ADO	1009.42832772055	0.607356536006558	0.267693029258319	2.26885450730385	0.0232771749987117	0.174130017423973
ADORA1	32.9785421601295	1.66417036364189	0.578217597695155	2.87810397033137	0.00400073259115661	0.0655756420457597
ADORA2A	54.263116662058	0.502946749087494	0.610112308723545	0.824351093882602	0.409740094784941	0.703966273681172
ADORA2B	148.403138871566	-1.07351936276272	0.506990394826185	-2.11743530788343	0.0342229202783889	0.211055253472942
ADPGK	990.611160968345	-0.271864673728199	0.311849811410617	-0.871780786072792	0.38332797844391	0.684494910660611
ADPRH	76.1438112894931	-0.46294939867012	0.427595700867037	-1.08268019938319	0.278950395776232	0.59254500900605
ADPRHL1	40.1056041726907	-0.637624200135531	0.625586059466514	-1.01924298102052	0.308087626136424	0.61784123350169
ADPRHL2	604.599821298514	0.29192864032759	0.283849222014945	1.02846376768375	0.30373172587665	0.61400299810181
ADPRM	230.665028411412	0.467868221597753	0.329028248485566	1.42196976627761	0.155035028042598	0.452837198774404
ADRA2A	17.468726375478	0.741759057115098	1.35045028957178	0.549267946286496	0.582821581272065	0.813654753793917
ADRA2B	221.726161194919	0.557299363594328	0.543252693507344	1.02585660458726	0.304959180155888	0.615135352359163
ADRA2C	149.736924792028	0.866428175494429	0.520414528329563	1.66488083696569	0.095936532091499	0.355595682472546
ADRB2	30.6391260832467	0.40808455727677	0.623604865089842	0.654396044870461	0.512856681887396	0.771819984412641
ADRM1	1345.54328322243	0.121250581997839	0.386198902320919	0.313958898560212	0.753552255685231	0.896919917699721
ADSL	3308.91546644637	0.289353885305104	0.273729113043399	1.05708114890661	0.290474553778366	0.603504444723581
ADSS	2420.27100188912	0.501727239178714	0.257613556280624	1.94759641698425	0.0514632728311204	0.261207531656383
ADSSL1	325.2516683493	0.552775012727829	0.318491771228201	1.73560218085435	0.0826342000878807	0.32874581890167
AEBP1	452.059806004943	0.154091666961505	0.419776508659485	0.367080252903102	0.713559156576367	0.878044120725125
AEBP2	936.496578995867	0.241924811289147	0.250638663872152	0.965233406337298	0.334427918150753	0.642472577721296
AEN	1694.17636445831	0.675940216543241	0.387921846322861	1.74246493965351	0.0814271212272404	0.326289185456541
AES	787.864275425641	0.853908999448554	0.284084086705858	3.00583186249604	0.00264855405549413	0.050167035084519
AF228730.5	84.7283919086479	0.255156307835876	0.400517491210652	0.637066578701995	0.524081477079583	0.777662198267585
AF274858.1	14.1959221478336	2.42077134486606	0.886355656183596	2.73115123480932	0.00631135022352251	0.0863385881344094
AFAP1	1620.83615284374	-1.32815445613393	0.24626386588571	-5.39321695189467	6.92073073215189e-08	3.12338525974393e-05
AFAP1L1	268.3010507868	-3.42789333840997	0.714608235787639	-4.79688473591654	1.61152270306269e-06	0.000260089477959193
AFAP1L2	596.867204983581	-1.06968936838961	0.568615939920496	-1.8812159373147	0.0599425506203093	0.28313602245506
AFDN	7415.60782058474	-0.555679515162275	0.303089331124031	-1.83338526995158	0.0667452965960474	0.297817841934103
AFF1	2013.16095938818	-0.170084096870614	0.458228091895512	-0.371177803977583	0.710505104007928	0.876838601752744
AFF2	377.569708044388	0.170298864470576	0.581055778308749	0.293085226630492	0.769457008642936	0.904597191974653
AFF3	154.587988871027	2.38761224307185	1.02623321671729	2.32657860238566	0.0199877044909258	0.159764733841852
AFF4	2988.97568184388	-0.622518250522793	0.378814743383308	-1.64333163214001	0.100314336998447	0.362436010146091
AFG1L	170.251399424153	-0.306114619641411	0.320661347268419	-0.954635231994983	0.339762193712037	0.646629377731033
AFG3L1P	620.481352827031	-0.443168994569004	0.27650195778141	-1.60276982530212	0.108985481067607	0.379241043733513
AFG3L2	1940.03980493816	0.307127513407079	0.254127614659403	1.20855623588452	0.22683337849811	0.535481989014107
AFMID	510.866214945417	0.703676866935303	0.276918452726402	2.54109778531278	0.0110505008791105	0.11934855049261
AFTPH	718.877338622854	0.0128571158376121	0.239430022114699	0.0536988458007699	0.957175102394418	0.984903667613998
AGA	346.394209382999	0.142606852765081	0.370418411058743	0.384988565653303	0.700245887136054	0.871916476833641
AGAP1	1287.6045991374	-0.0715536105077192	0.300590337743683	-0.238043614591277	0.811847266731736	0.921333624286208
AGAP10P	59.8785709184846	-0.597806616746509	0.530123475997905	-1.12767429441075	0.259457497577801	0.572792446995462
AGAP12P	94.9505148662695	-0.112962200371945	0.561541540144392	-0.20116445943233	0.840569980660555	0.93471283270551
AGAP14P	20.6378994426477	-0.341366804505237	0.801505598567762	-0.425906949515059	0.67017565078728	0.857922099240049
AGAP2	61.6097052787426	0.376848577633747	0.594866681308098	0.633500899403317	0.526406593704832	0.778525485776565
AGAP3	1690.59414221226	0.26025593988894	0.369546546045161	0.704257535821035	0.48127240598863	0.752722363875636
AGAP4	349.406942731493	-0.191183266663145	0.297585494946611	-0.642448203658062	0.520582210003451	0.775597169235324
AGAP5	179.428418941351	-0.64296585423416	0.345252680705384	-1.86230517579333	0.062560086345226	0.288484612457763
AGAP6	408.055199068603	-0.0654270456825421	0.279551265705334	-0.234043103033225	0.814951516378451	0.922747905202899
AGAP7P	26.1749134466562	0.40935512013643	0.756375031128883	0.541206548721566	0.588365224201686	0.817482261778897
AGAP9	203.983991948014	-0.67951850876478	0.361909654171549	-1.87759155063236	0.0604370625021544	0.284042960105386
AGBL2	59.1372358409954	0.125436087885814	0.491062224309218	0.255438275795427	0.798384611239144	0.91605673488257
AGBL3	58.7812484537327	0.549483587689903	0.510740614007027	1.07585645750573	0.281991458056001	0.595751623752624
AGBL4	26.5182244896739	-0.112805996426034	0.646967114395188	-0.17436125255221	0.861581563809726	0.944032069528692
AGBL5	2457.404705194	-0.0923917638016818	0.334269074628173	-0.276399376473742	0.782241335576496	0.909909835036251
AGER	57.584580220821	2.93479050164047	1.07009057672306	2.74256270027878	0.00609618102155094	0.0842703278883381
AGFG1	2093.82306416921	-0.0667419013863051	0.271581903744891	-0.245752388012564	0.80587391570901	0.91903429115398
AGFG2	86.7685087914326	-0.0612022560929337	0.548183911551242	-0.111645480290993	0.911104509366383	0.966866396173554
AGGF1	1240.87623015723	-0.14236327743999	0.245117578866383	-0.580795869877592	0.56137803898568	0.801493151651775
AGK	711.744588221419	0.0981254650633021	0.319908761770299	0.306729532883998	0.759049248658985	0.899440455471801
AGL	1739.14644727093	-0.840850108881559	0.269237179902625	-3.12308318333177	0.00178967159069405	0.0393326480743264
AGMAT	23.155954797182	0.541671683318527	0.690943235038483	0.783959746401392	0.433063730354645	0.718657206898762
AGMO	46.3282173582021	-0.849792141095606	0.504560840196841	-1.68422135329425	0.0921388979938946	0.348501426443624
AGO1	1462.35433393587	-0.373437270409875	0.335736666262973	-1.11229218591624	0.266012542522748	0.579643864607492
AGO2	1720.34368624371	-0.0948715872973878	0.288294823196743	-0.329078358901519	0.742096461192936	0.892150449397114
AGO3	538.546115150135	-0.317408986657374	0.320715905468034	-0.98968894665254	0.322326179304417	0.632029270547669
AGO4	904.795448569254	-0.43269347038828	0.277463301379314	-1.5594619837553	0.118887075641819	0.397626945450183
AGPAT2	144.169043586728	-0.138113242179872	0.567248208414427	-0.243479380156926	0.807634056816453	0.919453223698319
AGPAT3	229.556577064299	-1.49423572419681	0.458665912028534	-3.25778673542205	0.00112284756594184	0.0290199666488988
AGPAT4	2390.84066173456	0.0967166025429041	0.243259885544408	0.397585497199653	0.6909357526768	0.868004248004668
AGPAT5	1022.05941836213	0.819165653446113	0.303653608065965	2.69769774402996	0.00698208032610725	0.0918691592605144
AGPS	2110.27831952098	0.0421744087574423	0.267108765948175	0.15789226762264	0.874541691179024	0.94974001359717
AGRN	4703.00832312793	-0.173406912798474	0.389143607000546	-0.4456116191528	0.655877816040517	0.849801208228771
AGTPBP1	1853.62908261599	0.466373360339495	0.36162844018387	1.2896479051879	0.197172934765126	0.502588759662779
AGTRAP	1077.68891585528	-0.0121622106255878	0.34935357263354	-0.0348134714464349	0.972228478482782	0.989954357377843
AHCTF1	1654.31912464059	0.143076078077532	0.434302328317206	0.32943889256111	0.741823974891531	0.892150449397114
AHCY	9357.2097411687	0.233903403624623	0.241335417691228	0.969204627577234	0.332443102663874	0.640222941858688
AHCYL1	4411.33439932572	-0.199312990986331	0.2608602016527	-0.764060557047676	0.444831155935167	0.727526246948299
AHCYL2	1120.79541473312	-0.333824958102913	0.314443477184612	-1.06163740807039	0.28840032452471	0.601673803298837
AHDC1	1729.38928568835	-0.166823679906751	0.398986961452154	-0.418118124210323	0.675860754284687	0.860110127128305
AHI1	441.309530231362	0.244744581715666	0.33287125738985	0.735252973280981	0.462185442608584	0.739799045137669
AHNAK	12425.8921211846	-2.10757378209265	0.439311867137601	-4.79744331930947	1.60703663422105e-06	0.000260089477959193
AHNAK2	97.9475790216168	-0.890180247044135	0.631907214133063	-1.40871986762393	0.15891801780351	0.458846745952788
AHR	182.927746938393	-1.49516750884244	0.551326761383499	-2.71194437413209	0.00668898167265886	0.0894448853263896
AHRR	29.3514360085296	-0.716138759199918	0.61169799287033	-1.17073910254227	0.24170366255349	0.552977820875103
AHSA1	1897.29304352087	0.198214492270825	0.290526900849294	0.682258653816175	0.495075412272122	0.76051421136849
AHSA2P	1417.51354521988	0.422029533018072	0.233905980887768	1.8042699524668	0.0711889978160272	0.306992555332954
AIDA	3698.7969245968	0.0661697688394091	0.235700055782484	0.28073717937714	0.778911990010629	0.90829939165128
AIF1L	7541.67580843439	-0.560859049176884	0.339974172189711	-1.64971075762754	0.0990021088842598	0.361221980250867
AIFM1	1143.19789146676	0.202622510000816	0.250557842395761	0.808685563634323	0.41869603409007	0.709782330500934
AIFM2	70.6190996127542	-0.083248044256878	0.494279323473732	-0.168423076392962	0.866250455072725	0.945663499597634
AIFM3	49.4655207077991	0.785494297937129	0.548764003238043	1.43138816194618	0.152318999268648	0.44818299804202
AIG1	704.490765741448	0.223953041955126	0.325772959588996	0.687451291960117	0.491798384761313	0.75901050816011
AIM2	47.4546816879952	0.120328373304915	0.492374636596655	0.244383776826193	0.806933605149552	0.919137031637124
AIMP1	1704.7924484768	0.557445280088519	0.311372740448943	1.79028285933054	0.0734084503802275	0.311344590639763
AIMP2	1132.96956391052	0.758657654722015	0.350563522026715	2.16410894760523	0.0304559889738553	0.19905449238534
AIP	798.163971227657	0.775547312057782	0.34546446401671	2.24494092110229	0.0247719254844784	0.179987970079034
AIPL1	84.5622594799031	-0.859258330484413	0.841444122391825	-1.02117099355564	0.307173432429672	0.617205880788792
AJAP1	33.3326003067684	-1.49372496946589	0.915323618391003	-1.63190912968205	0.102698630474153	0.36763629343837
AJM1	16.4902181162986	0.784074614055313	0.940060819359241	0.834067964442715	0.404242686256936	0.700367583130436
AJUBA	2684.3361618597	0.1439808568862	0.314840087783962	0.457314244509415	0.647445192648276	0.846597949079823
AK1	384.059494417063	0.914542769626721	0.33044170637031	2.76763723221377	0.0056464267708404	0.0806609609608472
AK2	1937.39375820482	-0.0155123811594918	0.24237586910332	-0.0640013431076308	0.948969157357077	0.981341560289247
AK3	1628.92717263072	0.297818558092746	0.345886398883799	0.861029977049773	0.38922153304729	0.68909789682115
AK4	662.142945981183	0.675195267117517	0.435186006411539	1.55150960088319	0.120779608330403	0.401039054055711
AK6	328.009274506576	1.19660366849442	0.308305782784509	3.88122356216326	0.000103932244200058	0.00633235372192403
AK7	167.551885546991	0.46095979605909	0.41890610852735	1.1003892917188	0.271162542111561	0.58339459141063
AK8	29.476397433713	0.161935381541693	0.623908771473058	0.259549775457334	0.795211082149055	0.915124686158421
AK9	152.646341118868	-0.0890011687993307	0.378569111825657	-0.235098865752995	0.814131999026375	0.922281702302056
AKAP1	711.398619637015	0.0407951491356447	0.370608355328033	0.11007617218866	0.912348965143678	0.967315187665833
AKAP10	746.849867115226	-0.0467662836425712	0.260768542729503	-0.179340203971927	0.857670580347332	0.942343063123312
AKAP11	1025.68310177139	0.127330861796132	0.403490553930842	0.315573340083586	0.752326375891122	0.896586461279106
AKAP12	2376.11118716882	0.221881974565028	0.456804313931965	0.485726530590677	0.627161070652324	0.836041946640508
AKAP13	1732.4914735572	-0.393670663854273	0.411134807358303	-0.957522099341957	0.338303797479236	0.645504579494086
AKAP17A	1070.26400736607	-0.0278988180728073	0.29538298965053	-0.0944496435147284	0.924751982200983	0.971780851935351
AKAP2	1163.48964273353	-0.0686506299107725	0.300170168639032	-0.228705704574288	0.819097660690011	0.924316426827501
AKAP3	68.8981170071047	-1.12306999286437	0.433070865661152	-2.59327071367366	0.00950679060756808	0.110434548474284
AKAP5	111.730941986622	-0.252939317904018	0.38659463666331	-0.654275289712067	0.512934462801065	0.771819984412641
AKAP6	62.7693794803322	0.175883637390717	0.433753577665158	0.405492073027908	0.685115844053454	0.864428848148283
AKAP7	181.981376772874	0.110495602029054	0.325179119931996	0.339799191449199	0.73400775685302	0.88891397968698
AKAP8	1069.20610954713	-0.25677927881615	0.254386728447292	-1.00940516977227	0.312780360117148	0.622907489473945
AKAP8L	2635.17176643582	-0.164564035056424	0.394705692328932	-0.416928456454291	0.67673073852786	0.86028842250764
AKAP9	1472.6169931209	-0.335382618033782	0.282462417680967	-1.18735306731173	0.235088384092897	0.545674093493474
AKIP1	380.670648392566	0.901574449567489	0.276015074093277	3.26639569425403	0.0010892592744817	0.0285117107346984
AKIRIN1	4358.59326108739	0.0689988110843785	0.257090753123046	0.268383091364453	0.78840445338698	0.912309638237941
AKIRIN2	1265.72821010077	0.390561756239588	0.318233026060513	1.22728228768224	0.219716510480373	0.528259775039261
AKNA	591.580822971117	-0.609440674470005	0.466019145528876	-1.30775887711301	0.190955106324681	0.496058205145846
AKR1A1	4755.20130160761	0.832989228716215	0.327514346532667	2.54336714569885	0.0109789799467032	0.119221956661627
AKR1B1	3969.97759867296	0.668451388584971	0.271248405668477	2.46435140120956	0.0137261466468364	0.133230563518333
AKR1B10	10.0973852850381	0.50517179721736	1.16596593888975	0.433264626665161	0.664822533232904	0.855037525574465
AKR1B15	60.6407022986664	0.209882899616047	0.63424573893364	0.33091731915917	0.740706939517608	0.891917214018702
AKR1C1	97.5122810478967	0.0897284836781145	0.396174082369607	0.226487515643194	0.820822268055955	0.925132406320424
AKR1C2	113.348097579263	0.116886556981567	0.519280131723397	0.225093451185282	0.821906575464586	0.925631929603747
AKR1C3	71.1009798948527	0.480466087411118	0.511235924313894	0.939812842878616	0.347313569980153	0.65397718383628
AKR1D1	22.7891697030209	-2.80151590877452	1.16983283610002	-2.39480019907306	0.0166294242567691	0.146056277864907
AKR1E2	71.1065569444456	0.222676226228722	0.44838166099354	0.496622064638656	0.619455590499236	0.832691898233555
AKR7A2	975.440730438837	0.688358800889054	0.376356952427108	1.82900514112962	0.0673988380746414	0.298244514165183
AKR7L	26.1639800824531	-0.213134425158514	0.661189701176606	-0.322349886544262	0.74718764431555	0.894185039986685
AKT1	2051.00818148684	-0.259870849457199	0.284712558384471	-0.912748109643532	0.361375034966051	0.668292035618583
AKT1S1	947.313156025423	-0.194544204548486	0.282514869752669	-0.688615805316024	0.491065072149212	0.75859365357545
AKT2	2495.53454359561	-0.317583921989478	0.439882416317551	-0.721974578225047	0.470310107362965	0.745495100359386
AKT3	389.320864848795	1.12992004417667	0.462359334793157	2.44381362967865	0.0145329317983578	0.137370160942608
AKTIP	898.196872794003	-0.54499097993271	0.346760928195527	-1.57166201731184	0.116028955375144	0.392480553399401
AL021920.2	16.0929739985905	-1.64439345612389	0.961965091350496	-1.70941073736401	0.0873748933844418	0.33954008902033
AL022238.4	128.605827367436	-1.32740247848012	2.06229580977111	-0.643652802954315	0.519800601567863	0.77502652839175
AL022318.4	11.3695187671871	3.22310758930627	1.75507505835066	1.83644999908733	0.0662911306359736	0.297369232075209
AL031281.3	182.904583795898	0.447550586303264	0.410084937376081	1.09136070485033	0.275114195956153	0.588252711068948
AL031315.1	24.3084173404131	-0.184485861781563	0.767255052584883	-0.240449197642988	0.8099820424467	0.920260433307787
AL031432.2	10.8848260083201	0.564089124537662	1.38677634222315	0.406762869658828	0.684182160025724	0.863826466330364
AL031708.1	60.2940733979073	-1.1334998311872	0.660293856314426	-1.71665966652192	0.0860413736855243	0.336252880005948
AL033529.1	60.6394842665432	-0.777604503734287	0.537262522515022	-1.44734551759572	0.147800176723695	0.441746160131162
AL034430.1	175.3443388238	2.1630821285321	0.770937492441206	2.80578146703258	0.00501947215360991	0.0756210645902839
AL034430.2	55.8948071463885	0.821613070026943	0.440983566174687	1.86313761565772	0.0624429071666813	0.288202416983791
AL035078.4	499.02621017763	0.0386322736574435	2.47177911999155	0.0156293389425409	0.987530099447653	0.995541773825346
AL035425.2	44.8079059847034	-1.60503072070829	0.864090409416808	-1.85748007756684	0.0632428830145464	0.28977885177097
AL035461.3	88.762618131187	-1.98104264161543	2.10763083383076	-0.939938157013364	0.347249283500949	0.653937298906765
AL049697.1	33.2969418122971	-1.31142956252141	0.960673731526032	-1.3651144186468	0.172217090921622	0.475642724626237
AL096711.2	175.400975350591	1.04303814206341	0.925855668419967	1.12656667517456	0.259925735490001	0.573325579110033
AL109811.3	107.490220630848	0.87129077457662	0.688177533906292	1.26608430477369	0.205482901158135	0.511932925131318
AL109918.1	365.843436926265	0.524116955405512	0.450645389590595	1.16303631971397	0.244814766861155	0.556250535876978
AL117339.5	45.4440256691322	-0.00901294974262129	0.851881673761267	-0.0105800488732513	0.991558499838432	0.996814922871171
AL121594.1	65.7074218047381	0.314086513716382	0.838791288046895	0.374451330375313	0.708068559805031	0.875585221177946
AL121768.1	159.578994004671	-2.98460178594867	0.59011867374768	-5.05762979333342	4.24499499958538e-07	0.000111035895066741
AL121845.3	80.3599795763182	0.341372015177572	0.759857672795899	0.449257837880998	0.653245668806447	0.848827706995345
AL132780.3	354.411254261822	1.88798844582581	0.651724229455158	2.89691308147952	0.00376854149311888	0.0633841940045526
AL133216.2	42.7618537862462	-1.75195672682205	0.67426192163524	-2.59833259243403	0.00936777104621838	0.109379514467471
AL133352.1	29.3450500558154	1.08027818366005	0.981681445368871	1.10043659147916	0.27114194276087	0.58339459141063
AL133353.2	47.7880723387849	-0.652799911058907	0.484592569659171	-1.34711085545129	0.177944532470867	0.482243033604059
AL133461.1	36.9046853870666	-0.518045346262694	1.24962940326152	-0.414559184435481	0.678464632507951	0.861138001693158
AL133517.1	17.766682709627	0.198531348051111	0.766708814668407	0.258939696861283	0.795681768763818	0.915261082291862
AL135905.2	1250.17403338641	-0.726080729171032	0.367304373974009	-1.97678214750149	0.0480662605033816	0.252967897436376
AL136038.4	11.2339091279238	-1.65963357951467	1.30609732746276	-1.27068139917161	0.203842015543294	0.509986086544282
AL136116.3	13.6690267161745	-0.073234157293093	0.879511019884202	-0.083266901309247	0.933639317801003	0.974827397822368
AL136295.1	210.593492165509	-0.677456082193401	0.662151747846523	-1.02311303171313	0.306254406070307	0.616286721646456
AL136295.4	14.7317052914321	-0.633297580447474	1.36970572610185	-0.46236032191369	0.643822948236183	0.845466380551314
AL136295.5	84.9519109008777	-0.534500453022029	0.895940942503706	-0.59658000618698	0.550787823319469	0.794461475338653
AL136981.2	13.5203286147627	-1.39377570960179	0.906257751746264	-1.53794624864298	0.124061757882863	0.405284437734909
AL136982.4	18.7808491339948	0.138619766958944	0.714340423842839	0.194052810581865	0.846134530882321	0.938145276137184
AL137058.1	25.0314110805075	0.129372518740731	0.721924305952991	0.179205101800736	0.857776657917488	0.942343063123312
AL138686.2	53.8943264536894	-0.584746533798327	0.864247957073814	-0.67659579523702	0.498662447664399	0.762775558934927
AL138752.2	12.5936022506891	1.02893705391161	1.39083677569437	0.739797129248262	0.459423101193305	0.737476588330888
AL139011.2	27.3379304701887	-0.566003907069744	0.898155730215266	-0.630184597201298	0.528573815590628	0.77966013282349
AL139082.2	28.4604037931679	0.481773456601593	0.784985967558855	0.61373511949495	0.539390377048906	0.786987056184742
AL139260.3	84.1847108850923	2.22286498203379	0.736214119615722	3.0193185960547	0.00253343960264686	0.0486516610275387
AL139300.1	701.554142507985	-0.295668244833847	0.421221724332206	-0.701930189623034	0.482722700563638	0.753667396341561
AL139353.1	10.8136857271973	0.482614443743233	1.01945002522236	0.473406672031783	0.635923070680201	0.841016202840023
AL157392.5	49.1967901600919	0.212481568961157	0.529948055287803	0.400947917142111	0.688458470072508	0.867059891206211
AL157935.2	102.223512667858	1.04164355439402	0.619395912418401	1.68170879644164	0.0926253214667104	0.349140500405517
AL162171.1	714.866618937104	-0.412515903855716	0.37244697441007	-1.1075829103166	0.268041987361167	0.581152024949269
AL162231.1	118.542149871997	1.29072349691617	0.493594578589729	2.61494666453581	0.00892413897722493	0.106688819876658
AL162417.1	13.6418501903033	0.356631207686618	4.18187841662048	0.0852801473780829	0.93203867412593	0.974430344232961
AL353625.1	39.0298680687062	-0.968054839685495	0.559473223200534	-1.73029700000229	0.0835772252791735	0.330798352389862
AL353743.1	94.7033350762299	-0.252730128533437	0.444676485499018	-0.568346060057172	0.569800009019286	0.80612920532233
AL353813.1	31.1524536893266	1.32016587512079	0.785650255635971	1.68034805010295	0.0928896173154731	0.349511008009187
AL354751.1	34.9099843206764	0.020031965160502	0.601937341704229	0.0332791534477437	0.973451977689422	0.99055871980188
AL354798.1	21.092124474781	2.94714789337077	1.60975076467344	1.83081005957381	0.0671288983371242	0.297817841934103
AL355877.1	21.091973174612	0.653875465292969	0.886734992449494	0.737396709119058	0.460881136150749	0.738646494458378
AL355916.3	33.354990095828	-0.810207380478543	0.600811039363844	-1.34852279235151	0.177490294444132	0.481837594959327
AL356235.1	10.9165994988132	-0.285521284350378	0.974989909933228	-0.292845373517693	0.769640344731433	0.904694331660319
AL356432.3	104.571638343195	8.01943755828763	1.50777243850394	5.31873202712525	1.04492902456584e-07	3.96315455792211e-05
AL356534.1	42.3280695707993	-0.0389057376183259	0.546624487649227	-0.0711745238228186	0.943258857027133	0.978607681047571
AL358113.1	18.4810333498488	-0.446059598973581	0.93938214259734	-0.474843600646113	0.634898453369772	0.840313679133295
AL358472.6	20.4623272432213	-1.10249973123407	0.890481435347741	-1.23809401012783	0.215681204628471	0.523284752185916
AL360181.3	16.1623215243702	3.52259507151804	4.19045310209191	0.840623910039593	0.400558659558584	0.698117882158438
AL365205.1	291.871386339	-1.22984693818764	0.608950237506518	-2.01961812712895	0.0434230134015915	0.239726164129009
AL390334.1	34.2886277504741	0.00608067354460982	0.57235396983926	0.010623973738345	0.991523454836372	0.996814922871171
AL390719.1	79.3530288428359	0.260960328720659	0.475505777166354	0.548805800585181	0.58313872913481	0.813872829779595
AL390728.4	660.668653049015	-0.950226328759949	0.389179815829792	-2.44161256599066	0.0146218291212038	0.137627695064916
AL390879.1	119.653448500926	0.600538008559686	0.546260752478854	1.09936144201195	0.271610442106105	0.583820064776385
AL391987.2	14.9200993577628	0.632572709471134	0.843690078328463	0.749769051124081	0.453393811502514	0.733497408555285
AL441992.2	28.2921921064382	-0.0239711201448757	0.613703654261233	-0.039059764396762	0.968842739831833	0.989496331682925
AL445238.1	42.6151040095607	-1.96092757305492	0.788977713256317	-2.48540299695116	0.0129404849041789	0.128476822002119
AL445423.2	34.6052544116171	-1.0465634486789	0.744070650836416	-1.40653773603682	0.159564507260666	0.459433125764199
AL445685.3	1054.77261974105	1.05129788879529	0.495850382686726	2.12019174634678	0.0339898781876344	0.210275984201349
AL445989.1	25.4958575266957	0.149638941964857	1.46783626878876	0.101945254485595	0.918800129170376	0.969677216739035
AL450124.1	27.4230157622697	-1.51789290236471	0.649025736061263	-2.33872528934882	0.0193496554587015	0.157622736103282
AL512590.2	51.9405927182937	-0.619728824269452	0.734329506886851	-0.843938338930104	0.398703862854751	0.697260668976303
AL513477.1	52.7221615633803	-0.824512938109958	0.609368050310598	-1.35306230395522	0.176035727052122	0.48007154684662
AL513523.2	86.4434846006899	2.66193810732642	1.89773388112004	1.40269304026724	0.160708393593327	0.461238562089362
AL589666.1	24.3445960770063	0.396956683247431	0.700103020764952	0.566997529611722	0.570715860014325	0.806701790019317
AL589743.1	16.3085215627803	0.605687560929663	0.763452474777558	0.793353327076631	0.427571995325009	0.71491482929725
AL589843.2	24.4206593669408	-0.56244265508008	0.679728397685137	-0.827452048488069	0.407980890108235	0.7025866672139
AL590065.1	12.4760389012477	0.392733602505461	0.991284760867909	0.396186462264998	0.691967477517961	0.868123489805394
AL590327.1	91.0053926811132	-1.14517692572749	0.446408513992163	-2.56531156963462	0.0103083194331331	0.115220384179637
AL591806.3	517.96655775743	-2.37715034774011	1.63366263405223	-1.45510480449913	0.145640249293392	0.437613036646871
AL591846.1	19.581668790743	2.48984004228347	1.01400331607418	2.45545552249586	0.0140706163576377	0.134821146606933
AL592293.1	15.8870491796196	1.70397630602434	0.741710096529619	2.29736161607757	0.0215981495187265	0.166611728927358
AL603832.3	24.8628678421896	-1.42824964990026	1.08936827687405	-1.31108063289546	0.189830523188062	0.495280824217876
AL627309.6	24.8832390107817	1.89396822490586	1.46161466839862	1.29580543070283	0.195042526610334	0.500590453595903
AL627309.7	13.0145372787979	-0.71074468202292	0.897170773743304	-0.792206682187661	0.428240172939715	0.715316008458926
AL669831.1	1028.50803639229	-1.13382834957127	0.443608786117029	-2.55591950622943	0.0105907614832527	0.116977918650285
AL669831.3	74.8224791099043	-1.46939507836366	0.532860192302235	-2.757562114023	0.00582341484236588	0.082336464653805
AL713999.1	13.5279341486949	1.98301462570959	1.03762775820379	1.91110406408396	0.0559912089937327	0.2740137521432
AL732372.2	638.367310406873	-1.40786053588529	0.777365480342264	-1.81106644363141	0.0701305671275615	0.304159758116705
AL732372.3	40.2099269901248	-0.214617258936987	0.91032359215383	-0.235759306675994	0.813619446662102	0.921959809088909
ALAD	1292.00864347884	-1.12810374548839	0.349755138851861	-3.22541006600105	0.00125792350562821	0.0314071105233573
ALAS1	842.335636173195	0.0852185204218665	0.333473603988872	0.255548023599224	0.798299857038267	0.91605673488257
ALCAM	2990.34613926943	-0.351518891519795	0.483365549502472	-0.727231992188133	0.467083851130807	0.743482226996692
ALDH16A1	697.669653995045	0.408805195266884	0.497781154933099	0.821254865146165	0.411501110900895	0.704686727366856
ALDH18A1	2688.88355746942	-0.0089760773879479	0.237060719392568	-0.0378640434861909	0.969796081619947	0.989496331682925
ALDH1A2	30.8579339020406	-0.600936491649362	0.719888870417263	-0.834762859024403	0.403851241556642	0.700367583130436
ALDH1A3	72.8892417552038	0.580940538700766	0.653563438044636	0.888881637012703	0.374066695283361	0.678520658826454
ALDH1B1	609.647828830602	1.02262488347702	0.427080958778779	2.39445206454808	0.0166452190522656	0.146056277864907
ALDH1L1	51.7471599308767	0.0605425588953993	0.447206635013833	0.135379384282898	0.892311923026039	0.957550732604001
ALDH1L2	55.5837936960313	-0.521287738911186	0.597921646578362	-0.87183285952981	0.38329956562436	0.684494910660611
ALDH2	1797.25820223915	0.658171606607873	0.2944798324348	2.23503117740193	0.0254153019912687	0.181947770403958
ALDH3A2	2571.04690033434	-0.287163239609608	0.308189499555569	-0.931774898313271	0.35145286971794	0.658827565364003
ALDH3B1	19.9804624602506	-0.110976370630722	0.792057937472465	-0.140111430465375	0.888571949476445	0.955997804801585
ALDH3B2	116.300627413586	-1.80925711377698	0.72596054434295	-2.4922251324478	0.0126945544424121	0.127363841522216
ALDH4A1	2315.5743985311	-1.00252272677456	0.396474503267295	-2.5285931844618	0.0114520681636332	0.12127976126064
ALDH5A1	216.017878350187	0.00607959017579146	0.350243016845924	0.0173582052557123	0.986150851501612	0.994937085469264
ALDH6A1	1379.10994844145	-0.245802366117395	0.280042945230661	-0.877730970565737	0.38008973316037	0.681842419507624
ALDH7A1	6066.25223943302	-0.162132449307481	0.249638913271897	-0.649467854119734	0.516036017872024	0.773896628979021
ALDH9A1	2482.5972651846	0.168283454417522	0.264171775683086	0.637022838576833	0.524109967318761	0.777662198267585
ALDOA	13962.4392738275	0.23339508375184	0.248105433831015	0.940709278906022	0.346853862605733	0.653435980329265
ALDOC	400.691606017765	0.264128313611747	0.315608817110641	0.836885090948373	0.402657161500493	0.699577622208427
ALG1	721.918649024859	0.201065273709863	0.309916327663356	0.648772767881622	0.516485261781336	0.773950426202294
ALG10	178.557646295405	-0.142264159898204	0.494100941267112	-0.287925296263089	0.77340392286047	0.906158747054895
ALG10B	660.143110803777	0.172706014312254	0.369236745513543	0.467737884733141	0.63997204536513	0.843538624386466
ALG11	1321.97485675307	-0.403483127942232	0.485442216027977	-0.831166129809729	0.405879785849786	0.701371854483589
ALG12	487.43557724799	-0.251246666146802	0.404279514172461	-0.621467715625144	0.534291929922992	0.783689739155584
ALG13	1030.48819966295	-0.0504342201073252	0.296459332098903	-0.170121884004311	0.864914283427068	0.945248223087906
ALG14	212.917312856442	0.554363844682236	0.342266250499964	1.61968597217065	0.105299751062092	0.37211798820475
ALG1L	72.3302497936424	1.00666853052732	0.554752394514508	1.81462674245563	0.0695812899288923	0.303425951508537
ALG1L2	18.365559684868	-0.938127659151846	0.81464736749802	-1.15157514352874	0.249495700410897	0.562413757688727
ALG2	1050.04227395955	0.0598775241854227	0.46488233235632	0.128801462258041	0.897514748454973	0.959562808231881
ALG3	647.95891649087	-0.0937497400857667	0.326961791783941	-0.286729955736593	0.774319098857799	0.906279513097644
ALG5	504.163011840238	0.733623691147879	0.4809437843716	1.52538345433953	0.127163483175066	0.410771661826086
ALG6	685.865765161367	0.545191406032047	0.254771259296076	2.13992507450955	0.0323608223413835	0.20507353205561
ALG8	1769.98032059443	0.247566843161079	0.240710016911717	1.02848583676465	0.303721349767022	0.61400299810181
ALG9	800.732011675396	-0.3781828831058	0.291349442978305	-1.29803880604625	0.1942740004328	0.500187881115866
ALKBH1	307.125967990976	0.00368403429143439	0.285850580780088	0.0128879720355321	0.989717170756264	0.99628556656046
ALKBH2	385.55208598839	0.245542953009004	0.343889495478874	0.714017020691718	0.475216654655053	0.748884581673607
ALKBH3	286.107208849558	0.207593086038359	0.381481478160561	0.544176055517394	0.58632032736735	0.815986211034774
ALKBH4	432.1589945849	0.431672629695924	0.359660827860317	1.20022142045331	0.2300533583389	0.538934450179039
ALKBH5	1204.43229899639	0.37880459619727	0.292968343741326	1.29298814800186	0.196015158285319	0.50179729679421
ALKBH6	426.497590051678	-0.363400205197258	0.282506204822777	-1.28634415454779	0.19832297903967	0.504145350423743
ALKBH7	622.256762971993	1.04624340429265	0.608988709858324	1.71800131489474	0.0857963754392848	0.335901112719843
ALKBH8	348.909570637015	0.0868576597272477	0.305400302276437	0.284405938958853	0.776099308213034	0.907383061413374
ALMS1	1234.66978546475	-0.302552726531185	0.526814437316196	-0.574306065096678	0.565760705656531	0.804118012508454
ALMS1P1	18.5104830271206	-0.253141757515185	0.769588767341401	-0.328931200996711	0.742207690373948	0.892150449397114
ALOX12B	13.3002367907538	0.518514098374638	0.809502653358398	0.6405341554144	0.521825391217061	0.776900197267324
ALOX12P2	74.9319993206763	-1.23339961274324	0.457555165125064	-2.69563039990187	0.00702555729026857	0.0921438001484876
ALOX15P1	13.4209551578	-0.866965806311667	0.841403789063414	-1.03038020220554	0.302831563141626	0.613538083875028
ALOX5	16.6177281720247	-4.02234003485769	1.4654798710386	-2.74472554304484	0.00605615230472132	0.0841372588048784
ALPG	47.3651918484768	-1.80908001448909	1.00728733706541	-1.79599201530676	0.0724957869252531	0.309899572680478
ALPK1	16.3834207858496	-0.627938634362031	0.797695645155839	-0.787190751479351	0.431170210406403	0.717875687233926
ALPK2	1556.12203401313	-4.45979930219969	0.615567235193195	-7.24502385316203	4.32363105734601e-13	1.63984516927491e-09
ALPK3	461.799231148001	-0.627319412320355	0.458601362337461	-1.36789696638263	0.17134432947449	0.474701391975436
ALPL	5383.84605864608	0.168248022705887	0.363542323530087	0.462801747736431	0.643506478369816	0.845466380551314
ALPP	13.3626036175508	-1.43537985042872	0.932002513478753	-1.54010298220236	0.12353525297973	0.404872180374915
ALS2	2716.518358195	-0.76363586009515	0.330452034124958	-2.31088261301604	0.0208393396865313	0.163640591296256
ALS2CL	131.583827230463	-0.660790303885585	0.419845601169522	-1.57388883447841	0.115513151685315	0.391434001388857
ALX1	63.0754677797811	-0.823562648168237	0.779426913420112	-1.05662587984608	0.290682364476245	0.603688179530337
ALYREF	2446.29896899857	0.698289439806991	0.376526537439196	1.85455570955541	0.0636596978067543	0.2908520727799
AMACR	344.445565162925	0.436964724488918	0.29706915474515	1.47091920352277	0.1413129686208	0.431039475995633
AMBN	21.7413209240856	-4.43896121507456	1.43933486517757	-3.08403646883586	0.00204212561028434	0.0426867664036316
AMBP	23.937537216559	1.65222212994793	1.03965896252386	1.58919625521914	0.112016091668392	0.384920166136462
AMBRA1	909.251819078894	-0.545176244670783	0.382496998589593	-1.42530855583455	0.154068028032404	0.451087275172721
AMD1	3030.05485638611	0.522785996253989	0.274541430096278	1.90421531668519	0.0568821477295017	0.276121100301877
AMDHD1	36.6356170596382	-2.7472708748415	0.762674760733036	-3.60215260329448	0.000315592999134609	0.0130855430004211
AMDHD2	624.873992214865	0.105470254293417	0.477148621819703	0.221042772566721	0.825059128883531	0.926977119476565
AMER1	488.7492340658	-0.345469165379511	0.534525772133687	-0.646309651264313	0.518078838752952	0.773958482731664
AMER2	376.181283551667	-2.41702288248194	0.636226080806808	-3.79900000235275	0.000145281091030138	0.00773354186673059
AMER3	56.4339648312734	-1.94147626254194	0.844701622242216	-2.29841663780448	0.0215380874644366	0.166469810914783
AMFR	930.141388830337	-0.116366129908071	0.293542250025602	-0.396420378660727	0.691794934909213	0.868123489805394
AMIGO1	139.112069025352	0.444566359968842	0.52497404186419	0.846834937571734	0.397087131497989	0.695636128401385
AMIGO2	38.9132975225585	-0.204646733717077	0.655151252705582	-0.312365629878514	0.75476266784651	0.89750392524413
AMIGO3	25.761704337096	-0.821666042266614	1.48369120176883	-0.553798554097401	0.579716717954513	0.81134062921209
AMMECR1	593.610457232015	0.225816360852088	0.271703077815855	0.831114474916377	0.405908963309334	0.701371854483589
AMMECR1L	1224.6465271265	-0.2654958609393	0.326080058325604	-0.814204530944336	0.415527790243506	0.707542731491515
AMN1	305.430533799593	1.10666772433812	0.333165912501418	3.32167152404406	0.000894799657201447	0.0253750387804914
AMOT	1475.96620626125	-1.62768399890421	0.437432910251598	-3.72099117546509	0.000198442373494658	0.0094080289008983
AMOTL1	2076.60963401965	-0.303296019265499	0.345127709848917	-0.878793590344482	0.37951320225474	0.681253679124168
AMOTL2	2060.41007343915	-0.871704874341427	0.464128777865506	-1.87815303836649	0.0603602324066123	0.283945763051384
AMPD2	712.440939968111	0.581037571045586	0.416705307787215	1.39436085931088	0.163208661375937	0.464573649170055
AMPD3	39.6548850877995	-0.80299058038971	0.5371057933939	-1.4950324317221	0.1349059782519	0.42155686839538
AMPH	306.962391998676	1.37307811665463	0.703155578415972	1.95273728717024	0.0508507329822495	0.259366654453743
AMT	1090.58064144625	0.42428072480304	0.284094921455887	1.49344705857025	0.135320202568284	0.422590117983416
AMY2B	123.252235367082	-0.00818462012334051	0.5613041810157	-0.0145814344524036	0.98836611084035	0.99580339056143
AMZ2	1877.86189742235	0.44504773037136	0.27626842281912	1.61092507724903	0.107196053461213	0.375111686401527
AMZ2P1	326.227416250378	0.983650001851206	0.364522696697962	2.69846023515579	0.00696610597224568	0.0917385362022042
ANAPC1	2246.02235963625	-0.245158465493426	0.360301197314971	-0.680426452424778	0.496234476436976	0.761056736961723
ANAPC10	409.425112589025	0.77269267680932	0.293765701397259	2.63030256130687	0.00853089064406354	0.104309150396886
ANAPC11	1665.78640939257	1.23735280824888	0.470138279560056	2.63189121593494	0.00849110458235253	0.10405375413479
ANAPC13	1306.4874910797	0.856151961096485	0.312469010603524	2.73995798637073	0.0061447038549061	0.0846696659244146
ANAPC15	903.442918666325	0.555705551180004	0.378603787994864	1.46777599379841	0.142165080390765	0.432308365325374
ANAPC16	2240.44204463993	0.760480896869644	0.379016480423424	2.00645865324923	0.0448073358834979	0.243645911357902
ANAPC2	683.056858248916	-0.410073505694349	0.448518618639264	-0.914284242956175	0.360567508014616	0.667663818392499
ANAPC4	1089.73841094492	-0.226745903673583	0.238301628176132	-0.951507991821154	0.341346563539842	0.64815225510714
ANAPC5	2520.58889568717	0.0376689170860866	0.238623633049103	0.157859121515995	0.874567810401666	0.94974001359717
ANAPC7	1770.1952120048	0.0447229105514786	0.223736889838148	0.199890642011835	0.841566109341539	0.935153080595436
ANG	35.8296624739532	-0.902955212788964	0.72172065791276	-1.25111454534271	0.210892689522265	0.518294062701439
ANGEL1	790.092661836552	-0.197617675105	0.400952246893079	-0.492870850921302	0.622103844675248	0.833640265581765
ANGEL2	1057.11608922495	-0.177658114540923	0.299589576392636	-0.593004992630611	0.553177811003192	0.795743569920153
ANGPT1	73.7309620162286	2.4840769291089	1.05749464800407	2.34902080478363	0.0188228550485617	0.155449936821846
ANGPT2	18.0395140757346	-0.777695072154263	0.934121242740866	-0.832541897743785	0.405103139246686	0.70085753512504
ANGPTL2	375.782203451355	-0.0405839615216493	0.552523503076954	-0.0734520093636575	0.94144643184235	0.978467069773262
ANGPTL4	69.016537838013	2.1716139075265	0.597162052278642	3.63655711082125	0.000276306404000539	0.0117090816860243
ANGPTL7	21.7176233633183	0.241341610660808	1.12601040592721	0.214333375065106	0.830287093186385	0.930253374517625
ANK1	142.815755514075	-0.329153123074503	0.502176080966153	-0.655453605916942	0.512175747473011	0.77168779083432
ANK2	622.604813517258	-0.324481337896998	0.492508392639049	-0.658834129015147	0.510002288694354	0.769949736259965
ANK3	3001.54771721561	-1.13331100070992	0.262435876196487	-4.31843015191034	1.57142936899047e-05	0.00152821506134324
ANKAR	44.8595323703005	0.464573846094806	0.477532498937283	0.97286330695541	0.33062124369844	0.638962406133635
ANKDD1A	116.193243835785	1.00320113619519	0.409538275951024	2.44959066125276	0.0143018700119858	0.135778266553089
ANKDD1B	21.8531831017914	-7.06780856011322	1.62443209457676	-4.35094122044832	1.35554390526787e-05	0.00138952409370397
ANKEF1	326.804233556095	-0.683048871002054	0.312667519186368	-2.18458531535192	0.0289192655946549	0.194474369830013
ANKFY1	2116.12716933052	-0.533405728550066	0.392157263874911	-1.36018321649707	0.173771952333628	0.477935875426663
ANKH	57.9000449518863	-0.758848132001817	0.65364902153562	-1.16094128041231	0.245665779787105	0.557432776720038
ANKHD1	2239.92531923787	0.512605915661673	0.239720319622847	2.13834987567244	0.0324883573924904	0.205554751591762
ANKHD1-EIF4EBP3	1039.44088069756	-0.734856133564377	0.623118671361143	-1.179319714428	0.238270890937665	0.549112515025873
ANKIB1	1724.04582462425	-0.405595751359289	0.275749051484573	-1.47088720405619	0.141321623729634	0.431039475995633
ANKLE1	132.686235144231	-0.179117883734122	0.344751019706794	-0.519557226796484	0.6033722169062	0.825211560820538
ANKLE2	1864.34802099479	-0.285450486978321	0.320955057472777	-0.889378373489356	0.37379976374377	0.678520658826454
ANKMY1	157.03961589264	-0.333205381435867	0.372446473470175	-0.894639646688854	0.370979750940085	0.676265003936328
ANKMY2	914.321124955063	-0.458922505284941	0.363237973286237	-1.26342106011946	0.206437899499735	0.512832712184458
ANKRA2	520.225258852621	0.564524557619435	0.292854593388469	1.92766161215917	0.0538972298724607	0.268354077582901
ANKRD1	118.462966204548	-1.39556597029702	0.58490045625825	-2.38598885565041	0.0170332672187437	0.14773715042972
ANKRD10	2766.43124359758	0.53072252444828	0.401864099680373	1.3206517448819	0.186617510851697	0.491182209772917
ANKRD11	3997.73067309373	-0.119111490883988	0.30142698762146	-0.395158681125033	0.692725784082601	0.868542170357403
ANKRD12	2011.90605612091	0.684387622155777	0.453307500901568	1.50976460966258	0.131103498440594	0.416813081581403
ANKRD13A	752.215361514545	-0.73562274643613	0.359085032460862	-2.04860319962322	0.0405009315245103	0.231601821394024
ANKRD13B	255.927745437286	0.803231877786218	0.523946237164334	1.53304255439149	0.125265370235863	0.407112453266553
ANKRD13C	874.883822518332	0.141495006217648	0.259769610576116	0.54469422309962	0.585963838669318	0.815639728089937
ANKRD13D	538.424512426801	0.0281506063190609	0.332774898468592	0.0845935389015462	0.932584535866244	0.974538409699021
ANKRD16	153.613417441649	0.154935015600957	0.346293024543244	0.447410154464747	0.65457894537056	0.849149182586284
ANKRD17	3361.64887955494	-0.192239697212426	0.269397907969353	-0.713590163566882	0.475480641748778	0.748928609591304
ANKRD18A	92.9371627367685	0.417968388470626	0.421394822182039	0.991868828160559	0.321261516894349	0.631066050240183
ANKRD18B	183.532966224844	1.2777255683469	0.473792956599464	2.69680152596077	0.00700089834428925	0.0919572543560279
ANKRD18CP	40.1468103380885	-0.692875921387917	0.685263068580139	-1.01110938726576	0.311964077939017	0.622030305796783
ANKRD20A19P	15.2629230879449	0.268393629486409	0.858052357514831	0.31279400043111	0.754437173800992	0.897438516720964
ANKRD20A5P	22.9692108307429	-1.21074570527127	0.70050296280939	-1.72839483849652	0.0839174602421129	0.331434264787602
ANKRD22	11.8039952508428	0.724518124867333	1.32450600365728	0.547010072333959	0.584371812274339	0.814844187868934
ANKRD23	91.426102162811	0.458410583020034	0.500247212577508	0.916368090604819	0.359473865766119	0.667034219683294
ANKRD24	72.6887241292946	0.54765263576248	0.452262143147942	1.21091858794676	0.225926607903482	0.534727975798069
ANKRD26	1052.17609288791	0.102809365550993	0.259094103896681	0.396803184652902	0.691512602113288	0.868123489805394
ANKRD27	1286.9949096266	-0.405396211539634	0.286793890761839	-1.41354549241876	0.157495395151102	0.456731314741716
ANKRD28	1000.07128861187	-0.372612453180738	0.25931107944869	-1.43693225130578	0.150737244835545	0.445603028332044
ANKRD33	12.0931155323918	0.205223427852809	1.00777603672704	0.203639916383915	0.83863489792002	0.933879958631721
ANKRD33B	661.886719275486	-1.99959840213175	0.66756140547129	-2.9953774824955	0.00274105392213893	0.0513389247565058
ANKRD34B	59.6018460410998	-0.149155345165074	0.705890338244875	-0.211301015304919	0.832652390711464	0.931432898785125
ANKRD35	49.2586541566778	0.690978009953328	0.648044454887134	1.06625094118531	0.286310219894804	0.600335469510476
ANKRD36	478.106109261426	-0.151848872361369	0.250441332453664	-0.606325125623839	0.544298877302876	0.790726636748246
ANKRD36B	250.643974507559	0.102399248511129	0.288453994803296	0.354993345059955	0.722594576847653	0.882935038857367
ANKRD36BP2	11.6235533397813	-0.917289106710145	0.927936763250257	-0.988525450265795	0.322895376533631	0.632818209196708
ANKRD36C	74.0320466295498	0.31201351468599	0.40175304827221	0.776630111527078	0.437377030844039	0.72146876474634
ANKRD37	26.9363093195286	0.335545603446148	0.81431090037602	0.412060802933137	0.680294857634799	0.862002278892302
ANKRD39	204.581398647716	0.40938911507888	0.318650775477246	1.2847579437575	0.198876882972914	0.504782074245037
ANKRD40	1490.6774668183	0.00952835421975273	0.303157346032943	0.0314303919876555	0.974926303817807	0.99126110550365
ANKRD42	150.739996859503	-0.577940595489179	0.327834539250304	-1.76290331339346	0.0779167981287795	0.320085498080616
ANKRD44	18.3668075833809	-1.31458519592262	0.78172735974816	-1.681641533368	0.0926383716786033	0.349140500405517
ANKRD45	32.8244637082353	0.787829283249669	0.708149043045848	1.11251902545982	0.265915054605651	0.579614325558101
ANKRD46	788.47191495287	0.601603444802663	0.327005768309714	1.83973343318174	0.0658073825580529	0.296198559652691
ANKRD49	461.816058577864	-0.30526746032983	0.278017723003968	-1.09801438926781	0.272198206059455	0.584421028039625
ANKRD50	958.149575004231	-0.425388041823672	0.32082336648749	-1.32592599622964	0.184864211169655	0.489406194081443
ANKRD52	1354.93145373673	-0.688022282006455	0.421028698656284	-1.63414580574265	0.102228238760499	0.366730813486766
ANKRD53	21.7513080510644	-0.143490554255239	0.725573300037216	-0.197761624150005	0.843231572613271	0.936162911680639
ANKRD54	392.146723563358	0.378120911569429	0.298494538225165	1.26675990059221	0.205241154289004	0.51178723729758
ANKRD6	671.224711472722	-0.7835145700372	0.341737878210111	-2.2927355145439	0.0218632365746402	0.167857875543455
ANKRD65	149.481050214185	-0.0134477214415353	0.524691542893322	-0.025629765952354	0.979552644067366	0.99290393286203
ANKRD9	436.083232534303	0.738449617275149	0.374132299722809	1.97376601224289	0.048408355161559	0.253679846686014
ANKS1A	1859.20109610622	-0.880409611992173	0.428333907158383	-2.05542824716566	0.0398376594992872	0.229888601089268
ANKS1B	29.2669449783438	-0.631792804049687	0.639558748718469	-0.98785733963558	0.323222520816078	0.633226209651571
ANKS3	391.379516777916	-0.28169717010507	0.334401350262901	-0.842392442146551	0.399568322084956	0.697589493204122
ANKS6	1245.79015562544	0.147980772371721	0.297663344002187	0.497141402707059	0.619089339838064	0.832495306292226
ANKZF1	1127.89114253725	-0.659548252498934	0.327609097482391	-2.01321714679912	0.0440917901347993	0.241443504728023
ANLN	2702.08015275672	0.386795562550699	0.405207062834378	0.954562736012317	0.339798869257105	0.646629377731033
ANO1	16.9805762024332	-1.54966894989936	1.17419027619984	-1.3197766846739	0.186909588176374	0.491529110613112
ANO10	1312.71636188584	-0.710043361513886	0.357386968119958	-1.98676343809928	0.0469486180678307	0.249564640752298
ANO2	132.600441837127	-2.07145658495124	0.453720725735766	-4.56548812398222	4.98333409872133e-06	0.000657410100971315
ANO3	20.6334346197441	2.76576508013407	1.31915061792969	2.09662569424766	0.0360267229182318	0.217061720966043
ANO4	17.1274755511945	-1.34584991092255	0.885919685245938	-1.51915566764828	0.128723317278178	0.413329155832997
ANO5	171.658871617757	0.206476512167272	0.365984454673334	0.564167438072106	0.572640185875956	0.807670159001498
ANO6	2291.12794394856	-1.06042809220158	0.391805763492767	-2.70651478617454	0.00679935544138092	0.0903922015640969
ANO7	54.6301659327384	-0.217853118815	0.437210227003336	-0.498280015790523	0.618286691374714	0.832248827238235
ANO8	453.912424534318	-0.158566819282186	0.571382803661099	-0.277514160850098	0.781385333883061	0.909755868342892
ANO9	711.888470869609	-1.44157686016367	0.526720685909991	-2.73689053558458	0.0062022927417042	0.0853856471727717
ANOS1	361.095517252829	0.121061720378646	0.325658139080224	0.371744801835963	0.710082864624445	0.876599662996589
ANOS2P	135.648803913446	0.129794184326317	0.519122132114486	0.250026296890176	0.802567012362999	0.917815780533624
ANP32A	8915.62804906969	0.428743680041965	0.330528281561904	1.29714673133551	0.194580705029575	0.500370344825494
ANP32B	7473.65042584609	0.57442596260089	0.445036198482681	1.29073986466574	0.196793896335477	0.502588759662779
ANP32E	5635.5557848315	0.44874020479109	0.228766815327177	1.96156161963138	0.0498135443677974	0.257223036624865
ANPEP	41.3416678265489	-0.738726327668795	0.73687436843921	-1.00251326319506	0.31609576403499	0.62596121083081
ANTXR1	943.034563968901	0.169298892808523	0.341710029393631	0.495446074875082	0.620285278003249	0.833216570974614
ANTXR2	367.269919257282	0.23753793000348	0.430948080967996	0.551198486532118	0.581497617457678	0.812928525106012
ANXA1	596.111892967193	-1.49720195061116	0.773609751198356	-1.93534524130795	0.0529479441023991	0.266072626690128
ANXA11	1513.58794356154	-1.27347616746799	0.497320483922743	-2.56067507500016	0.010446901146988	0.116176818340158
ANXA2	18097.3184488613	-0.524138326283104	0.380888895706878	-1.37609243060335	0.168793018721772	0.471334232841524
ANXA3	2358.91747412363	-1.74031499726854	0.686374637658067	-2.53551763393611	0.0112281275295844	0.120297968044721
ANXA4	669.048780257227	-0.536454730562646	0.409023171215679	-1.31155095435846	0.189671690634759	0.495097938509966
ANXA5	6586.35887529586	0.299159749903834	0.254004057415555	1.17777547708383	0.238886127536491	0.550029054614677
ANXA6	3713.9793165356	0.117047044011357	0.399339263187432	0.293101767848008	0.769444365537452	0.904597191974653
ANXA7	2265.57351800858	-0.188688021697415	0.23836814378942	-0.791582376309925	0.428604226356223	0.715644828751314
ANXA8	13.8509438529079	-0.651955166382079	1.22022211547948	-0.534292206403667	0.59313938345564	0.819859199001575
ANXA9	510.385972512903	-1.8306729452573	0.69773412819101	-2.62374000538518	0.00869701460354738	0.1052983688323
AOC2	92.6483823636972	-0.0153980896060652	0.456585567836149	-0.0337244334704662	0.973096894960044	0.99042317540956
AOC3	83.430170474362	-0.283064003274974	0.540742341649844	-0.52347297681799	0.600645151552491	0.824475292735829
AOX1	58.5083930236654	0.686680064941665	0.761106539106061	0.902212804199775	0.36694383435648	0.673470228771129
AP000295.1	76.9130142121749	-0.0849664612786158	1.04128075774045	-0.0815980326602701	0.934966365788964	0.975224147783247
AP000311.1	25.1073188488786	0.681074439148652	0.673611584163157	1.01107886972396	0.311978682803225	0.622030305796783
AP000346.2	70.1191472096656	-0.407279703699919	0.505387466432434	-0.805876146028976	0.42031426666009	0.710879346655543
AP000347.1	539.249747861489	-0.473642998102969	0.4327894865551	-1.09439580400405	0.273781423432741	0.586847211393282
AP000553.5	35.4071752700412	-0.567166043400758	0.702271707894406	-0.807616250270525	0.419311529009994	0.709924861675844
AP000580.1	15.8566733435486	0.847897111666205	0.906596003657468	0.935253528854689	0.349657658145207	0.656273206943082
AP000769.1	29.7495025834389	1.11310411456315	0.618720209615032	1.79904276159933	0.0720119167405036	0.308875541099853
AP000812.5	19.47885751846	0.483422000766102	0.664322453033283	0.727691798702282	0.466802271857537	0.743189974430759
AP000944.2	145.246789567475	0.21397118727469	1.06847354904222	0.200258759298715	0.841278214494001	0.935153080595436
AP001267.5	104.575734194883	0.62311009992627	0.446900863093654	1.39429155632597	0.16322957966473	0.464573649170055
AP001273.2	63.8304350521566	-0.82685207537326	3.64716774686117	-0.226710733578094	0.820648680234905	0.925132406320424
AP001324.1	22.2616660505459	1.14741092287973	0.734167388016471	1.5628737282648	0.11808229814888	0.395958765725653
AP001453.5	26.7880990848681	0.675957951946118	0.787661174396063	0.858183663126986	0.390791055516565	0.690469213866103
AP001781.2	11.1178798368164	-1.11650954506102	1.75084910761212	-0.63769604142744	0.523671562904335	0.777662198267585
AP001931.1	10.7696413023382	-2.06215622237829	1.4047763566221	-1.46796051389767	0.142114948946547	0.432308365325374
AP002495.2	44.6003333096199	-0.461636844349315	0.581917240520787	-0.793303260677022	0.427601157540257	0.71491482929725
AP002748.4	72.7734831438648	1.16832197650697	2.2562257659334	0.517821396310328	0.604582888473416	0.82589473096698
AP002956.1	231.09878758441	0.254484098870374	0.38293680160071	0.664559002442722	0.506332598849322	0.767347299060551
AP002990.1	137.676320925242	-1.3806862031751	0.638712151281999	-2.16167204648266	0.0306434637643597	0.199470916134026
AP003108.2	291.933571612038	-0.522839371101025	0.290050660215806	-1.80257948977609	0.0714542805306904	0.307527060973363
AP003170.1	10.6910929649419	-3.67281579006634	1.52144850098899	-2.41402570489826	0.015777349247276	0.142221132163057
AP003419.1	207.201586640488	0.263349244388732	0.720485881728797	0.365516176051679	0.714726134162581	0.878553550156331
AP005061.1	24.0605572416714	0.508299502213954	0.607977490526146	0.836049870487918	0.40312684799068	0.699766232293686
AP006222.1	179.346341862892	-0.79816078783192	0.51248899929502	-1.55742033278738	0.119370721785455	0.398357612139036
AP1AR	693.843942148967	0.524268073444358	0.303557366013772	1.72708071732502	0.0841531681325827	0.332133444485157
AP1B1	2118.70889887056	-0.0878918850850024	0.384429291931334	-0.228629521552435	0.819156877344967	0.924316426827501
AP1G1	2257.02141401918	-0.437393819662806	0.327153109445556	-1.33696977664091	0.18123250249065	0.485749662556502
AP1G2	1791.86826710761	-1.12368473228847	0.289750447006574	-3.8781121613351	0.000105270184427267	0.00635889298865231
AP1M1	826.79143257102	0.0457430252934692	0.367128999324374	0.12459660058903	0.900842919762642	0.961704657968859
AP1M2	2083.08062052008	-1.0941584691485	0.821210604144554	-1.33237255294367	0.182737796679711	0.486683208656785
AP1S1	2501.7827611839	0.0158219248308985	0.413217559224798	0.0382895752556612	0.969456802433529	0.989496331682925
AP1S2	1690.22239148054	0.287598905996396	0.297277675070832	0.967441991491187	0.333323126828624	0.641324687015479
AP1S3	138.015483661123	0.277907769198696	0.343393203760263	0.809298978999928	0.418343193384642	0.709602480639356
AP2A1	3421.92463062619	-0.342936768147469	0.359765914609046	-0.953221954114623	0.340477625158785	0.647332680919878
AP2A2	131.755186066163	-0.949839198673292	0.644231225456903	-1.47437621950045	0.14038032360724	0.430070656188496
AP2B1	8995.80205379287	-0.406692969480604	0.252149834723969	-1.61290198712926	0.106765803421232	0.374599763114358
AP2M1	10002.9218249147	-0.0667905870690315	0.216330095076393	-0.308743852978226	0.757516382523031	0.898914948075537
AP2S1	2076.03221846059	0.791732243043738	0.452735998036133	1.74877245564323	0.0803303598235381	0.324292679319558
AP3B1	2998.05283909752	-0.569443967189523	0.27229456329094	-2.09127923931807	0.0365030397292614	0.218801902699575
AP3B2	123.863538625572	-0.726226093346775	0.367415406734365	-1.97658040472925	0.0480890789141459	0.252967897436376
AP3D1	4326.80491368341	-0.240394659659854	0.32575714791047	-0.737956668646679	0.460540780976757	0.738395127711062
AP3M1	2080.49257858153	-0.0707728856963942	0.304201206016646	-0.232651561849895	0.816031985134327	0.92322250479488
AP3M2	509.295685541339	0.608112981133676	0.442266425007121	1.37499241802921	0.169133795311861	0.471613805758359
AP3S1	1983.14786524049	0.704517080410553	0.386541085574146	1.82261887986397	0.0683611341257668	0.301221831490563
AP3S2	796.07371572375	-0.0826316997893536	0.297167030055106	-0.278064830321286	0.780962592801155	0.909494395899772
AP4B1	451.916055685182	-0.0779696722146256	0.253823755421037	-0.307180358612579	0.75870609483124	0.899440455471801
AP4E1	485.037968496835	-0.372309626830885	0.345136188203656	-1.07873251068994	0.280706988376905	0.594538239338503
AP4M1	530.354197652716	0.0769282287015852	0.321999575785696	0.238907857297253	0.811177032722623	0.920897407494746
AP4S1	177.572038411634	-0.211622887628421	0.376628614060108	-0.561887439584308	0.574192711951771	0.8083597079512
AP5B1	295.583140856771	-0.344608268191912	0.443085297661698	-0.777747016230328	0.436718168863143	0.720784523479411
AP5M1	1712.23366828492	-0.513772060378442	0.261612110014366	-1.96386956379897	0.0495452202968552	0.25654413004032
AP5S1	147.866498754585	-0.429869575263575	0.36472452368363	-1.17861439894964	0.238551755392217	0.549478685742551
AP5Z1	465.667751579245	-0.445509077273504	0.50568167927936	-0.881006956606363	0.378314054730708	0.681253679124168
APAF1	465.166540072933	-0.552011583956092	0.372159897291281	-1.48326455368738	0.138004136046997	0.426233865628866
APBA2	345.501355184725	0.728144498595106	0.451318455962139	1.61337186409277	0.106663742064157	0.374599763114358
APBA3	256.345663208501	-0.193371337202643	0.457901959270849	-0.422298558212247	0.672807110405173	0.859151631026557
APBB1	1340.37336478827	0.0437586169310938	0.362059973362615	0.120860134095155	0.903801819016346	0.963500625135056
APBB1IP	15.8592728572238	-3.45144082335864	1.18862464395085	-2.90372645470857	0.00368750186944314	0.0625062467724267
APBB2	1536.57398495822	-0.350481031944737	0.231686405313187	-1.51273887421649	0.130346000903908	0.415496313852866
APBB3	519.099154371181	-0.557690671135181	0.366063860666378	-1.52347918234804	0.127638865076035	0.411564127963554
APC	732.728961108352	-0.404889791799098	0.371444042724258	-1.09004249692508	0.275694424536977	0.58892707894262
APC2	30.0146625817341	1.46305308667304	1.04091303207579	1.40554786191448	0.159858427459178	0.460017489184976
APCDD1	151.092820533976	0.224755223090827	0.43467147564332	0.517069179104027	0.60510786782821	0.826067800127938
APCDD1L	24.789604253492	-0.277956101162614	0.679328928078258	-0.409162762947428	0.682420219292518	0.862821664045903
APEH	3779.52743103873	-0.179375558218656	0.259991397835161	-0.689928819615726	0.490238951180198	0.75859365357545
APELA	443.072281749658	-1.23604287872345	0.311893611502557	-3.96302724114412	7.4005333520702e-05	0.00494596878785273
APEX1	10662.5898754181	0.197851761036657	0.305572637251818	0.64747865782763	0.517322202848117	0.773950968761462
APEX2	798.574141370686	-0.161480167689342	0.258543390598365	-0.624576661254489	0.532248941355093	0.78236963730468
APH1A	3440.5565124923	-0.154925161237211	0.285393041998679	-0.542848417579598	0.587234173740681	0.816733557922613
APH1B	377.257040957485	-0.850646846249962	0.291765595773704	-2.91551457256027	0.0035510252315771	0.0612188679412001
API5	5255.70696165737	-0.0554952224561476	0.24834473796184	-0.223460432105773	0.823177175129579	0.926014080800053
APIP	501.528057948607	1.27106809543162	0.36856546171439	3.44869019880274	0.00056331259161282	0.0188238223069562
APLF	171.088093834882	0.230757346291483	0.363856399473216	0.634198949436012	0.525950993103182	0.77845878208472
APLNR	153.729625767165	2.63487058613905	0.822388070736854	3.20392607808406	0.00135567279502552	0.0331724386666648
APLP1	919.086358214011	1.33673387373464	0.477325353795989	2.80046694168683	0.0051028733827477	0.0758977373428092
APLP2	18386.989551318	-0.49818907715825	0.231209199822513	-2.15471130707897	0.0311844324305023	0.201233102681051
APMAP	3067.21674159712	-0.25696785479871	0.312276468657814	-0.822885745772571	0.410572969375123	0.704296983083445
APOBEC2	14.6162690096416	1.01458387738005	0.810307741063373	1.25209698237438	0.210534527153412	0.518294062701439
APOBEC3B	119.503417562254	-0.653771156121227	0.570158139264359	-1.14664881740485	0.251526791846726	0.564383659186414
APOBEC3C	1407.06259853492	0.469267451682584	0.527741493761167	0.889199460777958	0.373895892576471	0.678520658826454
APOBEC3D	43.6917322151413	-1.91307553466765	0.615537255862941	-3.10797683884407	0.00188372830127969	0.0405133178676345
APOBEC3F	93.4534429069155	-0.741397114688883	0.472515946397996	-1.56904146905639	0.116638276605712	0.393839148538895
APOBEC3G	90.1027817140482	-1.71506039516763	0.627831716323873	-2.73171990292205	0.00630046794564507	0.0862675083063009
APOBEC3H	47.3766564679598	-0.109260934167144	0.482946894927439	-0.226237988720395	0.821016325731885	0.925158936229884
APOC1	520.745592299046	0.567460256444068	0.378975289022004	1.49735424150866	0.134301108035744	0.4206197584662
APOE	5904.30489724881	-0.164907981178478	0.523070024613836	-0.315269415983498	0.752557104304804	0.896586461279106
APOL2	185.560041895065	0.0893450995282314	0.362938640065189	0.246171362498586	0.805549582943115	0.918930546641979
APOL4	34.362921014879	0.341829129455454	0.57086372892607	0.598792867955572	0.549311018905787	0.793483289804119
APOL6	73.2648467754299	-0.800608340524374	0.641380462608641	-1.24825807332533	0.211936562909456	0.519175171952482
APOLD1	67.4912623996954	1.42066390043287	0.455669188224727	3.11775282846693	0.00182235566119838	0.0396656495495562
APOO	579.035268589904	1.25700231531147	0.398843293417331	3.15161953593689	0.00162367687306074	0.0373138401868515
APOOL	633.04955498705	-0.212134154199128	0.26997994437537	-0.785740417459249	0.432019579408831	0.718501319799537
APOPT1	551.26993274658	0.738902403609033	0.466587393276377	1.58363130735372	0.11327764514326	0.387319169364074
APP	21171.8642069556	-0.706184285556887	0.249931893550591	-2.82550688319393	0.00472058737561947	0.072780519385694
APPBP2	786.180185935204	-0.00139485936385266	0.35276416004662	-0.00395408468838876	0.996845105096047	0.998556427164882
APPL1	786.228464573687	-0.732563504223359	0.349325191377065	-2.09708180888856	0.0359863340167081	0.217048631620316
APPL2	903.642741533281	-0.224979023405013	0.260279792393778	-0.864373762311296	0.38738260145365	0.687545052021827
APRT	1063.19771684115	0.666470417145527	0.420290817332847	1.58573632746708	0.112799134799888	0.386379696105012
APTX	996.300545581089	0.468850953137952	0.31138814711232	1.50568015348649	0.132149301151409	0.418458995568364
AQP11	48.8435331398791	-0.286852103136502	0.667221480879224	-0.429920365810924	0.667253570257916	0.856421650963015
AQP3	97.3849750083694	-0.0867503355087006	0.518497647835878	-0.167310952847678	0.867125386487777	0.946278178564672
AQR	1891.99521365784	-0.525454272114738	0.365031677718238	-1.43947581590529	0.150015757174646	0.44474001699169
AR	212.352141793588	0.581463274944069	0.37493096109228	1.55085425127363	0.120936616028549	0.401219508541532
ARAF	1168.53539653283	-0.11935064642032	0.245810033550652	-0.485540173833979	0.627293222504047	0.836041946640508
ARAP1	811.9451624965	0.268146384123326	0.375854065054817	0.71343217768369	0.475578367513187	0.748928609591304
ARAP2	81.8947345241114	-1.61295463486314	0.50978541385827	-3.16398741708913	0.00155623523577643	0.0365054001364181
ARAP3	413.200205099083	0.287505894116918	0.454774895030438	0.632193855154814	0.527260212118288	0.778906645541242
ARC	31.7786635696087	0.469066959793456	0.718756877061798	0.652608656366465	0.514008603514822	0.772630753930853
ARCN1	3885.12775686477	-0.271932318739249	0.288124511710143	-0.94380140420964	0.345271142910528	0.652154943861506
AREL1	1351.18830501295	-0.260736356701574	0.329180213135006	-0.792077853703313	0.428315282353563	0.715316008458926
ARF1	6235.31857647786	-0.00769984364179236	0.239942089300078	-0.0320904250865413	0.974399939153313	0.991190926437905
ARF3	7001.75699599617	-0.101882145839548	0.269198781258759	-0.378464365117674	0.705085661049205	0.873783251411329
ARF4	3057.57353015916	0.404011697364568	0.354467565182681	1.13977056590877	0.254381899443327	0.566949874607714
ARF5	3810.9119222327	0.506511798671387	0.445728968190787	1.13636724291741	0.255802899201524	0.56799976903579
ARF6	3426.49577389959	-0.227388062022988	0.381205209040403	-0.596497782901199	0.55084273454856	0.794461475338653
ARFGAP1	2402.92745303124	-0.0229025257485903	0.358965094434697	-0.0638015397699254	0.949128252199863	0.981341560289247
ARFGAP2	2234.76873626333	-0.283383849794469	0.251674274782055	-1.12599450237762	0.26016784634675	0.573370049953858
ARFGAP3	817.186222347862	0.279795732695262	0.266681919963378	1.04917398499937	0.294098049640566	0.606454309237401
ARFGEF1	2418.38210533882	-0.972807735369528	0.285530576702828	-3.40701772329623	0.00065676862175346	0.0209324301693734
ARFGEF2	1121.50852419341	-0.635781486252834	0.34712772264874	-1.83154915257571	0.0670186182818469	0.297817841934103
ARFGEF3	308.391883875975	-0.255984394206656	0.342410566936642	-0.747594901923754	0.454704540705129	0.734645642921992
ARFIP1	1251.90483638245	0.0827304210389201	0.264972316609517	0.312222884630012	0.754871141395762	0.89750392524413
ARFIP2	1297.86610081419	-0.169529506117837	0.231554409910808	-0.732136806131821	0.464085070715388	0.741119432402437
ARFRP1	444.238295190047	0.0747349502817607	0.350988607705183	0.212926997176316	0.83138390450235	0.930997147539104
ARG2	1398.87498946037	0.492857057349776	0.261842699882887	1.88226388427179	0.059800195544858	0.282832055343622
ARGFX	16.3751498723947	-0.481871945136773	0.769652590476821	-0.626090201084414	0.531255779066104	0.781658561168835
ARGLU1	6135.28416715463	0.220429111394787	0.226844255769062	0.97172004927995	0.331189839699905	0.639084337075459
ARHGAP1	1008.07998249051	-1.28242381200702	0.356167729389461	-3.60061764777324	0.000317462140372759	0.0131232101678341
ARHGAP10	1124.96267136834	-1.22688300018384	0.335363621513906	-3.6583663864477	0.000253828011422804	0.0110338818375225
ARHGAP11A	1582.79080246739	0.394832223793213	0.497448380523975	0.793714964711167	0.427361386368801	0.714829062028785
ARHGAP11B	31.675573438685	-0.98726677036927	1.00825027476058	-0.979188198687779	0.32748699858992	0.637370783272312
ARHGAP12	1210.46980720306	-0.200108255718992	0.238171490328189	-0.840185596702833	0.400804332858851	0.698357934282949
ARHGAP15	52.3281261199659	1.67527375903824	0.452568024862134	3.70170596906085	0.000214154708175608	0.00990530816381751
ARHGAP17	1850.52683544496	-0.298100149469446	0.265752529056462	-1.12172083753194	0.261981153896466	0.575516375001925
ARHGAP18	384.206902704417	-1.21892020330126	0.453824277141679	-2.68588584766417	0.00723377981933218	0.0940391376513183
ARHGAP19	1512.19029175436	0.674382239306447	0.463924857261974	1.45364540991954	0.146044640291601	0.438393992454269
ARHGAP19-SLIT1	27.9858656624353	-0.261299865250094	1.09385523727439	-0.238879749665217	0.811198828465391	0.920897407494746
ARHGAP21	2042.83554326891	-0.710953114456595	0.454956872063285	-1.56268243895809	0.118127306945772	0.395958765725653
ARHGAP22	38.2703571870015	-0.196937087529473	0.636442937998827	-0.309434005425065	0.756991406202952	0.89856315216612
ARHGAP23	277.237697718628	0.199287420018598	0.37113468822079	0.536967915809693	0.591289776431479	0.819070233586739
ARHGAP24	303.015630620901	-1.55628284804303	0.749701118923213	-2.07587104882316	0.037905878991183	0.223664427226298
ARHGAP25	137.447179625048	-0.629788012508965	0.348766407248772	-1.80575880996401	0.0709560219841962	0.30645190432203
ARHGAP26	367.58092776251	-0.332220885628326	0.279196341554201	-1.18991847736597	0.234078435337862	0.544210544514661
ARHGAP27	90.6491770243212	-1.08336032011198	0.442064125417662	-2.45068590238672	0.0142584313475958	0.13553550249021
ARHGAP28	1391.01422936325	-1.61469569768928	0.561171477840823	-2.87736594151581	0.00401010258504168	0.0655756420457597
ARHGAP29	1784.42357112831	-1.9423952641385	0.584089550993806	-3.32550935183414	0.000882571394112865	0.0252631898492194
ARHGAP31	30.6428090964904	-1.43516110971609	0.763885463081469	-1.8787647874941	0.0602766170646733	0.283904550601726
ARHGAP32	1173.13440158256	-0.919605308917425	0.346671574959494	-2.65267006394993	0.00798578877834559	0.100486152907877
ARHGAP33	376.374126775159	0.502584105305103	0.499435578263807	1.00630417050432	0.314269274927882	0.623891542780804
ARHGAP35	2887.05533948007	-0.328039287754948	0.513589808664435	-0.638718452392966	0.523006106461518	0.777662198267585
ARHGAP39	328.834201218822	0.0397473967232533	0.514591372636989	0.0772406978367523	0.938432066144066	0.977342821134868
ARHGAP4	164.731397700536	-0.125200762673539	0.502328415336977	-0.2492408528981	0.803174480251443	0.917969610633152
ARHGAP40	34.1045496039093	-0.186712957040684	0.69615497123939	-0.268206024167682	0.788540738207532	0.912309638237941
ARHGAP42	943.654894297532	-1.85225317230005	0.369875193183965	-5.00777885739096	5.50617448334763e-07	0.00012817644594783
ARHGAP44	425.337545101063	-0.425317911205862	0.310846065728751	-1.36825894903557	0.171231035465012	0.47447416238168
ARHGAP45	187.609817645146	0.448393024601876	0.35940919111878	1.24758363359074	0.212183575115615	0.51936705680526
ARHGAP5	2210.81833806493	0.00195143214695242	0.348656578355471	0.00559700366520217	0.995534260504751	0.998116797075709
ARHGAP6	23.4997381463119	0.206852609357767	0.877592948906987	0.23570450242951	0.813661975890364	0.921959809088909
ARHGAP8	754.021445518317	-1.41584431958663	0.601956938147079	-2.35206910970214	0.0186693059230072	0.155025747212886
ARHGDIA	1813.10033843035	-0.253416607537369	0.422353264128836	-0.600011007515421	0.548498899574463	0.793409306392465
ARHGDIB	31.8523109071166	-1.44118279545122	1.31720524598976	-1.09412166390842	0.273901622208039	0.586847211393282
ARHGEF1	719.112258879059	-0.620483401633181	0.39496141637444	-1.57099750990597	0.116183227190987	0.392827220796626
ARHGEF10	742.775890923147	-0.510860422520302	0.344472361127136	-1.48302296546734	0.138068309245275	0.426306273221262
ARHGEF10L	422.819787509419	-0.032805047263586	0.521001925705912	-0.0629653090420694	0.949794128857307	0.981628634709054
ARHGEF11	1406.45491586022	-0.702105314763317	0.444746588536445	-1.57866374438931	0.114413205018004	0.389271750017525
ARHGEF12	1589.32332411721	-0.705152172258848	0.370897967045721	-1.90120258106436	0.0572754831579689	0.277081108096156
ARHGEF16	358.850411219848	-1.23739184493435	0.464829078043345	-2.66203622661268	0.00776695188110577	0.0986871247807836
ARHGEF17	1244.91307350962	-0.177824172139499	0.543296701484181	-0.32730581955259	0.743436591275355	0.892534057964518
ARHGEF18	710.26181540799	-0.350131994005409	0.513913510200912	-0.681305291757218	0.49567833560411	0.760859008128392
ARHGEF19	1341.30436896833	-0.122166531789769	0.423414235976033	-0.28852721852433	0.772943198591691	0.905717252323669
ARHGEF2	2022.07953087639	0.0557994733795437	0.306778182551895	0.181888662731433	0.855670101916815	0.942139318236763
ARHGEF25	403.998455522397	0.227677266396657	0.385527338416828	0.590560626210364	0.554814853069652	0.796360965629151
ARHGEF26	298.235065654129	-0.0476448802222444	0.418006301291597	-0.113981248787462	0.909252657860076	0.966018006705983
ARHGEF3	99.6501856878395	-1.95578801373211	0.430613508425214	-4.54186405086217	5.5758995753164e-06	0.000693376823419059
ARHGEF33	13.931397518935	-0.569045455865722	0.904210759388089	-0.629328339612785	0.529134121710052	0.779974131409173
ARHGEF34P	44.3004512431848	-1.28410945826522	0.681280601181579	-1.88484664914593	0.05945054476139	0.282486927413399
ARHGEF35	289.664335658541	-1.29424232733349	0.669780915607344	-1.93233682413883	0.053317946125182	0.267056022556149
ARHGEF37	40.1667170956364	-0.890722971776796	0.514687361510396	-1.73060976116237	0.0835213895464002	0.330745685222219
ARHGEF38	284.005822242303	-1.75031475692694	0.679678237407643	-2.57521082858678	0.0100179002314185	0.114014676977382
ARHGEF39	434.384548514037	0.750889947787763	0.328834028791709	2.28349222416818	0.0224013903720817	0.170396445225798
ARHGEF4	839.799850871434	0.985888773447266	0.808217361418201	1.21983122426039	0.222528862056212	0.531400183575444
ARHGEF40	382.152949863101	0.567259673217893	0.479262942422979	1.18360846000326	0.236568089942285	0.547336452352695
ARHGEF5	289.343615178354	-1.74528054436765	0.464002941884378	-3.76135663554164	0.000168994273221476	0.00857462247171576
ARHGEF6	105.964754551567	0.272803494603991	0.531395694142642	0.513371669381203	0.607691359205957	0.827550095949919
ARHGEF7	1865.38586689384	-0.321668488797463	0.260200084531129	-1.23623514334017	0.216371171066504	0.524036883181663
ARHGEF9	864.256736065694	0.112725711792732	0.444949033024806	0.253345222544731	0.800001453104982	0.916311991087876
ARID1A	4978.82481678324	-0.287318173077015	0.284645666636836	-1.0093888885496	0.312788165237131	0.622907489473945
ARID1B	2057.97332323498	-0.437253195843419	0.365858782601274	-1.19514199641328	0.232031556190424	0.541311815925715
ARID2	1887.39985001674	-0.234106800058116	0.266225763005703	-0.879354414895982	0.379209140382586	0.681253679124168
ARID3A	4917.88712630963	-0.451180681251105	0.313586077827686	-1.43877778113296	0.150213493532336	0.444771507699297
ARID3B	5550.66315269945	-0.557997750271549	0.375042676958425	-1.4878246785056	0.136797135632675	0.424728769487861
ARID4A	690.14504829419	-0.274459484754126	0.316714913322571	-0.866582131781687	0.386171007263501	0.686679504039204
ARID4B	1905.48808707675	0.0678662754625712	0.244437996093882	0.277642087347606	0.781287120773995	0.909732666303038
ARID5A	18.7207228746279	0.897569056485714	0.707293651819242	1.26901896288347	0.204434300832136	0.510835601925139
ARID5B	462.840318394581	-1.78817694091775	0.749080843971552	-2.38716148638512	0.0169790313004629	0.147615406223108
ARIH1	2615.82951019134	-0.236578289190058	0.227851002436896	-1.0383026041572	0.29912919668729	0.610246278427442
ARIH2	2165.60245800159	-0.146809451088606	0.277095915249362	-0.529814562428648	0.596240507547919	0.821812117011716
ARIH2OS	27.1459387736964	0.0179943620869619	0.658082991692791	0.0273436060711354	0.978185677242303	0.992395125374101
ARL1	1904.2459230438	0.346684155576477	0.292705339475409	1.18441349993071	0.236249418843255	0.547141582759805
ARL10	351.650708996947	0.0277136091121044	0.469683590511742	0.0590048485234691	0.952948246279307	0.983108339314928
ARL11	74.1499206415402	-0.07564333774319	0.603905399693759	-0.12525693226381	0.900320146662324	0.961410357219267
ARL13B	314.011798099957	0.183688230371554	0.306999254982469	0.598334449971365	0.54961679429554	0.793815345226356
ARL14EP	708.61103119753	0.516220648623586	0.28168005782411	1.83264890177611	0.0668548008189903	0.297817841934103
ARL15	658.40391947555	-0.146843056233352	0.282124115999695	-0.520490975090945	0.602721416500998	0.825021775591306
ARL16	437.668561303229	0.386767708778158	0.33839809233559	1.14293702458169	0.253064738846943	0.565800562838348
ARL17A	430.356568230815	-0.347912038906233	0.391943954288463	-0.887657623238083	0.374724947313862	0.679043499247324
ARL17B	119.823331572216	0.505952616236471	0.46940949807533	1.0778491238694	0.281101092950524	0.595171526567176
ARL2	2649.12640327592	0.501398552907163	0.307290926692205	1.63167379624386	0.102748223011034	0.367639927193491
ARL2BP	744.257782396497	0.246021335708058	0.25645859778444	0.959302350685256	0.337406451515493	0.64500923335957
ARL3	1862.01431952119	1.12796202687401	0.343146438868954	3.28711564249913	0.00101219258376084	0.0274673622845133
ARL4A	860.214916669691	1.67070411237196	0.376082713906503	4.4423847483384	8.89672899847087e-06	0.000999794634339271
ARL4C	8461.54607160863	-0.173948002778948	0.384491837882947	-0.452410131088151	0.650973549827619	0.847876684888958
ARL4D	676.354935387882	0.568643797530022	0.542880439131822	1.0474567815326	0.294888955102378	0.606966924672184
ARL5A	1749.624668903	0.456102852408717	0.227818600692217	2.00204395524714	0.0452800043187234	0.24498678513529
ARL5B	3627.85701299044	-0.194390330548247	0.259357036502589	-0.74950860470025	0.453550714322595	0.733497408555285
ARL6	261.655778835778	0.469249516425846	0.319850340004538	1.46709087887538	0.142351335040117	0.432590018277313
ARL6IP1	10616.9641295713	0.628112086018374	0.225390737368162	2.78676973753536	0.00532362918817151	0.0777331842288257
ARL6IP4	1896.6168322252	0.483741456741074	0.403895480012626	1.19768970112256	0.23103784020067	0.539906819729568
ARL6IP5	1703.24500995085	0.498831913529111	0.239608536686892	2.0818620255628	0.0373550742830152	0.221199778277761
ARL6IP6	1187.29722317495	0.6603041311947	0.268449296745857	2.45969774999938	0.0139054067974601	0.134161613014924
ARL8A	833.754199023312	0.0392816303762265	0.254200571694115	0.154530063069626	0.877191808999416	0.950622088752197
ARL8B	1352.81604107246	0.183490292861471	0.294951739130711	0.622102766378858	0.533874296062476	0.783156734245197
ARL9	24.8650138564955	1.17256868256591	0.696955003800935	1.6824166211178	0.0924880805856402	0.348952168755222
ARMC1	1857.33996945656	0.413792879671965	0.229800543880834	1.80066101099631	0.0717563264562655	0.308302245445484
ARMC10	815.408868026421	-0.0865247980437733	0.374593768471042	-0.23098301500566	0.817327997325238	0.923820832699272
ARMC12	32.7644862391998	1.22645311948811	0.646898484929886	1.89589734411118	0.0579736202131088	0.278988926219445
ARMC2	96.9942364173055	0.166645828860308	0.455793046423262	0.365617312874834	0.714650654487979	0.878553550156331
ARMC3	22.2163965433902	1.46569805703607	0.849665256443164	1.7250299996633	0.0845220662619083	0.332801522776904
ARMC4	59.6951402901938	1.29784926425139	0.75529198447539	1.7183411063906	0.0857344157076523	0.335745178291377
ARMC5	234.263257471868	0.198971214469778	0.509638149639343	0.390416640925693	0.69622848459702	0.87002322745368
ARMC6	727.065517015056	0.400388502242658	0.390415082958601	1.02554568130021	0.305105782451238	0.615135352359163
ARMC7	273.228351609788	0.0939662443036619	0.3407067339887	0.275798024898382	0.782703200804678	0.909909835036251
ARMC8	1126.83819720868	0.00134196171225682	0.233062253677285	0.00575795389893979	0.995405842868042	0.998116797075709
ARMC9	955.088547545251	0.0576130452933138	0.278640746161793	0.206764610298096	0.836193695765745	0.932704139696136
ARMCX1	1103.4047081608	0.135825636298626	0.282867410140365	0.480174213887796	0.631103520804349	0.838320890695555
ARMCX2	2967.71421676527	0.191713489432732	0.240557591188642	0.796954643939685	0.425477373357123	0.713673172882926
ARMCX3	1474.69417860402	0.0642429065521441	0.269953351775939	0.237977806645148	0.811898307499987	0.921333624286208
ARMCX4	681.891030823382	-0.0453054994524914	0.444396905208	-0.101948278490567	0.918797728869299	0.969677216739035
ARMCX5	661.405343604681	-0.0316633823818226	0.27201042496145	-0.116405032587666	0.907331547082224	0.965296416604798
ARMCX5-GPRASP2	17.6739252551523	-2.38973012598187	1.1384421554744	-2.09912301164397	0.0358060584015611	0.216454472887848
ARMCX6	1152.15830380996	-0.320564988902828	0.279415603696415	-1.14726946048124	0.251270271706814	0.564075361358993
ARMCX7P	93.7260340857333	24.6302448854628	4.32875997574818	5.68990773881051	1.27108030051074e-08	1.01492417047624e-05
ARMH1	77.226700145932	-0.0393387865134169	0.476700967859211	-0.0825229843565897	0.934230841793376	0.975071530011004
ARMH3	606.711871630235	-0.498916970594764	0.301467890879482	-1.65495890504046	0.0979328341757011	0.359375073205301
ARMH4	598.889693941749	0.348945120289396	0.328982090742944	1.06068120456457	0.288834804509214	0.601911101539738
ARMT1	2273.48744931634	-0.459188069628492	0.232801383599969	-1.97244562093124	0.0485587582574471	0.253741130499322
ARNT	1353.93025016001	-0.489521649212988	0.367579441628607	-1.33174381854464	0.182944385008537	0.486835513938698
ARNT2	455.072154316361	1.112701786214	0.691496056112474	1.60912238960479	0.107589582404178	0.376005886812667
ARNTL	97.8712662191406	-0.358653875445234	0.637516510840006	-0.562579743970338	0.573721088426699	0.808163661329754
ARNTL2	259.897935595796	-0.110775838646919	0.284462676282056	-0.389421347273973	0.696964483054085	0.870026319343217
ARPC1A	4176.51780415931	0.1036235607981	0.326324322573729	0.317547769595653	0.750827998608808	0.896207754965248
ARPC1B	1121.72538583458	0.343966801742132	0.410430916122127	0.838062602573979	0.401995544984531	0.69911685437128
ARPC2	4941.22575794016	0.100778271863368	0.348958758367349	0.288797084030425	0.772736663685554	0.905717252323669
ARPC3	4406.63255503935	0.337181740870931	0.380952120165703	0.885102675696533	0.376101256476104	0.680079108687909
ARPC4	3377.59150491803	0.249853916457343	0.445298273567381	0.56109338681174	0.574733876187341	0.8083597079512
ARPC4-TTLL3	166.169341746352	0.111613120667386	0.837180641109216	0.133320236023979	0.893940124424221	0.95810424780218
ARPC5	3563.750825025	0.237236739847787	0.370127978188998	0.64095867869423	0.52154953011041	0.7766337045191
ARPC5L	861.353273413829	0.369074752875512	0.415718095998877	0.887800546638961	0.374648048841458	0.678987738393182
ARPIN	608.414281976392	-0.370809205332299	0.289489799820313	-1.28090594405212	0.20022670474874	0.506121566314991
ARPIN-AP3S2	579.335771662463	-0.172575664015902	0.317000457906498	-0.544401939213618	0.586164911640085	0.815844759127682
ARPP19	4997.18901882764	0.421390996430354	0.255697323674384	1.64800706700776	0.099351221003298	0.361473740949233
ARRB1	817.737052670325	-1.05105745128228	0.525908771303561	-1.99855470878922	0.0456565549579862	0.2459714471831
ARRB2	1441.16229530295	0.611667561566545	0.322654375938757	1.89573614114766	0.0579949437675358	0.278988926219445
ARRDC1	417.730381683463	-0.468741740233568	0.41051367053216	-1.14184197477742	0.253519711312869	0.565942796643629
ARRDC2	61.8544077268635	-0.251648716041618	0.447297938188349	-0.562597531884113	0.573708973056816	0.808163661329754
ARRDC3	2131.8077572224	-0.0352165205383553	0.330038769630389	-0.106704192897684	0.915023656149891	0.968859846974455
ARRDC4	739.454675342461	1.61246142082472	0.62073332980517	2.59767172697304	0.00938581754010884	0.109448299693306
ARSA	321.870638812321	0.000805433367355211	0.455331129563384	0.00176889589808529	0.99858862600928	0.999115481447391
ARSB	483.259878742722	-0.083114101378845	0.27645935051611	-0.300637693113592	0.76369078541273	0.902262511135934
ARSD	276.330554551648	-0.995486063664363	0.488078458577424	-2.03960253965285	0.0413899289047511	0.233690588542605
ARSE	45.2273807129987	-0.704914160589374	0.529001975579217	-1.3325359698658	0.182684129791285	0.486683208656785
ARSG	245.603436415608	-0.320786045565431	0.312029693340002	-1.02806256075087	0.303920400397117	0.61411512978485
ARSI	235.238698425651	0.511548816575621	0.288970477400829	1.77024594753344	0.0766861781355401	0.317958513148158
ARSK	463.770269511648	0.175072324187258	0.335698579809184	0.521516427882332	0.602007064579131	0.825021775591306
ART5	265.735896482061	0.864131389609091	0.407184527591598	2.12221076945194	0.0338200425867373	0.209507499421556
ARTN	34.8959878021465	1.39707428802614	0.568054686000251	2.45940104440142	0.0139169057671799	0.134161613014924
ARV1	438.074324024563	0.574579361668066	0.290062574996769	1.98088071746059	0.0476046519843411	0.251378411157132
ARVCF	764.825457803123	0.320223719850052	0.562391881913752	0.569396056643579	0.569087392333772	0.80545058579118
AS3MT	789.780359292401	0.666216289839415	0.32986631398011	2.01965542283165	0.0434191419852996	0.239726164129009
ASAH1	1887.32359926656	0.0096916667521753	0.300343217633135	0.032268638621344	0.974257818928938	0.991112812376511
ASAH2	47.3117544458529	-0.528600340931647	0.540370502003831	-0.9782183501347	0.327966342600465	0.637787615007287
ASAH2B	398.773848382418	-0.0371422827522626	0.305364885657175	-0.121632461677212	0.903190103654314	0.96339007681499
ASAP1	1001.29866059497	-0.434747622495755	0.393591960867735	-1.10456428413143	0.269348434249452	0.582188661435322
ASAP2	1077.45691232281	-0.144393418247585	0.284621831724266	-0.507316734534509	0.611932598581521	0.829098986553635
ASAP3	421.121479737413	-0.654420852826532	0.329104341758462	-1.98849048702866	0.0467574700763249	0.249119645188069
ASB1	1000.8037863158	0.137022440232353	0.283733183280632	0.48292708892223	0.629147506817152	0.837367366942998
ASB13	392.456219601735	0.382683595473655	0.363553224740546	1.05262055025578	0.292514934802667	0.605587346600882
ASB3	996.204428863681	0.271231077994173	0.231434395333589	1.17195664716656	0.241214462137065	0.552673200839835
ASB6	588.794856405339	-0.265487799977342	0.345105783780242	-0.769293974355411	0.441718813517343	0.725172180486052
ASB7	570.638897929226	-0.413565050601282	0.33644905104004	-1.22920557904045	0.21899473769168	0.527527654099789
ASB8	242.391485523402	0.00705782989668809	0.335093269711254	0.0210622848461556	0.98319597054869	0.993766984054125
ASCC1	855.287249396537	-0.111200613880291	0.232965123641619	-0.477327301795421	0.633129072637277	0.839434983537243
ASCC2	1142.82996662717	-0.764260512369668	0.34736076890214	-2.20019236710343	0.0277932496253617	0.190782329475696
ASCC3	2146.89576721783	0.350047722141735	0.426887372458671	0.820000179732712	0.412216004710918	0.705150680231253
ASCL4	26.2212245490831	1.44242530639631	1.44721560759708	0.996689987880431	0.318915010994417	0.628917149590056
ASDURF	21.1689501617215	0.553202144395763	1.10728241105572	0.49960347863588	0.617354307971215	0.831835424745628
ASF1A	932.473559394844	0.574503135419868	0.263108765385076	2.18351955921744	0.028997570176124	0.194741981913226
ASF1B	642.516410419455	0.67017797159993	0.280231100814135	2.39151889156097	0.0167788204388122	0.146402531260161
ASGR1	138.064679648984	0.663184771104255	0.533344492783738	1.24344542800626	0.213703738893545	0.520735532083838
ASH1L	968.627497123915	-0.59160114287915	0.534455230844846	-1.10692366495126	0.268326933314529	0.581480912967278
ASH2L	1865.30170457371	-0.0875625632462671	0.249868710759477	-0.350434285990111	0.726012799176753	0.884472831952984
ASIC1	140.984763755611	1.0049423587873	0.556532736288143	1.80572011898145	0.070962068412319	0.30645190432203
ASIC3	114.976440269292	-0.586009036230365	0.403042568936993	-1.45396313291655	0.145956527726421	0.438251052698221
ASIC4	14.6404087273083	1.39378815831058	0.837013073956338	1.665192816789	0.0958742936179738	0.355538721211997
ASL	754.02563459713	-0.238805245358222	0.28632274301121	-0.834042182073088	0.404257214225025	0.700367583130436
ASLP1	27.1503170047359	0.170154054322972	0.663544602941798	0.256431976944129	0.797617299068527	0.915916373299288
ASMTL	2577.7622980954	0.415353459712448	0.392252732529084	1.05889245699939	0.289648759906575	0.602448771119092
ASNA1	2556.56307322749	0.313854224396567	0.299584445457551	1.04763190865007	0.294808230276006	0.60693929454706
ASNS	1574.65938264438	0.35272797486126	0.3299245452595	1.06911710550006	0.285016904792642	0.59880784691998
ASNSD1	1783.98975755137	0.324957007028648	0.227060556097155	1.43114688263867	0.152388123165739	0.448299440866284
ASPA	36.7579825569034	-1.5799410404184	0.653544561491509	-2.41749550606416	0.0156277269661925	0.141376413717416
ASPH	2560.07022815139	0.120038679765177	0.271135429116322	0.442725910650643	0.657963998610109	0.850760404237106
ASPHD1	71.938701926253	0.957641246041789	0.510801178842783	1.87478276422799	0.0608226152970535	0.284357441193097
ASPHD2	149.989430666754	0.896883472787137	0.439034924346	2.04285222667231	0.04106706871036	0.232934828794996
ASPM	1857.84687493206	0.736971616319495	0.485402160818579	1.51827015989519	0.128946306947751	0.413453060602815
ASPRV1	22.0940094632581	0.409269115215269	0.622018974253659	0.657968859722227	0.510558141291228	0.770330936004895
ASPSCR1	675.034634585277	0.371942267608981	0.381782885900645	0.974224569368924	0.329945047994533	0.6386811126332
ASRGL1	689.923007425147	-0.199216537421375	0.242669993152641	-0.820936016164412	0.411682714695963	0.704686727366856
ASS1	3718.01988088556	0.199007263357956	0.256480193315966	0.775916692766965	0.437798175767558	0.721781800105371
ASTE1	212.715814778676	0.0650120374066466	0.290831054477571	0.223538842932127	0.823116155560811	0.926014080800053
ASTN1	167.11194836785	1.00085400572771	0.655678784508423	1.52643951485799	0.126900443059442	0.410229410111825
ASTN2	1021.96663847878	-0.810078506766401	0.320861155772127	-2.52470108080553	0.0115796737634061	0.121704879201159
ASXL1	2373.45730849784	-0.436549723694318	0.488861680275636	-0.892992315225397	0.371861288035848	0.677193963679176
ASXL2	1073.49825076363	-0.394531654467776	0.361594897594259	-1.09108744922191	0.275234404894272	0.588275733537757
ASXL3	65.2646027834008	0.158905908080829	0.89297460741586	0.177951205735491	0.85876129619287	0.942495112100626
ATAD1	839.034558173813	0.370015336541055	0.28532355794325	1.29682715023009	0.194690666735877	0.500449357006097
ATAD2	958.954170523627	0.24343217531398	0.443074108151226	0.549416386188141	0.582719731346432	0.81358743274956
ATAD2B	589.547470886012	-0.214656827159839	0.382419923303994	-0.561311830474907	0.574584978023394	0.8083597079512
ATAD3A	561.467171794069	0.039484832373801	0.465999756509518	0.0847314442169553	0.932474896980637	0.974538409699021
ATAD3B	596.508276792641	-0.0049709924418743	0.37835383269259	-0.0131384751847174	0.989517315084514	0.99628556656046
ATAD3C	40.827569344909	0.362459620493479	0.743231231034385	0.487680825776157	0.62577593524728	0.835487698111105
ATAD5	855.274727588129	0.248615866148274	0.39275457726804	0.633005649170584	0.526729953927429	0.778755887045708
ATAT1	42.6204427156406	-0.506236366671083	0.588140631734828	-0.860740338884335	0.389381070619576	0.689219486917465
ATCAY	262.251926867472	1.1835230845472	0.655555444334582	1.80537450306515	0.0710160982369682	0.306597958552375
ATE1	734.458986336604	-0.103025556528539	0.271382500654404	-0.379632276510483	0.704218398217045	0.873421952203301
ATF1	564.396952584314	0.413111551366931	0.250559450114666	1.64875661715363	0.0991975059538819	0.361452832244411
ATF2	1066.73148605511	0.248758699727805	0.427024464134146	0.582539691800092	0.560203214137036	0.800493827038992
ATF3	485.041074187169	-0.917638296553446	0.5057974917391	-1.81424050443252	0.0696407067752141	0.303425951508537
ATF4	9279.07669008814	0.0340394555407141	0.274456463954248	0.124024973033204	0.901295502097111	0.961878264699275
ATF5	74.9166134392488	0.325746166013369	0.398419207994944	0.81759654021877	0.413587603753663	0.705778725531912
ATF6	1448.98429065698	-0.190023720098431	0.237747729423206	-0.799266182518096	0.424136083400958	0.713287719906434
ATF6B	320.685049299759	-0.935995524210652	0.471177170028019	-1.98650440587984	0.046977344105259	0.249626249092853
ATF7	706.776137885214	-0.510407562768007	0.333797223416615	-1.52909469271098	0.126240970873431	0.409038191317737
ATF7IP	5725.95532147633	-0.309112420764263	0.311262093979241	-0.993093687742388	0.3206642998462	0.630327730761887
ATF7IP2	268.280774075337	-0.412232017526383	0.628273827225041	-0.656134315426012	0.511737706948931	0.771343542188001
ATG10	703.975809007092	-0.127755811692519	0.340268081864756	-0.375456348983378	0.707321104316743	0.875202859907384
ATG101	772.74357803677	0.660112937684085	0.368067154557548	1.79345787721158	0.0728997402270244	0.31062425113518
ATG12	1769.98255554213	0.446362526663471	0.270792685493449	1.64835518304378	0.0992798069977233	0.361452832244411
ATG13	1982.22458652478	-0.234035937414488	0.222941027970752	-1.04976611772505	0.293825656671464	0.606397638057785
ATG14	750.707211221891	-0.572612439896961	0.266367581723912	-2.14970769412349	0.0315783434679354	0.202592072072446
ATG16L1	348.505060257682	-0.0685974278340154	0.275993450584544	-0.248547303165088	0.80371097536164	0.917969610633152
ATG16L2	508.28883612342	-0.434719052856414	0.343254109006553	-1.26646423582395	0.205346925868313	0.511820585385945
ATG2A	466.61843765424	-0.815272041016917	0.49616127172885	-1.64315936666347	0.100349964488024	0.362478407439954
ATG2B	584.574672904506	-0.654354839878242	0.384378342429251	-1.70237177189213	0.0886856982026855	0.342301733148475
ATG3	1154.43328441157	0.431780065471726	0.309660689696332	1.3943651223381	0.163207374697432	0.464573649170055
ATG4A	156.155311597684	-0.377568365366376	0.324168067997557	-1.16473028234608	0.244128187146092	0.555457813898784
ATG4B	1691.07244506196	0.126010241176893	0.277179403693353	0.454616178178592	0.64938539371974	0.8472811620693
ATG4C	732.34790633642	0.573465160421097	0.279707459395806	2.05023191608774	0.0403418048824141	0.231564707480554
ATG4D	420.614973117508	0.4448185536843	0.351420786918124	1.26577189011855	0.205594761707905	0.511932925131318
ATG5	1145.9667121844	0.326228819347391	0.252753741476986	1.29069827983969	0.196808321383304	0.502588759662779
ATG7	611.802287537262	-0.311859055396841	0.273880139857767	-1.13866984133569	0.25484088616047	0.567256912986057
ATG9A	1478.43326627957	-0.259024723757456	0.271393394599977	-0.95442530625791	0.339868401608963	0.646629377731033
ATG9B	489.654352232963	-2.83019871841117	0.579476153495453	-4.88406416957652	1.03921229689716e-06	0.00018548105595561
ATIC	4938.96892604709	0.0411921172280083	0.31376071961374	0.131285131162111	0.895549753596201	0.958813360042906
ATL1	116.700514261645	-0.351559881922664	0.343384097869872	-1.02380944284697	0.305925289372751	0.615951236240744
ATL2	1716.97634194527	0.48411161950447	0.284954717876692	1.69890719168215	0.089336671760091	0.34272677473125
ATL3	436.89325734648	-0.0283118492751726	0.509754628158251	-0.055540151498896	0.95570814302823	0.984323735726214
ATM	1502.83642745537	-0.234752593641219	0.369705232720356	-0.634972331643422	0.525446460461824	0.778371207912353
ATMIN	2417.85325770967	-0.141216066825814	0.242295745902069	-0.582825201078399	0.560010978142505	0.800294512942723
ATN1	3193.16153381879	-0.452140766616139	0.319041820878108	-1.41718338170118	0.156429319168198	0.455090998055934
ATOX1	909.92426220207	0.81129989387767	0.549122531178611	1.47744783324832	0.13955563216331	0.428322576481808
ATP10A	11.5125420988365	0.492234461885835	1.20833712575167	0.407365172678634	0.68373980236151	0.863715014980625
ATP10B	73.2141450945993	0.0787816645678187	0.957885533670257	0.0822453850680435	0.934451583602266	0.975071530011004
ATP10D	219.938561390273	-0.771439732095971	0.354797409908322	-2.17431049537624	0.0296818247416353	0.196982923515026
ATP11A	1987.66456191786	-1.32898319662377	0.410453846369024	-3.23783833037571	0.00120439038783487	0.0305374715485912
ATP11B	859.1093960765	-0.410111018905207	0.265361494510583	-1.54548051389894	0.122230078676055	0.402857380750473
ATP11C	1387.65084625899	-0.459415077853377	0.320249091234457	-1.43455544583274	0.151413818494883	0.446906428090635
ATP12A	101.574745686102	-2.47771544184875	0.716278529061031	-3.45915079305363	0.000541881438212797	0.0183501859355499
ATP13A1	1098.50405779363	-0.633371091427342	0.447244030436401	-1.41616443892907	0.156727364941872	0.455611391556279
ATP13A2	874.854034677065	-0.453801245749497	0.430239462876103	-1.05476434615246	0.291533114695825	0.604602035418589
ATP13A3	1776.60510883896	0.0977024745434836	0.399898832504419	0.24431797895385	0.806984560128342	0.919137031637124
ATP13A4	62.7032877936813	-0.841171219640947	0.867099392521327	-0.970097807582373	0.331997741731431	0.63982837647774
ATP1A1	13189.0979557191	-0.503481495796789	0.267493858306431	-1.88221703101692	0.0598065541851124	0.282832055343622
ATP1A2	5266.26151713856	1.35059754125507	0.677081848451989	1.99473305087551	0.0460720026395934	0.246950947417332
ATP1A3	91.8248261158409	0.121584230071	0.610339819502996	0.199207435244856	0.84210048350088	0.935422069209398
ATP1A4	21.8653517957376	-1.33312230463937	0.98470833798682	-1.35382453180488	0.175792365148413	0.480011873950069
ATP1B1	1105.72712686481	0.0186879312628207	0.253124494331611	0.0738290117365654	0.941146441986371	0.978289323150068
ATP1B2	375.647471332259	0.311509367442328	0.343922588526728	0.905754311680284	0.365065908511656	0.67170007631122
ATP1B3	4182.49520018953	0.721375103101389	0.340161623220508	2.12068338653758	0.0339484555275792	0.210131382622972
ATP23	89.7836838274197	0.294991476622391	0.468147498288548	0.630125073189156	0.528612756326044	0.77966013282349
ATP2A1	83.9497374514667	0.288121930321584	0.492427196516125	0.585105640712006	0.558476686284507	0.798855459216827
ATP2A2	6660.70134877735	-0.231786594973076	0.358276356152608	-0.646949180409623	0.517664834588905	0.773950968761462
ATP2A3	336.432545410777	-0.0945499551112496	0.446333476206452	-0.211837023552129	0.832234183321189	0.931245375067544
ATP2B1	4775.96915046421	-1.75535054677985	0.564093163466249	-3.1118096450479	0.00185944355395486	0.0401274795975094
ATP2B4	3698.69332347468	-0.96693886028611	0.345228637433795	-2.80086515265276	0.00509658109026681	0.0758977373428092
ATP2C1	2934.7121875574	-0.443645763627741	0.246861317889136	-1.79714573113873	0.0723124873049482	0.309552128923073
ATP2C2	249.631970241376	-2.29303250672572	0.591400419523344	-3.87729266166881	0.000105625274084792	0.00635889298865231
ATP5F1A	20848.7880723163	0.18571784584813	0.222574900209713	0.834406061389418	0.40405220274716	0.700367583130436
ATP5F1B	18095.9135335452	0.291568668989285	0.225506849958431	1.29294817005794	0.196028985700341	0.50179729679421
ATP5F1C	4691.60289820043	0.605545822042587	0.263254429202566	2.30023032803995	0.0214351744770846	0.166254106335302
ATP5F1D	562.258171723351	0.869495711668358	0.521203474265852	1.66824619289635	0.0952668644563892	0.354499288856483
ATP5F1E	3473.5260456956	1.2461176590774	0.417795002915305	2.98260546531719	0.00285806158840427	0.0525571543729468
ATP5IF1	755.252925056217	0.893371737674122	0.42887247326857	2.08307082724489	0.0372447680488829	0.220977855326399
ATP5MC1	1113.85277569775	1.06112747320298	0.402384380924511	2.63709906126314	0.00836184087930304	0.103556801510229
ATP5MC2	9186.09986705395	0.89163084873349	0.387202653584184	2.30274984037431	0.021292922193858	0.165489202153186
ATP5MC3	6026.81798637841	1.02056112115454	0.428064672093588	2.3841283518286	0.0171196302455637	0.14773715042972
ATP5MD	2652.77864567205	1.1487681565481	0.450002088366691	2.55280627856111	0.0106858911893689	0.117606289325138
ATP5ME	2922.02947801819	1.26964640143573	0.471172599057382	2.69465245639444	0.00704620836045559	0.09231263129229
ATP5MF	3093.03427327628	0.82745337084973	0.404792782357624	2.04414062432243	0.040939656874739	0.232707809098623
ATP5MF-PTCD1	239.520671315033	-1.0188564981365	0.990684534525499	-1.02843686625682	0.303744374304805	0.61400299810181
ATP5MG	4234.43021976332	1.04177976926622	0.422413460462401	2.46625608977001	0.0136533680490879	0.13288518069629
ATP5MPL	2629.28229044262	1.07122844819397	0.394363868962404	2.71634531584356	0.00660070318166736	0.0890641886574915
ATP5PB	6248.77450278717	0.648935955477158	0.32733059689987	1.98250930900806	0.0474222665448571	0.250764449547587
ATP5PD	3254.34451601608	1.02484600878631	0.429787050060914	2.38454371447688	0.0171003162206504	0.14773715042972
ATP5PF	2082.58080311795	0.841963063994686	0.412857808886101	2.03935361248542	0.0414147485031105	0.233743731227935
ATP5PO	7303.12148872371	0.939895015991476	0.359008850829727	2.61802742138315	0.00884396978440351	0.106517932085516
ATP6AP1	2378.54488239642	-0.526935759797768	0.287075440939219	-1.83553061200151	0.0664271076377419	0.297462837414536
ATP6AP1L	272.026293156358	-0.267289232638745	0.321522151270707	-0.831324471991666	0.405790353482072	0.701371854483589
ATP6AP2	3215.64795124573	-0.0448959775394262	0.384501044648686	-0.116764253736806	0.907046871317304	0.965296416604798
ATP6V0A1	1440.74880687167	-0.770080448516617	0.353678170649654	-2.1773479745784	0.0294546142432168	0.196075450936306
ATP6V0A2	819.697412320014	0.0984546166902604	0.34471204718543	0.285614087160984	0.775173712733025	0.906557531728771
ATP6V0A4	30.2501628434921	-2.27847616837822	0.898284013393498	-2.53647636427447	0.0111974301188382	0.120297968044721
ATP6V0B	1909.52399517231	0.682466437994082	0.336020314250083	2.03102731903928	0.0422522233913897	0.236528875657357
ATP6V0C	2001.90443731171	0.230706831079616	0.43974116852395	0.524642329609517	0.599831854761757	0.824047261751088
ATP6V0D1	1300.50009273753	-0.072360169013895	0.376490398514438	-0.192196585356267	0.847588220533776	0.93820722193403
ATP6V0D2	88.491812356633	-0.480470892277402	0.934126501699396	-0.514353132475433	0.607005120355327	0.826797870435506
ATP6V0E1	1607.29438814303	0.432444017940669	0.454360019642903	0.951765118507877	0.341216115956166	0.64815225510714
ATP6V0E2	810.230740549778	-0.092060197681154	0.35629015541826	-0.258385465557087	0.79610943265503	0.915329761486128
ATP6V1A	2162.7835267555	0.403534997788653	0.326170971435822	1.23718857019148	0.21601708384713	0.523764612281415
ATP6V1B1	510.587934134648	-1.90862278759369	0.49916550079334	-3.82362720292218	0.000131502699067067	0.00725464526380534
ATP6V1B2	2270.48648970546	-0.32713578173069	0.278911020238902	-1.17290375063158	0.240834405335824	0.55243702210533
ATP6V1C1	1314.12602887397	-0.473500230166009	0.290269686096705	-1.63124243710471	0.102839174100136	0.367817927370813
ATP6V1C2	95.1507700288045	-1.46376066862159	0.647424548061444	-2.26089769534453	0.0237655928806955	0.176393253225553
ATP6V1D	1908.08562810117	0.531695371668494	0.289562569588246	1.83620200782358	0.06632778584608	0.297445710632835
ATP6V1E1	2490.26972470193	0.218074073859694	0.316576641857714	0.688850802699801	0.490917161814247	0.75859365357545
ATP6V1E2	80.7412918414185	0.329300115152961	0.466860313757826	0.705350413065477	0.480592194697389	0.752509462870688
ATP6V1F	1540.46626060644	0.538598730747693	0.311987374801444	1.72634784048704	0.0842848534680312	0.332430847676692
ATP6V1G1	3823.63142695808	0.456927661564896	0.3698073834141	1.23558285220401	0.216613661951355	0.524289385045312
ATP6V1H	1339.00417190545	-0.00470079560531711	0.400031088612569	-0.0117510757016934	0.990624213905538	0.996726673536202
ATP7A	159.438391311787	-0.549131623674265	0.451658986067638	-1.21581024758363	0.224057214204788	0.533370782473065
ATP7B	498.789282071532	-1.38434776104359	0.388942556123562	-3.55926020243412	0.000371900928713291	0.0144897722122085
ATP8A1	232.568513402728	0.134255048467256	0.424488159311941	0.316275131642945	0.751793685165614	0.896586461279106
ATP8A2	183.215953375103	-0.977129012229536	0.574284692563636	-1.70147145637398	0.0888544932765861	0.342395610235989
ATP8B1	580.890748490946	-1.83198266326422	0.660894726693851	-2.77197349179767	0.00557175736773534	0.0799190470681552
ATP8B2	1283.37790219808	0.101268815157385	0.454702459331068	0.222714465425074	0.823757742328985	0.926468056248697
ATP8B3	87.3868160668858	1.21747932199817	0.551333052399373	2.20824657019883	0.0272270896379286	0.188612866163021
ATP8B4	10.9260220014762	-0.951861176867105	1.0521866982836	-0.904650456444518	0.365650595739705	0.67215378504387
ATP9A	500.323347362533	-1.52629250882645	0.316838164794614	-4.81726218120172	1.4554139779093e-06	0.000240000928900674
ATP9B	622.446655753675	-0.791165771420699	0.482290672873158	-1.64043348942967	0.100915066910059	0.363826635002973
ATPAF1	1705.48339592975	0.449071605020052	0.247933260598072	1.81126002996446	0.0701006097358936	0.304116771605159
ATPAF2	326.137599291989	0.00394436658427493	0.306356348271267	0.0128750933562582	0.989727445603113	0.99628556656046
ATPSCKMT	295.829197398957	0.596980410974965	0.270459061485059	2.20728567087756	0.0272941077434029	0.188904611576262
ATR	678.419157492082	-0.137511869550397	0.399885096775968	-0.343878455734091	0.730937694738324	0.886911602565393
ATRAID	2104.83376996943	0.618323194132425	0.366032399410893	1.68925809607996	0.0911699799524908	0.346217713606818
ATRIP	437.709058740701	-0.146982532294192	0.286668320059868	-0.512726806587821	0.608142435478994	0.827607803717094
ATRN	1544.17332553788	-0.370819682683715	0.399599383683354	-0.927978615146102	0.353418662565885	0.660553718096223
ATRNL1	81.8383096713557	0.607677665463093	0.58114013371936	1.0456645999888	0.295715912282822	0.606995819948951
ATRX	2964.11760146578	-0.12472124973328	0.292963680061098	-0.425722566385257	0.670310016510784	0.857949317513297
ATXN1	137.754963509732	-1.51703782784713	0.406669971801688	-3.73039056984249	0.000191183168178609	0.00916012788056285
ATXN10	3565.96060528562	0.590444132560858	0.26938300850672	2.19183880911379	0.0283911477405473	0.192544524976238
ATXN1L	1536.26899953728	-0.57250364776859	0.332518520343476	-1.72171958174607	0.0851203283496009	0.334289542167175
ATXN2	1117.93770383728	-0.135459533776416	0.350543509574896	-0.386427162610108	0.699180336602206	0.87103976703117
ATXN2L	4033.2445055958	-0.39100259414587	0.369748235095555	-1.0574833279321	0.290291059569287	0.603287359951806
ATXN3	677.589041299175	-0.0256908368949622	0.255586288313672	-0.100517273694404	0.919933669863941	0.969770993617177
ATXN7	704.183866571436	-0.730036559396661	0.29788039811234	-2.45077072550891	0.0142550720154523	0.13553550249021
ATXN7L1	359.007126474507	-1.14255330762428	0.451383262820372	-2.53122656893674	0.011366440073409	0.120838052228365
ATXN7L2	176.953827855436	0.281172709771162	0.441944377515261	0.636217415757151	0.524634723332846	0.777662198267585
ATXN7L3	3486.31686675258	-0.513681606317246	0.309957370969743	-1.65726533526247	0.097465842418885	0.358846393456972
ATXN7L3B	3813.91689403442	-0.256971468284136	0.239507734225818	-1.07291511530836	0.283309203528354	0.59712196814791
AUH	531.591349942551	-0.190056515597079	0.373786599696985	-0.508462624800222	0.611128943815141	0.829058038187719
AUNIP	283.149012442592	0.256517731259112	0.28730132076314	0.892852600112455	0.371936113542981	0.677193963679176
AUP1	1852.58136319987	-0.145543106488162	0.249568358174902	-0.583179324304256	0.55977258819377	0.800179961885205
AURKA	1723.8895880442	0.957688448462753	0.321488722995223	2.97891770367629	0.00289268459027486	0.0529966905680297
AURKAIP1	1505.24511583039	0.861193652266706	0.493117682705177	1.7464262233354	0.0807369165387467	0.325104966788353
AURKB	1534.53961980469	1.15371417046924	0.278611722993739	4.14093907489732	3.45886831151107e-05	0.00280612252160077
AURKC	97.247183400818	0.617857953284303	0.614301257676812	1.00578982309257	0.314516683795631	0.624045314123262
AUTS2	2072.7267770688	0.167069625890767	0.321606915829979	0.519483934167292	0.603423313502048	0.825211560820538
AVEN	395.683577327322	0.0102830897038928	0.371122631242634	0.0277080642305802	0.977894991848327	0.992263520243514
AVIL	15.6508925349182	-0.590083413139889	0.87368742403502	-0.675394193514495	0.499425353578358	0.76281557039166
AVL9	1306.32612492056	-0.117474177935074	0.274648298386043	-0.427725853848014	0.66885072464105	0.857383552473964
AVPI1	104.775190678814	0.16844619634216	0.390153700731725	0.431743172053074	0.665928086182127	0.855444114772993
AXIN1	969.762628324893	-0.0292506170611474	0.467066666823285	-0.0626262140693812	0.950064154576927	0.981636195768797
AXIN2	1851.56578517671	-0.141539013762985	0.360368247443562	-0.392762166941892	0.694495150091244	0.868926659642918
AXL	1290.14918553717	0.150527581264915	0.237821900747457	0.632942469939977	0.526771212387515	0.778755887045708
AZI2	1108.73333785276	0.325551331636616	0.286279298770507	1.13718083366409	0.255462697555037	0.567840161886989
AZIN1	7949.21106372782	-0.560073140008365	0.376948881831343	-1.48580660934009	0.137330281440762	0.425712285055052
AZIN2	88.1808676075199	-0.386767023747246	0.381863754773275	-1.01284036233521	0.311136418114987	0.621167337705286
AZU1	10.9517459403764	-0.42665310685449	1.12877949116892	-0.377977373076351	0.705447402924811	0.87394598642596
B2M	500.025465182251	0.805208273430566	0.396742205176161	2.0295503299757	0.042402268121998	0.236937314798833
B3GALNT1	269.382091897232	-0.199365628874674	0.292542860753381	-0.681492032864008	0.495560206304966	0.760859008128392
B3GALNT2	589.312667626316	-0.164613700858029	0.278991144772556	-0.590031991847728	0.555169201530082	0.796360965629151
B3GALT1	149.783070929893	-0.345717680344566	0.507363460932803	-0.681400429800273	0.495618150991907	0.760859008128392
B3GALT4	15.5597270942803	-0.0168919806043753	0.910279176453523	-0.0185569230202398	0.98519456736265	0.9946007095469
B3GALT5	86.3766663544786	-0.368793043044304	0.532249621668412	-0.692894889973373	0.48837551676597	0.757013456907535
B3GALT6	679.727561121503	0.614190598959362	0.342529358882364	1.79310351954472	0.0729563729854631	0.310730245525677
B3GAT1	620.591499615765	0.274009033013545	0.40044701529799	0.68425789816324	0.493812327569928	0.759876947110597
B3GAT2	16.7623908341154	0.304949793603021	0.927669097422364	0.328726907525926	0.742362114350594	0.892150449397114
B3GAT3	921.852453404362	1.09034715308162	0.417953792296994	2.60877439845509	0.00908671268645569	0.107783047823471
B3GLCT	294.535846847641	0.187905343567663	0.406318834171269	0.462457872401894	0.643753006144908	0.845466380551314
B3GNT10	77.7432036920797	-0.165780640151855	0.412126739614074	-0.402256452243542	0.687495300024769	0.866494242475349
B3GNT2	5134.89136028948	-0.349415946578552	0.404515488858231	-0.863788794749985	0.387703924441756	0.687775518908546
B3GNT4	16.1121874270617	-0.152843649170616	0.817007946316434	-0.187077310397931	0.851600017763961	0.939609008690695
B3GNT5	520.57152611531	0.26542149026838	0.354018439317009	0.749739168333846	0.453411812474795	0.733497408555285
B3GNT7	717.171490948966	-1.02304379298021	0.746477987484722	-1.37049425452904	0.170532667681385	0.473631094097066
B3GNT8	52.2556152843995	0.040731868232777	0.716020185032772	0.0568864804152312	0.954635623938686	0.984285513848974
B3GNT9	56.3567564480355	-0.342924515981611	0.451289398024721	-0.759877181876152	0.447328002197707	0.728949036457227
B3GNTL1	97.8124909506215	0.509595608470176	0.531600445754502	0.958606435603915	0.337757049255008	0.645135505560222
B4GALNT1	18.7819267776529	0.979984458406571	0.758166452339508	1.29257164489749	0.196159251820264	0.50179729679421
B4GALNT2	24.1510902705308	-2.07971182776036	0.874529769337137	-2.37809151921347	0.0174025061291428	0.149075900895102
B4GALNT3	1910.45915858667	0.031741590755447	0.344306599828309	0.0921898992679057	0.926547163085769	0.972261513926631
B4GALNT4	1096.40749975395	0.124908575041291	0.418974627743049	0.298129210625842	0.765604547849859	0.903026934620206
B4GALT1	1196.37845778778	-0.657157088206708	0.342956465005341	-1.91615308431778	0.055345613068576	0.272191884672962
B4GALT2	1365.3695182562	0.553581496610586	0.277449910462823	1.9952484240746	0.0460157920056164	0.246950947417332
B4GALT3	1185.95006448329	0.189140441615153	0.247513707570797	0.764161482091058	0.444771017213665	0.727526246948299
B4GALT4	1154.40072132366	-0.243851476391692	0.307336998612117	-0.793433519208182	0.427525288164399	0.71491482929725
B4GALT5	2186.34346718118	-0.25388833737965	0.341228318531969	-0.74404240091188	0.456850823792407	0.735735031186331
B4GALT6	541.661483594275	0.346596201801115	0.307802384730125	1.12603481647812	0.260150782611995	0.573370049953858
B4GALT7	354.82860301375	0.120682585877932	0.370300715727495	0.325904273884101	0.744496782001746	0.892725314554892
B4GAT1	788.048212064976	0.927822618693988	0.288765076894611	3.21307073788778	0.00131323941254243	0.0322903648746859
B9D1	312.847920751601	0.783725697713566	0.361782449036466	2.16628998946981	0.0302890341983764	0.198494573573895
B9D2	63.9452912714841	0.69935517901747	0.562754143558702	1.24273661424319	0.213964906881394	0.520920862375889
BAALC	39.5613745940496	1.20126384185673	0.87655864283112	1.37043180360058	0.170552149960601	0.473631094097066
BABAM1	2675.1070543898	0.189236558544908	0.361645183606936	0.52326580616261	0.600789292808291	0.824475292735829
BABAM2	752.183587921258	-0.266263351375167	0.336436930815788	-0.791421294712015	0.428698187574447	0.715644828751314
BACE1	742.726936925517	-0.5825779851897	0.321535964337587	-1.81185948013591	0.070007911711305	0.303975394554153
BACE2	125.426241503794	0.367266375552415	0.404928142601712	0.906991480494995	0.364411302492796	0.671176869020056
BACH1	1714.14745169851	-0.154054774023446	0.266640364137932	-0.577762389882403	0.563424550638976	0.801924557439151
BACH2	237.097221507825	-0.545350767418984	0.301401817649734	-1.80938114995958	0.0703918095853416	0.304770018042014
BAD	243.001003271601	1.08173434021862	0.536962929722671	2.01454193640018	0.0439526665828966	0.241112355259985
BAG1	969.454676719668	0.696350434374668	0.339340655245793	2.05206898616461	0.0401629584990818	0.231238043032095
BAG2	1000.99910080519	0.363054741679008	0.243546597380923	1.4906992977248	0.13604046055998	0.423792572311182
BAG3	464.563852762007	-0.213835938324338	0.330398460835143	-0.647206218164056	0.517498487442224	0.773950968761462
BAG4	1095.89838219766	0.48914640873305	0.294982870005972	1.65821970856527	0.0972731281775531	0.358274005239538
BAG5	903.963574074744	-0.178636068610927	0.239006108627324	-0.74741214622874	0.454814815804653	0.734745561768969
BAG6	5015.79783324238	-0.532232558206155	0.432053541670838	-1.23186713421653	0.217998720199127	0.526298310652604
BAGE2	30.8975257458225	0.00838712343134953	0.758898284494901	0.0110517095672864	0.991182191067765	0.996766871317053
BAHCC1	805.78960719486	0.13911550925397	0.395130619202715	0.352074738056681	0.724782213104817	0.883935897612947
BAHD1	977.421655666981	0.484449353106882	0.300883894727917	1.61008735128532	0.107378788018935	0.375442174011353
BAIAP2	549.945630242385	-0.438879537401578	0.392751928379975	-1.1174471866042	0.263803169094733	0.57744485607886
BAIAP2L1	1296.76937058197	-0.310137606417622	0.32639660622766	-0.950186369895351	0.342017563080682	0.648704345904541
BAIAP2L2	79.0653964309333	0.137869298952911	0.451199551331999	0.305561693370268	0.759938390504419	0.899725003560025
BAIAP3	61.5151005263445	0.776028784650884	0.553104373533929	1.40304221370125	0.160604251254373	0.46102688661875
BAK1	961.895120920227	0.313997246641439	0.257563490451025	1.21910619432744	0.222803889154595	0.531805821643229
BAMBI	1340.51773997008	-2.03047009078852	0.705712071502435	-2.87719336650388	0.00401229646477994	0.0655756420457597
BANF1	4903.02099593603	0.899138544869208	0.364584680877453	2.46619946484102	0.0136555267751313	0.13288518069629
BANK1	39.8614351667964	-0.947273747470267	0.982059217327047	-0.964579050587745	0.334755696558648	0.642776695670326
BANP	467.408722200047	-0.339150651514377	0.428121911914038	-0.792182418316573	0.428254318644116	0.715316008458926
BAP1	2623.72200543685	-0.206000184629756	0.385367680954607	-0.534554906419413	0.592957672524656	0.819859199001575
BARD1	438.934983550716	-0.12954045063326	0.310283241528771	-0.41749096726917	0.676319329868722	0.860199563637345
BARX2	24.0315696070323	-2.09251055296069	1.26050837194534	-1.66005287987998	0.0969038150101622	0.357434421959439
BASP1	5690.00869042153	0.292343523465591	0.48246038137624	0.605943067556487	0.544552559420499	0.79073919646738
BATF2	14.3914110101346	0.0681849979087409	0.774822008300012	0.088000853329323	0.929875997916523	0.973511059581228
BAX	3745.30492461106	0.754431659588063	0.364880314111807	2.06761403783732	0.0386763309879371	0.226576733367619
BAZ1A	1050.87379743501	0.298670115844303	0.243592407679182	1.22610601327796	0.220158783262236	0.528727492768507
BAZ1B	3214.63742946422	0.0918539280568818	0.369316867121994	0.24871305979789	0.803582745966704	0.917969610633152
BAZ2A	5361.96137415982	-0.671740473427477	0.3401171269254	-1.97502689588112	0.0482650958701809	0.253279062416643
BAZ2B	1339.29338296965	-0.127274567219316	0.286080904663122	-0.444890117252633	0.656399164931479	0.8499553949032
BBC3	155.636436797678	1.0707857413176	0.459354436184553	2.33106650762244	0.019749853010894	0.159121094013953
BBIP1	547.222396494358	0.944242200455057	0.296996253152224	3.17930677721746	0.00147627757518698	0.0351043998325418
BBOF1	74.4344531572544	-0.291323976104447	0.445743048796564	-0.653569308351474	0.513389323076395	0.772068737152259
BBS1	799.260139096997	-0.62635026735666	0.42352674218947	-1.47889189740103	0.139169209242097	0.427760708141235
BBS10	550.372980301467	0.269653459912735	0.356405568565381	0.756591601523388	0.449294574469345	0.730519015875429
BBS12	177.490512550175	-0.160394375990428	0.381436322679145	-0.420501054707755	0.674119459060296	0.859672768314949
BBS2	1013.93827914331	-0.213388879043251	0.23461226311314	-0.909538470886945	0.363065960311349	0.670000448106493
BBS4	521.600503129199	0.547577597284378	0.351527399675786	1.55770957765856	0.119302109061913	0.398224927739996
BBS5	139.543515671062	0.120455234819976	0.383195092981742	0.314344408438746	0.753259473238969	0.896641778619725
BBS7	709.616866292405	0.530406579684855	0.247600232812389	2.142189341505	0.0321782488485824	0.20458247357154
BBS9	2375.87655458677	0.232364199488532	0.392927390986673	0.591366763475173	0.554274704831402	0.796360965629151
BBX	2089.77626696059	-0.173124206702545	0.236012166667991	-0.733539330394296	0.463229548783829	0.740745005083458
BCAM	3856.73718391776	-1.28399145454237	0.498663258775887	-2.5748667702014	0.0100278705011095	0.114042596231134
BCAN	16.5780093885499	-0.601974532581288	0.926226265168464	-0.649921682443112	0.51574281171165	0.773832306939979
BCAP29	509.808478094001	0.181098628101091	0.25143655171252	0.72025577374347	0.471367529521264	0.746147695721028
BCAP31	2526.33581030021	-0.17245332456433	0.327215228942293	-0.527033308082195	0.598170458360864	0.822891188229296
BCAR1	343.902227701866	-1.13643037966099	0.495196345981656	-2.29490865367388	0.0217383597792905	0.167407439701328
BCAR3	502.923812523575	-0.0393355987333335	0.283174086319478	-0.138909598842865	0.889521585730372	0.956341292404187
BCAS2	1524.4910671617	0.24289830072841	0.306119776962043	0.7934747082954	0.427501299119109	0.71491482929725
BCAS3	720.184938438009	-0.763304659748686	0.301481458075262	-2.53184611956512	0.0113463773201353	0.120838052228365
BCAS4	503.674584781289	0.804383683384633	0.384276750317983	2.09324056872818	0.0363276849505728	0.218181832298155
BCAT1	5124.44601085865	0.588144207871288	0.35060600282769	1.67750752447995	0.0934432793163859	0.350724391516301
BCAT2	1060.58962547762	0.370999319870241	0.354287951981445	1.04716888563479	0.295021692870126	0.606966924672184
BCCIP	2745.49860495776	0.49329114936232	0.252166751850188	1.95621010994893	0.0504404080479914	0.258046297310535
BCDIN3D	144.77651006561	0.0776393875211548	0.333447816616587	0.232838194320606	0.815887053108876	0.923166951276459
BCHE	42.776816396546	0.95148236178008	0.667921056476421	1.42454314406491	0.154289305137117	0.45147693288966
BCKDHA	681.748102444282	-0.0808870216716593	0.26536388278048	-0.30481548892082	0.760506684118757	0.899902262285755
BCKDHB	955.114142281779	0.147773138276603	0.270838424229328	0.545613639191308	0.585331546864623	0.815432956610028
BCKDK	987.924629395271	-0.352989812393803	0.276890346611147	-1.27483611008486	0.202367256641924	0.509139908874732
BCL10	753.701405111952	0.0619770154172968	0.371957612951084	0.166623865890459	0.867666013948787	0.946527726872585
BCL11A	69.5240376291789	0.810329087455563	0.567845222118213	1.42702457622664	0.153572810858921	0.45030017656372
BCL11B	69.3271020239618	0.545830856279637	0.469938318719009	1.16149467821118	0.245440786145126	0.557172252971375
BCL2	127.036158173273	-1.38621688879855	0.881842295097352	-1.57195554863414	0.115960860525499	0.392425209688232
BCL2L1	2289.9169256388	0.0952783189052642	0.218901858261235	0.435255870653963	0.663376712567409	0.854409381641919
BCL2L11	1025.3619655841	0.027320451407185	0.436834046152102	0.0625419461872078	0.950131259073957	0.981636195768797
BCL2L12	1455.83081129751	0.664380288889944	0.384120706140052	1.72961331755885	0.0836993850526157	0.330936505247129
BCL2L13	1278.38134020978	-0.202776267278522	0.253282488706606	-0.800593315053104	0.423367122038441	0.712688898617975
BCL2L15	15.6390054955944	0.543694228580838	0.773991134708657	0.702455369576673	0.482395225384155	0.753310327915956
BCL2L2	850.78844576083	-0.271052791094433	0.282703766084525	-0.95878733717821	0.337665889649018	0.645098754799804
BCL2L2-PABPN1	54.5647575266044	0.635253074691604	0.91688002941032	0.692842088730147	0.488408655738643	0.757013456907535
BCL3	24.303645065143	-0.033203519579959	0.783320751053262	-0.0423881526632777	0.966189272667045	0.988700291926949
BCL6	594.503341348408	-0.288108437514088	0.362262693786339	-0.795302531714771	0.426437541219734	0.714361084510136
BCL6B	82.6009758310631	1.59495715007966	0.58447133195251	2.72888859193739	0.00635481689543734	0.0864875109931733
BCL7A	359.547669281365	0.261754511796061	0.485962884145802	0.538630665706411	0.590141723593475	0.818321084417946
BCL7B	692.066001411954	-0.246317491169057	0.294236298433845	-0.83714175470583	0.402512892472998	0.699487181180739
BCL7C	613.541464270494	0.295769158676085	0.452967747339983	0.652958539350683	0.513783007873425	0.772584201848323
BCL9	2759.78098825759	-0.488749418320765	0.397364166814852	-1.22997859177497	0.218705121712867	0.527143547669173
BCL9L	1840.21504855098	-1.10902906359524	0.42226595022383	-2.62637577812603	0.00862994857979331	0.104839577840064
BCLAF1	5684.99675994236	-0.343306758506287	0.309160051233291	-1.11044993406095	0.266805190968012	0.579983027966144
BCLAF3	351.815130205134	-0.365539216941533	0.274258400604322	-1.33282778626316	0.182588324972479	0.486683208656785
BCO2	17.1478407183018	0.406860178356799	0.774748688032361	0.525151167909825	0.599478108236588	0.823816451082541
BCOR	590.095201785311	-0.361724081508563	0.444439831671459	-0.813887630521736	0.415709327469651	0.707609160885589
BCORL1	1161.58445315316	-0.266654564095497	0.407623693797891	-0.654168460157545	0.513003279066434	0.771819984412641
BCORP1	77.7121499869736	-0.341403973195884	0.473692360125804	-0.720729321252328	0.471076068543313	0.746001569506326
BCR	3466.40839920393	-0.209952662401324	0.397276898898502	-0.528479413183707	0.597166632057384	0.821867951336546
BCRP2	79.8904044766426	1.02696855423828	0.412011398431124	2.49257316217177	0.0126821200053133	0.127358401437966
BCS1L	545.691933092697	0.0822557837228632	0.271377831371154	0.303104285664236	0.761810388207524	0.900742373898866
BDH1	213.478425424031	-0.0109482756690968	0.290226111248709	-0.0377232621213558	0.969908328704039	0.989496331682925
BDH2	1532.20135239589	0.093514576193549	0.304729864196135	0.306876966063817	0.758937022110283	0.899440455471801
BDKRB2	29.9373380341132	-0.826067159060616	0.642150934609128	-1.28640653550311	0.19830121872443	0.504145350423743
BDNF	57.9726315436742	-0.155289336322888	0.447616292391561	-0.346925120828814	0.72864757365746	0.885833186950664
BDP1	728.408158006668	-0.115262205282049	0.565065934298121	-0.203980099110413	0.838369050565938	0.933879958631721
BEAN1	11.0420634840966	-0.83706386967379	1.03728919216699	-0.806972516434971	0.419682317529758	0.710229301940765
BECN1	1463.74806975476	-0.00283126856017455	0.328767739079618	-0.0086117590737481	0.993128895323403	0.99728317402754
BEND3	494.38793769515	-0.100127702099106	0.264902390794177	-0.37797960901343	0.705445741899295	0.87394598642596
BEND4	346.016149113576	-0.20168829712528	0.364313260002585	-0.553612287194401	0.579844215155004	0.81134062921209
BEND5	193.580265040243	0.614009579701861	0.347280664449163	1.7680500026564	0.0770525447449747	0.318446589879951
BEND6	115.974535259222	-0.399885701411753	0.471630796246817	-0.847878689419768	0.39650553384161	0.695259530040576
BEND7	88.2850152604127	0.0993134014258528	0.444557119592371	0.223398517420925	0.823225358101003	0.926014080800053
BEST1	88.1887565235101	0.938245860978354	0.680252973092394	1.37926021361309	0.167814538812201	0.470246466257832
BEST4	53.8660954104303	0.696272053316952	0.623198900563838	1.11725494490924	0.263885333760594	0.57744485607886
BET1	804.809507377367	0.739500216420331	0.328572019841315	2.25064878250277	0.0244077910964262	0.178492903268596
BET1L	1417.36292432582	-0.290629363295216	0.228487711772418	-1.27196933717247	0.203384014087086	0.509735688058625
BEX1	412.4644173852	1.06676373204594	0.383501699926919	2.78164016547833	0.00540849700574389	0.0782779204915031
BEX2	153.921258893228	0.552044732195863	0.522457583373061	1.05663071943904	0.290680154884903	0.603688179530337
BEX3	5220.61260370767	0.702197434788773	0.47403689243265	1.48131389349309	0.138522947911553	0.42688028494133
BEX4	1477.46176248482	0.139573953617619	0.297381969276069	0.469342354404977	0.638824945476445	0.842822266964357
BEX5	64.0247621378023	1.11560253218234	0.532006067580759	2.09697332448749	0.0359959367976214	0.217048631620316
BFAR	1845.20686380898	0.108873001138808	0.224107950998457	0.485806062006063	0.627104675888988	0.836041946640508
BFSP1	120.296942659312	-0.0501773446518899	0.558211509621788	-0.0898894841596642	0.928375037746693	0.97263391141356
BGLAP	24.2907959369767	2.17029831876893	1.15730030254143	1.87531128610522	0.0607499116024767	0.284105089063247
BGN	82.7845810945468	0.309498992480533	0.535953566264725	0.577473520024422	0.563619621652148	0.801976484720009
BHLHB9	395.93328730649	0.170691745312081	0.338589739703179	0.504125569374065	0.614173139893845	0.830316751966987
BHLHE22	22.0317200455709	-0.387106059619965	0.940736587990838	-0.411492509764842	0.680711432442478	0.862305386468519
BHLHE40	79.3204900497742	-4.06720057239365	1.01273364055372	-4.0160614889517	5.91788214225316e-05	0.0042349146217039
BHLHE41	20.4917226752548	0.178571945739566	1.26780853329558	0.14085087854345	0.887987748410183	0.955943827052824
BICC1	30.8686633787589	-2.15384898675072	0.828537181075174	-2.59958036398043	0.00933378207455135	0.109346546855195
BICD1	663.175295873917	-0.338603590312556	0.291249824249044	-1.16258813609797	0.24499664656801	0.556497099129104
BICD2	932.13150395353	-0.173026172286941	0.376160016220918	-0.459980234011164	0.645530408208166	0.845794146873654
BICDL1	194.582432902848	-1.36438070611663	0.373067054277606	-3.65719966550938	0.000254985755665138	0.011052539711988
BICDL2	165.758607987475	-2.26132816236122	0.815922050647261	-2.77150024388645	0.0055798630510045	0.0799358851244469
BICRA	386.660754199196	-0.182848236083574	0.336672969158448	-0.543103405481656	0.587058608041648	0.816607689968678
BICRAL	356.844455558585	-0.492936989966348	0.32910644562616	-1.49780411935866	0.134184150250657	0.4206197584662
BID	444.347530480986	1.01559635216265	0.425902029929023	2.38457739290866	0.0170987510392057	0.14773715042972
BIK	128.832437079966	0.304627519193421	0.774664693474399	0.393237902488051	0.694143777824559	0.868926659642918
BIN1	1822.67374318451	-0.510392810343181	0.284833346656075	-1.79189977695786	0.0731490217207438	0.311055732306537
BIN2	29.1085621145855	-0.36499996744432	0.701496131125383	-0.520316436897185	0.602843041463346	0.825021775591306
BIN3	638.101172783195	-0.0123543655329173	0.31912973918971	-0.0387126739246734	0.969119468654122	0.989496331682925
BIRC2	1876.33123652461	0.00682768558318245	0.262621428145391	0.025998204454979	0.97925877060552	0.992858175453501
BIRC3	13.388486912314	-0.417046904224665	0.834075406247184	-0.500011031497876	0.617067309857587	0.831835424745628
BIRC5	2858.39109510462	1.29622288699784	0.272568365064873	4.75558815011175	1.97869495936922e-06	0.000306094821630874
BIRC6	1856.18415531115	-0.507381860930729	0.420840623741299	-1.20563898137987	0.227956721909139	0.536924612340249
BIVM	396.055657038917	-0.0100978527352565	0.28002599798447	-0.0360604115615597	0.971234188780073	0.989629516957652
BLACAT1	315.592191398851	-0.305893057574294	0.349120675751649	-0.876181443323895	0.380931402886405	0.682545212376243
BLCAP	1405.81508795071	0.461386312255271	0.370540038029278	1.2451726261733	0.213068302462353	0.520189767727125
BLM	938.607109201554	0.180888882235981	0.406109933336451	0.445418512051315	0.656017336572657	0.849909394803055
BLMH	2982.23828373145	-0.202577607945691	0.280179804888555	-0.723027157600701	0.469663199516549	0.744930517497706
BLOC1S1	966.120687783686	0.918811684076096	0.423750432242691	2.16828494832041	0.0301370129235712	0.198185614122644
BLOC1S2	1718.41321458685	0.85172364358252	0.379353530919084	2.24519761690103	0.0247554490298681	0.179981490292615
BLOC1S3	139.324871153598	-0.209860957081746	0.446730006891689	-0.469771346997577	0.638518387628278	0.842491081814976
BLOC1S4	432.330336591793	1.06719082832092	0.512921213115242	2.08061355434941	0.0374692922423575	0.221788224692713
BLOC1S5	707.436948198953	0.158912320654593	0.255427037193975	0.622143694733119	0.533847385655954	0.783156734245197
BLOC1S5-TXNDC5	289.183928826609	-0.487693184287443	2.32966693357389	-0.209340304083418	0.834182590610516	0.932107564494007
BLOC1S6	2159.98841178951	-0.168784796963097	0.23234028206282	-0.726455160786372	0.46755978608014	0.744005613029347
BLVRA	410.037967910327	1.03584497131004	0.465258473481827	2.22638604205992	0.0259883346045827	0.184130533389003
BLVRB	438.50084737131	0.96380292967089	0.39052629725726	2.46795910144813	0.0135885844250533	0.13250113522832
BLZF1	478.038598439828	-0.148753563475048	0.362175098578486	-0.41072278038688	0.681275820959777	0.862490396531951
BMF	2437.480113707	-0.908962045539532	0.304750001934361	-2.98264820269077	0.00285766257049214	0.0525571543729468
BMI1	853.214520306561	0.49880037846522	0.356674739443012	1.39847408101889	0.161970750682917	0.46258626856373
BMP1	200.196682318674	0.384051331742351	0.543700661329343	0.706365393787363	0.479960935952375	0.752036291440277
BMP2	152.309504674454	0.792055822481271	0.563908131591702	1.40458308385373	0.160145289750553	0.460493591888864
BMP2K	692.095766689988	-0.0103662331339912	0.33151065741051	-0.0312696828963622	0.975054468123384	0.99132451000648
BMP3	24.6621853921054	0.341160622290448	0.875099342836751	0.38985359214707	0.696644812091338	0.87002322745368
BMP4	797.946916041055	-0.199069337699828	0.404704573753863	-0.491888035396655	0.62279849688015	0.833787151091489
BMP5	805.619914936258	0.0662737735675666	0.554017680368339	0.119623932441117	0.904781060510617	0.964070337758573
BMP6	15.751034959339	1.34626271978907	0.918911548709453	1.46506235739424	0.142903905520497	0.433233717765228
BMP7	882.238532742769	-0.279325715591728	0.490361541284036	-0.569632183756295	0.568927195102353	0.80545058579118
BMP8A	18.9513593958086	-0.468844175690607	0.74470375431932	-0.629571387241284	0.528975048822927	0.779891201719401
BMPER	198.103098009265	-1.38191680805566	0.431156867441248	-3.2051369522578	0.001349982307457	0.0330865615289664
BMPR1A	1689.01306635042	-0.181164536778734	0.234998705567268	-0.770917168847452	0.440756029888366	0.724218534543095
BMPR1B	34.8607356176421	0.984819591826578	0.738360681709751	1.33379202904755	0.182272024021626	0.486415680862668
BMPR2	656.736956745586	-0.678168026756489	0.351011830143015	-1.93203752272445	0.0533548747193782	0.267056022556149
BMS1	2198.10597105131	-0.290620268658688	0.302590184305929	-0.96044182439461	0.336832896875177	0.644459615757241
BMS1P1	344.935027127602	-0.501718114684924	0.508249959930535	-0.987148360530115	0.32356991279444	0.633361998183289
BMS1P10	35.1357925317443	0.0079647987375105	0.559902726416623	0.0142253258677364	0.988650214909256	0.99580339056143
BMS1P2	102.277878993351	-0.46739368292475	0.823126755932723	-0.567827105067341	0.570152372976831	0.806205764789963
BMS1P4	100.842187884651	-0.409287602309365	0.407328099006427	-1.00481062639115	0.314988046051882	0.624501260670819
BMT2	391.169373605115	-0.514835713639668	0.367355920340313	-1.40146295495315	0.161075677875701	0.461679729833027
BNC1	319.047870758442	-5.91235323389064	1.06606423710349	-5.54596339330786	2.92339988851155e-08	1.70580383494649e-05
BNC2	178.530992595895	-2.65308944831525	0.838076697784728	-3.16568812297026	0.00154716580641942	0.0363907789909906
BNIP1	258.332766602723	0.586738470746333	0.31257760659215	1.87709694607748	0.0605048078996586	0.284105089063247
BNIP2	1562.83764376911	-0.0350516876159021	0.287006442609279	-0.122128574178456	0.902797192339263	0.963038686892065
BNIP3	1533.12457574533	0.661195439833291	0.319441573010788	2.06984780847846	0.0384665987163783	0.22574234498091
BNIP3L	2128.17334339	0.347399061621433	0.244484202050097	1.42094686981144	0.155332205770902	0.453268877428418
BNIPL	1550.85509645063	-0.880459328282741	0.710139154329805	-1.23984056211304	0.215034371997375	0.522216497130171
BOC	2125.80610809605	0.880571726589453	0.566535338310831	1.55431032636895	0.120110411524704	0.400130666060889
BOD1	2870.58616528767	0.628176801269745	0.278300991381004	2.25718492109052	0.0239965222357594	0.177207433171522
BOD1L1	2301.36675084092	-0.365512599080992	0.269944263104705	-1.3540298833438	0.175726844027876	0.47991934306875
BOK	480.990673663068	0.0851695564031407	0.336882237955569	0.252816998960846	0.800409631066937	0.916453925503132
BOLA1	159.146371076739	0.704551433617237	0.515474395094434	1.36680199893957	0.171687376073935	0.474879826585075
BOLA2	69.2717588213698	-0.285617329370828	0.534478599715473	-0.534384967934871	0.593075216921247	0.819859199001575
BOLA2-SMG1P6	1146.36643312516	0.960561415520405	0.3767594719164	2.54953488132488	0.0107866719934394	0.117984571602357
BOLA2B	623.550905532929	1.06904324216252	0.436584216793684	2.44865297699874	0.0143391524827753	0.135962051447615
BOLA3	465.56975406741	1.28649538529133	0.41683459879391	3.08634501313888	0.00202633552834122	0.0424606854978793
BOP1	463.214776473885	0.795500318216763	0.436784308503153	1.82126578892662	0.0685664641844815	0.3016716629808
BORA	742.346005428101	0.274738320035113	0.324905758736815	0.845593876523624	0.397779342755505	0.696366306132446
BORCS5	105.181599995324	0.141704859298742	0.393989229572292	0.359666835188806	0.719096296213796	0.881260702322089
BORCS6	102.133254535481	0.0761704321609378	0.493138652039985	0.154460478499993	0.877246670788396	0.950622088752197
BORCS7	332.074630416956	0.454170552358467	0.390577125983971	1.16281912622068	0.244902895436709	0.556367449336674
BORCS8	330.660234935825	-0.287148075199364	0.394101320388743	-0.728614851927215	0.466237290974025	0.742914183527668
BORCS8-MEF2B	50.0125181710569	-0.285914560772925	0.95548547567546	-0.299234858144551	0.764760854115938	0.902893923563649
BPGM	540.689705136543	0.298615371022388	0.263714737799034	1.13234236931404	0.257490523729373	0.570028754838091
BPHL	922.012186889324	0.092888503165803	0.234619039212485	0.395912043104386	0.692169916366851	0.868131192465859
BPNT1	497.457491012862	0.474726956058137	0.335089687697421	1.41671610165099	0.156565947472098	0.455379982572699
BPTF	4717.21467091159	-0.279245244285777	0.29641441203135	-0.942077149259002	0.346153142611796	0.652845515485275
BPTFP1	18.7574887288623	-1.75719311521213	0.895701026604445	-1.96180763783822	0.0497848841245999	0.257162573052198
BRAF	995.126035273686	-0.329587205512524	0.280494860193747	-1.17502048089176	0.23998652200879	0.551618176356334
BRAP	775.807312247452	-0.487145988572604	0.252652748294952	-1.92812463691826	0.0538396252249842	0.26815527061334
BRAT1	782.072736517575	0.194850442373585	0.471065666061739	0.413637538058331	0.679139577708187	0.861617873675439
BRCA1	1037.96498194197	-0.00971082572323986	0.410753396718064	-0.0236414982829838	0.981138570548536	0.993241851370814
BRCA2	490.160531996509	0.0167886086313178	0.562299068905454	0.0298570806172554	0.97618103528129	0.991761418400631
BRCC3	732.572122512367	-0.457322322470013	0.311736468577545	-1.46701579239919	0.142371759360532	0.432590018277313
BRD1	1045.33899524796	-0.211265910524427	0.366903064311128	-0.575808520217965	0.564744613899513	0.803200575369786
BRD2	702.573928994185	-0.334169980547299	1.40632911737897	-0.237618617447177	0.8121769094083	0.921390083240205
BRD3	2134.66956910178	-0.0830959435837807	0.263524026148715	-0.315325872931552	0.752514242516595	0.896586461279106
BRD3OS	465.417860871491	0.0281902912187966	0.355596166882579	0.0792761391832023	0.936812984731738	0.97615509541817
BRD4	2193.15677015922	-0.273708021119887	0.311438177360681	-0.878851858945031	0.379481603828373	0.681253679124168
BRD7	4199.62739488887	0.17984942212809	0.218363958385514	0.823622283905351	0.410154210170609	0.704109398758646
BRD8	2446.79227105291	-0.120715124879837	0.339995628999831	-0.355049049409681	0.722552845739152	0.882935038857367
BRD9	1424.85232990535	-0.0349305035045007	0.250504491639318	-0.139440627494993	0.889101969834849	0.956228979467212
BRF1	446.16042241207	-0.204658397154146	0.445337078377319	-0.459558404388564	0.64583322144115	0.845889303503728
BRF2	426.154875388084	-0.153031766438307	0.260976093483098	-0.586382317230211	0.557618624498654	0.79845513471157
BRI3	1816.78595379766	0.784293557732309	0.47501379516297	1.65109638018666	0.0987188963461216	0.360796043475551
BRI3BP	318.470081702613	0.427545142420856	0.370964048183409	1.15252446838048	0.249105621001786	0.561876505533466
BRICD5	75.144741431011	0.331758007335433	0.571332284643585	0.580674357554281	0.561459947069938	0.80153466236925
BRINP1	28.9228117482359	-1.66816498115799	0.805695978041799	-2.07046457549952	0.038408860070446	0.225590714722701
BRIP1	737.848877187435	0.328581608561168	0.450153170720239	0.729932898252038	0.465431201873233	0.742335301083033
BRIX1	1513.30799045316	0.607262676150466	0.257603630903918	2.35735293799863	0.0184057440635212	0.153593808134038
BRK1	3313.76846631069	0.316558366807106	0.376059313080738	0.841777761635017	0.399912361979356	0.697652919334131
BRMS1	809.482781259799	-0.0740630276870663	0.292494262742317	-0.253211898902491	0.800104472081016	0.916311991087876
BRMS1L	548.106184309133	0.333140139643344	0.263311895744359	1.26519213536323	0.205802461031028	0.512178669004196
BROX	1182.00781797627	-0.238209991455823	0.306023279014214	-0.778404807056391	0.436330405771199	0.720784523479411
BRPF1	784.223935005252	-0.244928144048063	0.276460133416809	-0.885943810490729	0.375647806544271	0.6796604499801
BRPF3	1729.98953009046	-0.832604104212283	0.322926030293169	-2.57831213995478	0.00992842683297167	0.113421809851667
BRSK1	814.621563229142	-0.14792816778797	0.469885172134294	-0.314817697089816	0.752900074136195	0.896586461279106
BRSK2	73.7669964229115	1.49104601792533	0.820921058568301	1.81630864790549	0.0693230394227546	0.303362109754392
BRWD1	1813.83325619446	-0.0405251216775137	0.269986260090435	-0.150100681656686	0.880685182194331	0.952579131546428
BRWD3	2035.88520647984	-0.536521066224087	0.275911939588267	-1.9445373296448	0.0518306883794547	0.262457734781277
BSCL2	1048.58185085409	0.885366518673544	0.494294964427442	1.79117041926392	0.073265951545678	0.311262321730462
BSDC1	1320.7514287622	-0.627993887031421	0.285848677806646	-2.19694522238165	0.0280243585884632	0.191340028868396
BSG	12861.318218475	0.361900088016302	0.376674084348771	0.960777773289044	0.336663916581498	0.644459615757241
BSN	30.1472031661364	-0.20969345455784	1.22935388796123	-0.170572083930688	0.864560249992495	0.945178608678831
BSPRY	295.616217236713	-1.49986893025291	0.830476171903132	-1.80603487613111	0.0709128920397109	0.306413980385774
BST1	94.6650526260847	-0.271268143713572	0.524349368361632	-0.517342367668277	0.604917183370627	0.826021020187665
BST2	1822.36457763684	1.16917471725928	0.704595230994308	1.65935655796218	0.0970439646748069	0.357864362683883
BTAF1	2679.29585995256	-0.00636939031756409	0.569501102811959	-0.0111841580044616	0.991076519035898	0.996726673536202
BTBD1	1448.066938644	0.653923645216877	0.274219899536486	2.38466882353252	0.0170945024990108	0.14773715042972
BTBD10	888.301179089081	0.0907386680355263	0.333155202108689	0.272361552397203	0.785344032322803	0.910931322314479
BTBD11	41.8407529001796	0.808954207132839	0.784230401579499	1.03152620136065	0.30229412774595	0.613115536368156
BTBD17	21.693022774732	2.47198595888312	1.10129578347445	2.24461583888419	0.0247928050677926	0.180028928935611
BTBD19	44.3178081670685	-0.0466685509495081	0.504180185958467	-0.0925632387968387	0.926250549510824	0.972261513926631
BTBD2	2212.24829975413	-0.226178065110125	0.567714128740269	-0.398401332043654	0.690334376183959	0.867938158436351
BTBD3	4793.90582253649	-0.0796583845263837	0.291604857383981	-0.273172351246161	0.784720732467332	0.910931322314479
BTBD6	375.505249790989	-0.519427210936882	0.368263764060141	-1.41047602731844	0.15839917015097	0.457902783986351
BTBD7	362.406684434012	-0.300325005183365	0.363490850029275	-0.826224388204483	0.408676816110595	0.703031633656179
BTBD8	119.958974557337	-0.129554909700189	0.391961881630758	-0.330529359541738	0.741000012285744	0.89194390876694
BTBD9	209.587024693306	-0.513607832208127	0.314244926432412	-1.63441885295989	0.102170932262315	0.366611923687696
BTC	14.2728561659535	0.155420213205001	0.960067847439491	0.161884614321277	0.871396718992279	0.948581876401245
BTD	456.107493244585	-0.146617674605661	0.330116608389582	-0.444139043233573	0.65694206009379	0.850247319950455
BTF3	18582.3945250128	0.7557404601913	0.423446890124799	1.78473494035714	0.0743043206423832	0.313236303625798
BTF3L4	3232.92185521641	0.527791104795869	0.301656297904087	1.74964391084479	0.0801797777103208	0.324202400757803
BTF3L4P2	329.744750694305	0.299243456965584	0.34810483673245	0.859636021649362	0.389989712054487	0.689813911808164
BTG1	1455.26849840082	0.429629561994961	0.411538142044152	1.0439604938219	0.296503668000873	0.607790453619949
BTG2	2026.11020634563	0.296810399069088	0.410460156456499	0.723116225534411	0.469608481573052	0.744930517497706
BTG3	1058.3171401037	1.3554637764296	0.269661767910634	5.02653300440721	4.99426563015802e-07	0.000120266672817662
BTK	37.6506358274542	0.795617398011376	0.545576571187475	1.45830565319122	0.144756312698921	0.435928729302663
BTN2A1	485.081629941415	-0.147858301946504	0.393499403553301	-0.375752289867133	0.707101059979456	0.875135605989331
BTN2A2	397.379340716985	-0.327404578616802	0.414811126093354	-0.789285913568092	0.429944917817732	0.716554273151798
BTN2A3P	85.9316822899264	-0.303418075394355	0.486093326246068	-0.624197163408	0.532498109527022	0.782597698376424
BTN3A1	110.307205073174	0.220092930003143	0.690989344761259	0.318518558457926	0.750091619509718	0.895752515710165
BTN3A2	153.703053200438	0.578914104597514	0.444816827747902	1.30146628563614	0.193098897410624	0.498908722879143
BTN3A3	18.0036083410153	0.957845100057072	0.879435362710434	1.0891591817561	0.276083695523907	0.589426645763185
BTRC	988.644047695377	-0.456921947281911	0.359574075204736	-1.27073106430642	0.203824340305633	0.509986086544282
BUB1	3578.40945096096	0.789059018447686	0.395581811216425	1.99467972508975	0.046077822066924	0.246950947417332
BUB1B	2722.34846544608	0.754943712982292	0.429494388128786	1.75774988882024	0.0787900751590292	0.322363600387711
BUB3	3207.96637289161	0.769180789427917	0.261223148878291	2.94453532441833	0.00323440022489653	0.0571900767038523
BUD13	885.559603996785	0.104667312437929	0.26974093380429	0.388029028304138	0.697994551882421	0.870467000100116
BUD23	1337.81768747628	0.460607361591809	0.36791016192871	1.25195607312706	0.210585870711726	0.518294062701439
BUD31	1370.58233902911	0.611022196426846	0.390566140459722	1.56445255522569	0.117711326735232	0.395700983359229
BVES	103.888982469089	0.303089127961198	0.401988572087503	0.753974488347454	0.450864540770407	0.732184323274229
BX255925.3	274.901788786144	-0.0445816060708901	0.521256411051074	-0.0855272091157491	0.931842264971466	0.974359294360887
BX322639.1	392.739519217305	0.460867275244045	0.376323950604274	1.2246557108683	0.220704967819065	0.529377876171231
BX571818.1	18.7417339910572	-0.997698851328181	0.990556364703678	-1.00721058071909	0.31383358952913	0.623434514435829
BX664615.1	12.1993255558286	0.269135467458675	0.818749117667314	0.328715429001578	0.742370791193011	0.892150449397114
BX679664.3	17.1633190489884	-0.0345965583633226	0.760860106460397	-0.0454703276851635	0.963732425503953	0.988130579076341
BYSL	855.08828748937	0.381877623990661	0.260157739086161	1.46786955226494	0.142139660210618	0.432308365325374
BZW1	8005.75772463426	0.229910271745335	0.213652909558523	1.07609239780729	0.281885935263024	0.59570416810959
BZW1P2	180.131511925214	0.0381737391438562	2.26552711699544	0.0168498266286402	0.986556419626547	0.995107011138778
BZW2	3466.44881420194	-0.302279704858316	0.407346252919315	-0.742070665169935	0.458044522102298	0.736518605743846
C10orf105	38.2040476051458	0.85307945336547	0.738799542297016	1.15468324562458	0.24822016299597	0.56079643973371
C10orf143	61.4990286474768	-0.383384698368768	0.509942307731692	-0.751819750108843	0.452159463178293	0.732888935752575
C10orf82	451.203927859538	-0.922877566266523	0.523784932827696	-1.76193988873314	0.0780794542147666	0.320406654014667
C10orf88	362.734450580177	0.324751608313803	0.302286131683704	1.07431858188455	0.282679919524036	0.596532021969294
C11orf1	593.306550249522	0.342181339432437	0.457947108953325	0.747207117901717	0.454938548177997	0.734867197019633
C11orf24	526.021038842492	0.171516739593016	0.263170171375545	0.651733206299666	0.514573297114922	0.772853330415849
C11orf45	10.3463397039393	0.0562524169874918	1.07227636023816	0.0524607452643999	0.958161572981868	0.985242593446382
C11orf49	953.666619860655	0.261465817442417	0.288524778554529	0.906216161926633	0.364821450217689	0.671614641766413
C11orf52	189.094037370371	-1.2128581279967	0.809554334913534	-1.49818001793078	0.134086485774875	0.4206197584662
C11orf54	809.765958034549	-0.0731271763408302	0.264602473586134	-0.2763661856586	0.782266825624758	0.909909835036251
C11orf58	6287.678809987	0.382704535717098	0.258131894552725	1.48259298363817	0.138182582421201	0.426306273221262
C11orf65	27.6497759721634	0.112347794847999	0.589242642013002	0.190664739510689	0.848788265643075	0.938569493966066
C11orf68	494.984694074278	0.137688253242165	0.327349263112999	0.420615742136668	0.674035696646673	0.859672768314949
C11orf71	214.474195091588	0.287024591441069	0.419102273234064	0.68485572561132	0.493434966758578	0.75945514803193
C11orf74	750.362688157535	0.845733497753389	0.387380631393683	2.18321059241058	0.0290203050714953	0.194746536499289
C11orf80	336.194263588686	-0.682907987408228	0.268329459978156	-2.54503544807873	0.0109266645347183	0.119001024878831
C11orf87	23.291214649901	-0.0309131495997814	1.10842870748367	-0.0278891636341319	0.977750551250414	0.992263520243514
C11orf95	1487.74977425305	-0.164809236786161	0.314923255813795	-0.523331426763884	0.60074363486406	0.824475292735829
C11orf96	334.15519003248	0.999735062109281	0.677004844789672	1.47670296572231	0.139755276844388	0.42867515264986
C11orf98	1499.56486566027	0.969600391591798	0.469896564551578	2.06343366761382	0.0390714439581227	0.227806639619016
C12orf10	1122.63351992825	0.0513910821640482	0.291935423825346	0.176035787266412	0.860265827266771	0.943475230641523
C12orf29	525.336155548194	0.227095320457763	0.31132891368617	0.729438579182794	0.465733426096127	0.742657326813573
C12orf4	533.787663956987	-0.0785326098131581	0.32496088594291	-0.241667884383337	0.809037516559829	0.919669426324679
C12orf43	558.964872939708	0.29478812726726	0.28150769268538	1.0471760982984	0.295018366898503	0.606966924672184
C12orf45	739.131112387142	0.468596051620598	0.389882963660792	1.20188901618253	0.229406530566541	0.538167075185558
C12orf49	1955.70674548937	-0.279362407362412	0.264540654631398	-1.05602826057744	0.290955303683439	0.604006966636761
C12orf50	154.395391526319	-0.218112770425331	0.563651182371241	-0.386964096318837	0.698782788268206	0.870873024655684
C12orf56	42.940831591083	0.505496538866487	0.492713498882597	1.02594416433258	0.304917903619515	0.615135352359163
C12orf57	1989.95256461183	1.16471962919892	0.426824170888711	2.72880429141068	0.00635644155015413	0.0864875109931733
C12orf60	119.353713179302	0.393777681513132	0.391955356413975	1.00464931801374	0.315065740624889	0.624573677122722
C12orf65	395.73152850499	0.503430609071154	0.317819844544561	1.58401250806908	0.113190872726909	0.387109722754721
C12orf66	175.777963739543	0.294981985939233	0.391770268814389	0.752946329572007	0.451482166228762	0.732638351038245
C12orf73	300.010589036294	1.24672614441592	0.409416200018301	3.0451314441397	0.00232578638297498	0.0460633227364406
C12orf75	346.937103422909	1.06570112551854	0.303471897354358	3.51169625526856	0.000445256574164501	0.0164776145018724
C12orf76	462.419086087881	0.629718776671925	0.365843615000076	1.72127857601613	0.0852002851898642	0.33435807463513
C13orf42	62.3581383653832	0.270232164167267	0.47017562686303	0.57474728320188	0.565462224287651	0.803844396989126
C14orf119	1622.12187900848	0.207204761590187	0.364282700744555	0.568802090153288	0.569490456053883	0.805870693852575
C14orf132	537.04025912998	0.534908432192046	0.488925281255191	1.09404944415802	0.273933293498518	0.586847211393282
C14orf28	162.255445310284	0.220788222993735	0.358892657969679	0.615192922147737	0.538427321470006	0.786560765624669
C14orf39	44.4384124324462	0.144501375794434	0.611195047263632	0.236424323857626	0.813103423405861	0.921802034267785
C14orf93	378.448824463977	-0.327408239383227	0.262717137054956	-1.24623860876932	0.212676808650546	0.519735802841082
C15orf39	449.540886640042	-1.86546325771401	0.591487278080999	-3.15385186942017	0.00161130850784464	0.0371757473757798
C15orf40	522.941468093191	0.257826117534778	0.285970526778762	0.901582832465257	0.367278513991016	0.6739214242571
C15orf41	636.700992675769	-0.487850573054496	0.357016620141773	-1.36646460005354	0.1717931846137	0.474879826585075
C15orf53	21.380023534079	-1.10750293146208	0.923966513813531	-1.19863968542651	0.230668079955368	0.539536044885934
C15orf61	69.1968450806293	1.00274494350084	0.689928530402455	1.45340408363155	0.146111593330736	0.438508206215747
C15orf65	54.7769086440741	0.893225972715034	0.522245764858518	1.71035560806705	0.0872001346114944	0.339208523638713
C16orf45	415.523642990081	1.17630852011084	0.591218529843018	1.9896340536268	0.0466312620304281	0.248574447035708
C16orf46	35.5274645043871	1.06687758528296	0.604395694390542	1.76519719644723	0.0775306296388453	0.319277193879186
C16orf58	1356.3824478453	-0.362717623257816	0.285510968445184	-1.27041572249598	0.203936585693631	0.510127278080475
C16orf70	675.219346867115	-0.188375822800822	0.294695703546582	-0.639221476708925	0.522678862535442	0.777662198267585
C16orf72	3213.1486683506	-0.116995416920773	0.268419164851745	-0.435868344145219	0.662932253874237	0.854171175219961
C16orf74	71.5350145349839	-0.0717451325610434	0.775310695307883	-0.0925372666664332	0.926271183711545	0.972261513926631
C16orf86	47.9852703492601	0.90383114542946	0.629857114229196	1.43497806885225	0.151293347212255	0.446637744805824
C16orf87	1138.43307997463	0.467123769877967	0.3507296850457	1.33186265604265	0.182905324352798	0.486816960659001
C16orf89	17.1992390021699	2.18703772169808	0.892949339664403	2.44922933984142	0.0143162260683221	0.135829559526275
C16orf91	203.642094086127	1.17168082140793	0.473541086369926	2.47429601175645	0.01334990338827	0.131319811109129
C16orf95	53.0490508000633	0.844659459905173	0.522655781371492	1.61609129758159	0.106074575482394	0.373724427460148
C16orf96	28.0198507908326	0.468846178121947	0.848204986884078	0.552751027607461	0.580433906706757	0.811740670966833
C17orf100	49.1539824758407	1.152922119266	0.508637856442471	2.26668562841507	0.0234094369705473	0.174689900777262
C17orf107	59.0098489978082	-0.606170033282391	0.513037568521057	-1.18153147152519	0.237391658776475	0.54787974394407
C17orf113	120.513711253539	-0.688290934719373	0.484487718648443	-1.42065713582889	0.1554164594878	0.45332070470004
C17orf49	1783.27654272386	1.06814646967936	0.421838097044623	2.53212423714867	0.0113373813368167	0.120838052228365
C17orf51	218.824266156878	0.313601420362853	0.516565295246074	0.607089603674331	0.54379144919941	0.790216482356728
C17orf53	293.519983791593	-0.247525107062394	0.335429190285976	-0.737935499445835	0.460553645504944	0.738395127711062
C17orf58	402.777823365734	0.65019937227896	0.286265528353227	2.27131564187732	0.0231278769994048	0.173699515820777
C17orf67	19.327544027845	-0.685910401043403	0.904779455895529	-0.758096789857486	0.448393041331964	0.729796208295145
C17orf75	1123.43942710448	0.728950802087834	0.28476876580897	2.55979900048741	0.0104732718359779	0.116232631326716
C17orf80	1047.97931541875	-0.173532746465259	0.280208067189242	-0.619299609058229	0.53571900196117	0.78472462863309
C17orf97	52.3966765131133	0.344011658725193	0.520092766640356	0.661442882483071	0.508328332886265	0.768801628772558
C18orf21	620.770663493292	0.68595035875694	0.403070740376742	1.70181134486665	0.0887907391106825	0.342301733148475
C18orf25	721.29093071614	-0.183121487403762	0.308079310162333	-0.594397226179426	0.552246463284002	0.795643978583247
C18orf32	774.971087735412	1.21463864181476	0.493245543257793	2.4625435716911	0.0137955409531077	0.133647606513153
C18orf54	1197.83541893851	0.216812706783264	0.32915159791142	0.6587016686506	0.510087361254392	0.769949736259965
C19orf12	648.399819346775	0.0506843105899465	0.31638598952348	0.160197708711071	0.872725334269258	0.949330773509418
C19orf18	19.4058538713188	0.203592574961282	0.88820851916222	0.229217093248909	0.81870018773554	0.924316426827501
C19orf24	222.399722628323	0.76396456785422	0.572223468746536	1.33508080248386	0.18184990190503	0.485917770279768
C19orf25	360.874732103619	0.318294141868702	0.442580480670432	0.719177993088493	0.472031257028518	0.746399030912355
C19orf33	26.5312555925176	-0.617696750591276	0.924933868435925	-0.667828016327058	0.504243380754357	0.765917337785716
C19orf44	229.368448311816	-0.180120203348366	0.383306870671613	-0.469911230739923	0.638418440143665	0.842491081814976
C19orf47	239.685687712863	-0.324482559611523	0.369996052123407	-0.876989248261754	0.38049247798867	0.682161591061938
C19orf48	2049.9911359676	0.239192970021623	0.293897497575644	0.813865282946341	0.415722131103635	0.707609160885589
C19orf53	1651.44248700061	0.596961190999745	0.42471170354411	1.4055680265419	0.159852435957778	0.460017489184976
C19orf54	887.568605840849	-0.410796866348712	0.256391751192065	-1.6022234117859	0.109106214732796	0.379241043733513
C19orf57	24.6794603236328	0.297172626268625	0.744630675406885	0.399087273843832	0.689828898997884	0.867683896301655
C19orf66	19.7937416511661	1.20686014678316	0.823918309557672	1.46478131725349	0.142980590677171	0.433233717765228
C19orf84	68.46141464048	0.17832631582364	0.664433113422854	0.268388664293061	0.788400164128558	0.912309638237941
C1D	900.145218503158	1.02221620546987	0.437105830935485	2.33860116503627	0.0193560844611702	0.157622736103282
C1DP1	36.7077750918704	0.411063989302267	0.507733712314649	0.809605467063265	0.418166964962811	0.709589333670125
C1GALT1	1795.16505182363	-0.402792398854356	0.408963633367456	-0.984910065322226	0.324668248836383	0.634653009031924
C1GALT1C1	705.3961803677	0.494537410699297	0.356058843873172	1.38892045292225	0.164856940364747	0.46711586486974
C1orf105	33.5326536055717	-3.27276442365945	1.56875150108102	-2.08622233757495	0.0369584877399686	0.220226715437182
C1orf109	583.077032438964	0.25331059666449	0.263479765343427	0.961404365660938	0.336348890060529	0.644253709936905
C1orf112	646.815039628363	-0.168235289958656	0.320276955193252	-0.525280658601068	0.599388100847734	0.823816451082541
C1orf115	695.336882487169	-1.0254379644836	0.300630718927202	-3.41095536791074	0.000647356871976372	0.0207633215745318
C1orf116	45.606671660062	-1.07617333499122	0.571552495629158	-1.8828949977842	0.0597145992709635	0.282669434297373
C1orf122	376.143964486804	0.999836025198036	0.510790073210981	1.9574304154205	0.0502968854434705	0.257701468781794
C1orf131	543.364223441684	0.307780145361587	0.349405898315726	0.880867057039416	0.378389779736121	0.681253679124168
C1orf159	203.819176339806	-0.227495121774824	0.607116041038732	-0.374714397902575	0.707872883215947	0.875585221177946
C1orf162	11.6494087601951	0.814708629017451	0.933131774484095	0.873090651604789	0.382613668936541	0.683824871228852
C1orf167	22.2499259711497	-0.502293291881669	0.743821362116082	-0.675287532012667	0.499493103702508	0.76281557039166
C1orf174	604.83981248129	0.0805202142624323	0.250092821680356	0.321961317087882	0.7474819998862	0.894202291763627
C1orf198	1837.49363750635	-0.171869783191461	0.259386427291715	-0.66260129716876	0.507585939189303	0.768444894066552
C1orf21	936.277989425459	0.367553498997422	0.299183362439397	1.22852252211008	0.219250880065948	0.527786339830221
C1orf210	182.395610685752	-1.07555023341009	0.793439121688229	-1.35555482961516	0.175240852097184	0.479195920541886
C1orf216	196.393533054655	0.326111503593577	0.335446362200826	0.972171829361917	0.330965072610128	0.639084337075459
C1orf226	256.756381887539	-0.604151421576065	0.448253061846145	-1.34779095336872	0.177725628427162	0.482042363382037
C1orf35	455.375121767814	0.829873166133513	0.549073867061298	1.51140532434203	0.130685213646583	0.416052366575704
C1orf43	4680.49036055495	0.496759752726193	0.25220227984702	1.96968779595297	0.0488741625151337	0.25471312934287
C1orf50	209.13292578854	-0.235452644324094	0.304808001644873	-0.772462150119066	0.439840756130754	0.723341367074219
C1orf52	1131.95071677465	0.399605759179951	0.383909900319963	1.04088422530106	0.297929283766991	0.609375236933348
C1orf54	485.294467851853	1.32401109767347	0.418478060624356	3.16387218889824	0.00155685148561482	0.0365054001364181
C1orf56	54.0187417503893	0.316860697281096	0.507848783375048	0.623927254832258	0.532675360227686	0.782684541405736
C1orf61	66.2033133712997	-2.11839587653847	0.861426565450263	-2.45917175241885	0.0139257978391347	0.134161613014924
C1orf74	278.814657410482	0.0187424911971675	0.273393663101623	0.0685549583868767	0.945343872469587	0.979754791896553
C1QBP	4432.41190424032	0.858911644374886	0.306246863273656	2.80463817716683	0.0050373091220271	0.0756643729606665
C1QTNF1	148.881618940476	-0.256368540404482	0.533180525321845	-0.480828777926069	0.630638195279804	0.838192723138522
C1QTNF12	13.4012392284007	0.950151866650638	0.929206163726761	1.02254150235064	0.306524680189091	0.616667010097958
C1QTNF2	11.1459306254602	0.954155869119999	0.986925885280165	0.966795869224907	0.333646089867536	0.641713974700027
[truncated: 13,172 more rows]
