# Supplementary material for: Hominoid-specific transposable elements reshaped neural crest migration in craniofacial development
Source: Mol Syst Biol. 2025 Sep 22;21(12):1731–47. doi: 10.1038/s44320-025-00151-z (PMC12673149; doi:10.1038/s44320-025-00151-z)
Supplement: Supplementary file 10 — Source data Fig. 3 [file 44320_2025_151_MOESM10_ESM.zip › FIGURE3/3A/Genes_NOG_HSTE_CHIMP.csv]

GENE	NOG1	NOG2	NOG3	HSTE1	HSTE3	MEDIAN_NOG	MEDIAN_HSTE	CHIMPANZEE
STOM	338.6927	368.0246	277.11236	26.81615	95.6402	338.6927	61.228175	4.306915
TRIML2	153.02222	461.54504	65.643892	1.289704	7.505061	153.02222	4.3973825	10.3745705
SNX2	204.567731	179.112639	180.325473	142.002262	68.754442	180.325473	105.378352	69.185645
DERA	96.489615	100.435735	99.103987	25.48269911	24.13401039	99.103987	24.80835475	54.857585
SLC3A2	218.087728	343.90514	225.674258	150.546958	155.438003	225.674258	152.9924805	197.1565031
PRODH	39.957813	30.426749	51.1103	11.527249	0.959688	39.957813	6.2434685	6.638564
TIMM50	144.7896887	115.610233	136.865572	117.0986777	94.561327	136.865572	105.8300024	220.3145651
ARMT1	65.431614	65.169659	62.905177	47.447522	29.275061	65.169659	38.3612915	13.910845
ZNF90	28.459687	52.096173	43.362305	16.319451	17.142462	43.362305	16.7309565	14.8092265
SDHC	199.666242	206.866744	214.964646	186.831027	174.13002	206.866744	180.4805235	123.9574185
PFKP	61.768106	56.026419	70.97457	41.518914	30.6643281	61.768106	36.09162105	19.173705
RIC8A	65.103424	65.276123	59.552289	53.634338	25.5079183	65.103424	39.57112815	66.23072
EIF3K	176.162851	206.634786	203.6151731	152.838598	205.116368	203.6151731	178.977483	161.60682
DNAJC15	58.5008	62.8475	41.7985	32.86735	36.1469	58.5008	34.507125	10.66295
ENSA	174.0938671	156.355251	118.194654	163.9781	107.516553	156.355251	135.7473265	136.083875
DENR	74.75354	86.06632	91.56546	65.953996	66.549556	86.06632	66.251776	71.646755
RPUSD3	63.6247731	60.982965	55.485307	44.97777402	38.882625	60.982965	41.93019951	105.248655
EIF3B	150.939238	127.601903	172.761717	173.296855	91.6097411	150.939238	132.4532981	167.60323
NCBP2	89.839008	102.8171503	118.656183	95.373694	75.861608	102.8171503	85.617651	120.246667
MRS2	38.234056	48.860257	37.364138	22.354897	20.578914	38.234056	21.4669055	19.881795
MSTO1	35.20645668	40.597738	53.088307	40.3735072	9.9291152	40.597738	25.1513112	62.4511714
ZNF649	30.876404	30.49426	35.018718	22.756772	9.752741	30.876404	16.2547565	10.628018
NSMAF	23.242473	30.574494	31.360044	23.4800983	9.1598092	30.574494	16.31995375	20.68682
RANBP2	20.359826	29.267606	33.545678	22.726388	8.78899	29.267606	15.757689	19.49315
WBP1L	24.0072491	26.341471	20.1150606	13.6780462	8.2647749	24.0072491	10.97141055	11.20178
ABCB8	24.815917	31.5282159	22.006623	22.4052658	4.9117027	24.815917	13.65848425	23.15368
AGL	14.326482	18.18789356	19.62175401	8.933412007	6.06659862	18.18789356	7.500005314	3.98568825
KLRG2	17.811217	14.0096003	14.185828	5.615728	1.87773	14.185828	3.746729	2.62703
SNX8	47.368743	50.37898222	46.789568	35.68902777	38.442986	47.368743	37.06600689	42.028195
APELA	17.856143	21.356786	17.829138	10.91944	5.363467	17.856143	8.1414535	2.67813
SMNDC1	48.188759	42.227491	39.42996	48.655113	17.144826	42.227491	32.8999695	20.808525
VAV2	25.701086	21.773997	22.604485	18.93218	7.80209	22.604485	13.367135	28.72027
PLSCR1	19.512552	31.5374371	24.667185	14.831594	16.0877152	24.667185	15.4596546	26.535545
MMP24OS	56.1805157	45.387626	40.2331894	28.811673	43.801148	45.387626	36.3064105	16.720215
ASRGL1	30.743948	27.087235	35.327964	29.84702	13.633117	30.743948	21.7400685	10.614892
TMCC1	19.757471	18.980254	16.536868	13.925197	6.229255	18.980254	10.077226	15.366399
ENTPD6	47.396488	35.3858473	39.4894985	42.637939	20.27688	39.4894985	31.4574095	23.07206383
USP33	44.346545	43.1813537	46.751208	41.710167	31.10541473	44.346545	36.40779087	54.889545
PSMC4	38.7784701	45.414263	39.628651	35.6186211	27.946043	39.628651	31.78233205	51.476805
MRTFA	14.09309881	13.54868719	12.5384693	8.790056006	3.9175425	13.54868719	6.353799253	23.20533977
SLC35A5	37.511289	35.6301913	41.150228	45.253766	15.581974	37.511289	30.41787	14.00149
RBM8A	204.011987	214.437312	198.613366	171.932179	222.410714	204.011987	197.1714465	202.55648
HSBP1L1	12.977331	15.752373	14.53834	3.09209	12.343234	14.53834	7.717662	12.02412
CR1L	6.765421	7.954092	14.267864	0.986449	1.3441903	7.954092	1.16531965	2.20289
ZNF701	6.669049	13.309874	11.13296	4.799059	5.444288	11.13296	5.1216735	5.46629
SERPINB9	5.74565	18.0717	7.17799	0.832976	1.55089	7.17799	1.191933	2.677875
SLC35F6	9.916161	13.70873	11.451181	5.52163	6.1206	11.451181	5.821115	9.3657
NBPF15	19.58212	16.32336	22.146217	22.292302	6.1811554	19.58212	14.2367287	14.54613
SDHAP3	8.719765	9.735468	11.1349	5.573897	4.17137	9.735468	4.8726335	24.72334
TRIM38	7.83166	7.40432	8.29185	0.952764	5.05575	7.83166	3.004257	1.499745
CHD1L	44.26924321	40.99676575	48.43409008	56.00145026	24.1465319	44.26924321	40.07399108	51.30866495
SMIM10L2A	5.47856	4.92294	8.28796	1.83006	0.789673	5.47856	1.3098665	5.4254
CACNA2D2	8.755006	8.914848	11.395641	7.0766019	2.463349	8.914848	4.76997545	4.513045175
PYGB	28.06726	20.18493	24.45504	28.95902	11.9501	24.45504	20.45456	39.32822
MFSD4B	3.64906	7.77279	6.58817	4.08572	1.95594	6.58817	3.02083	5.11405
TCP11L1	9.347057	10.60045	9.260063	8.160111	3.487937	9.347057	5.824024	12.6392739
PACSIN1	4.812044	4.571797	3.490020048	1.693120139	0.645959	4.571797	1.16953957	12.351625
NBPF11	5.5423	7.724746	7.098247	5.069955	2.337206601	7.098247	3.703580801	7.41195
HYOU1	52.0240003	45.88562341	55.3934474	59.380064	37.9811986	52.0240003	48.6806313	31.6459175
LDLRAP1	7.824388	10.77293	7.485557	6.534545	3.247159	7.824388	4.890852	14.079405
ZNF578	2.4910734	4.1501445	4.4140246	1.1706529	1.275296	4.1501445	1.22297445	3.029755
ECEL1P1	5.80991	3.94788	10.9445	0.872093	5.51563	5.80991	3.1938615	0.53082
ZNF146	83.591126	88.977897	109.50771	122.372425	50.883066	88.977897	86.6277455	47.674345
APOBEC3B	3.887361	7.764471	4.749639365	2.138344	2.99294	4.749639365	2.565642	0.82037
KRBA2	2.55691	3.587704045	4.588893504	2.157393	0.689476	3.587704045	1.4234345	2.72993
BARD1	6.9039187	6.534843	8.703234	7.280767	2.3993502	6.9039187	4.8400586	29.58318001
NBPF9	8.342214	10.17013806	13.460654	10.53907633	5.7425225	10.17013806	8.140799415	51.819505
TMEM41B	18.626564	21.025895	22.072816	15.91073426	22.480863	21.025895	19.19579863	18.044994
ALX1	3.2578	6.5462	1.11285	1.90434	1.34143	3.2578	1.622885	166.285
TBC1D23	15.219766	15.4557	16.710506	16.042746	11.666935	15.4557	13.8548405	6.7603305
DSTNP2	6.05597	5.68299	9.3592	5.31323	3.599638776	6.05597	4.456434388	1.90609
GALNT8	3.126064	3.372623	3.374464	1.808728	1.7671174	3.372623	1.7879227	4.8583
PUF60	42.80258141	12.32280264	6.150515	21.298382	0.2107722	12.32280264	10.7545771	132.6338496
NBPF8	5.95377	5.11975	7.37674	7.25078	1.978989	5.95377	4.6148845	1.175195
ZNF517	4.1418453	4.1336127	3.851378	4.2235279	1.546685	4.1336127	2.88510645	13.309685
SEMA4A	2.278135303	2.371563087	3.2152212	1.801899	0.510677	2.371563087	1.156288	9.869059625
PTAR1	7.54406	9.358883	15.60004	12.248593	4.170151	9.358883	8.209372	5.620755
NBAS	23.6191821	21.658773	22.28398	17.694426	24.588219	22.28398	21.1413225	30.837455
SPTB	2.314385386	1.142477547	1.826061092	1.277710214	0.366655044	1.826061092	0.822182629	4.110609
PEMT	26.852139	20.523603	25.22508	28.078504	20.466607	25.22508	24.2725555	148.01576
FAAH2	6.620793	8.10587	5.23218	2.862782	8.97191	6.620793	5.917346	0.54461
ZNF527	2.60131	2.450193	2.069585	2.682205	1.155209	2.450193	1.918707	6.277085
ZNF565	1.746892	3.104125	2.187917	3.224394	1.1894096	2.187917	2.2069018	7.826857
RRP12	13.39812192	13.7803582	15.16177208	16.36307831	11.495413	13.7803582	13.92924566	36.9634586
ERCC4	6.87213	6.347114	9.200773	9.229252	5.650641	6.87213	7.4399465	8.01779
KCTD7	5.638524886	4.773298984	5.851686	9.7521408	2.758422	5.638524886	6.2552814	8.8501518
CTH	13.889928	15.013404	22.874579	14.64033	16.88297	15.013404	15.76165	37.00286
DENND2A	7.993525	5.257436	10.793876	14.346552	3.17685039	7.993525	8.761701195	27.87986652
ZNF681	5.62617	5.403581	6.43122	9.95632	3.220215	5.62617	6.5882675	1.430225
CENPS-CORT	3.455793	1.7741602	1.740973	4.272103	1.455883	1.7741602	2.863993	31.45888524
KIF9	6.78734094	4.8201299	6.674405601	7.120935502	8.79235	6.674405601	7.956642751	8.251171
AK4	6.56396	6.158176893	10.8304685	11.40399	5.341270603	6.56396	8.372630302	12.91487
DNAJB4	16.248492	15.548723	16.324557	28.743235	8.134622	16.248492	18.4389285	11.31638
CAAP1	13.777195	16.825776	16.618635	23.773887	15.508416	16.618635	19.6411515	32.500301
CHORDC1	21.2069027	25.0355312	19.55656404	34.489742	14.7434365	21.2069027	24.61658925	5.1663645
WDHD1	26.49974	29.515062	36.71122	38.641325	29.11726	29.515062	33.8792925	40.141915
ZNF121	25.357659	20.268579	47.6118	40.9347	23.477414	25.357659	32.206057	16.059128
RND2	38.535337	22.037637	36.24485	55.34807	32.0431	36.24485	43.695585	11.4875
EPHA7	4.401424	1.1749565	2.113967	19.32684	0.77025	2.113967	10.048545	1.67942
ZC3H15	89.842969	71.962311	73.091954	105.0517143	73.924519	73.091954	89.48811665	48.5834
PRDX4	119.634272	116.925925	112.399851	131.1674	140.529179	116.925925	135.8482895	245.4997
MRPL20	124.290014	125.49607	118.024882	123.72759	180.236725	124.290014	151.9821575	125.82333
NDUFAB1	138.221958	112.230689	130.711432	153.425705	239.689892	130.711432	196.5577985	156.3325
UQCRH	1034.47424	939.18506	1015.44567	1093.65982	1668.51567	1015.44567	1381.087745	365.430395
LDHB	1531.518188	1366.470509	1569.917343	2190.457461	2443.493007	1531.518188	2316.975234	1030.105225
