# Supplementary material for: Hominoid-specific transposable elements reshaped neural crest migration in craniofacial development
Source: Mol Syst Biol. 2025 Sep 22;21(12):1731–47. doi: 10.1038/s44320-025-00151-z (PMC12673149; doi:10.1038/s44320-025-00151-z)
Supplement: Supplementary file 11 — Source data Fig. 4 [file 44320_2025_151_MOESM11_ESM.zip]

Archive with 220 entries (213 files):
- FIGURE4/
- FIGURE4/.DS_Store
- __MACOSX/FIGURE4/._.DS_Store
- FIGURE4/4E/
- FIGURE4/4B/
- FIGURE4/4C/
- FIGURE4/4D/
- FIGURE4/4E/.DS_Store
- __MACOSX/FIGURE4/4E/._.DS_Store
- FIGURE4/4E/SWA analysis.xlsx
- __MACOSX/FIGURE4/4E/._SWA analysis.xlsx
- FIGURE4/4B/.DS_Store
- __MACOSX/FIGURE4/4B/._.DS_Store
- FIGURE4/4B/250305-TWM-NOGvsHSTE-10pFBS/
- FIGURE4/4C/.DS_Store
- __MACOSX/FIGURE4/4C/._.DS_Store
- FIGURE4/4C/Counts TWM.xlsx
- __MACOSX/FIGURE4/4C/._Counts TWM.xlsx
- FIGURE4/4D/250529-NCC-d5-SWA/
- __MACOSX/FIGURE4/4D/._250529-NCC-d5-SWA
- FIGURE4/4D/.DS_Store
- __MACOSX/FIGURE4/4D/._.DS_Store
- FIGURE4/4B/250305-TWM-NOGvsHSTE-10pFBS/HSTE1-24h-2.czi
- __MACOSX/FIGURE4/4B/250305-TWM-NOGvsHSTE-10pFBS/._HSTE1-24h-2.czi
- FIGURE4/4B/250305-TWM-NOGvsHSTE-10pFBS/HSTE1-24h-3.czi
- __MACOSX/FIGURE4/4B/250305-TWM-NOGvsHSTE-10pFBS/._HSTE1-24h-3.czi
- FIGURE4/4B/250305-TWM-NOGvsHSTE-10pFBS/NOG1-24h-2.czi
- __MACOSX/FIGURE4/4B/250305-TWM-NOGvsHSTE-10pFBS/._NOG1-24h-2.czi
- FIGURE4/4B/250305-TWM-NOGvsHSTE-10pFBS/HSTE3-24h.czi
- __MACOSX/FIGURE4/4B/250305-TWM-NOGvsHSTE-10pFBS/._HSTE3-24h.czi
- FIGURE4/4B/250305-TWM-NOGvsHSTE-10pFBS/NOG1-24h-3.czi
- __MACOSX/FIGURE4/4B/250305-TWM-NOGvsHSTE-10pFBS/._NOG1-24h-3.czi
- FIGURE4/4B/250305-TWM-NOGvsHSTE-10pFBS/HSTE1-24h-4.czi
- __MACOSX/FIGURE4/4B/250305-TWM-NOGvsHSTE-10pFBS/._HSTE1-24h-4.czi
- FIGURE4/4B/250305-TWM-NOGvsHSTE-10pFBS/HSTE2-24h.czi
- __MACOSX/FIGURE4/4B/250305-TWM-NOGvsHSTE-10pFBS/._HSTE2-24h.czi
- FIGURE4/4B/250305-TWM-NOGvsHSTE-10pFBS/.DS_Store
- __MACOSX/FIGURE4/4B/250305-TWM-NOGvsHSTE-10pFBS/._.DS_Store
- FIGURE4/4B/250305-TWM-NOGvsHSTE-10pFBS/NOG5-24h.jpg
- __MACOSX/FIGURE4/4B/250305-TWM-NOGvsHSTE-10pFBS/._NOG5-24h.jpg
- FIGURE4/4B/250305-TWM-NOGvsHSTE-10pFBS/NOG1-24h-4.czi
- __MACOSX/FIGURE4/4B/250305-TWM-NOGvsHSTE-10pFBS/._NOG1-24h-4.czi
- FIGURE4/4B/250305-TWM-NOGvsHSTE-10pFBS/NOG4-24h.czi
- __MACOSX/FIGURE4/4B/250305-TWM-NOGvsHSTE-10pFBS/._NOG4-24h.czi
- FIGURE4/4B/250305-TWM-NOGvsHSTE-10pFBS/NOG5-24h.czi
- __MACOSX/FIGURE4/4B/250305-TWM-NOGvsHSTE-10pFBS/._NOG5-24h.czi
- FIGURE4/4B/250305-TWM-NOGvsHSTE-10pFBS/HSTE1-24h.czi
- __MACOSX/FIGURE4/4B/250305-TWM-NOGvsHSTE-10pFBS/._HSTE1-24h.czi
- FIGURE4/4B/250305-TWM-NOGvsHSTE-10pFBS/HSTE5-24h-4.czi
- __MACOSX/FIGURE4/4B/250305-TWM-NOGvsHSTE-10pFBS/._HSTE5-24h-4.czi
- FIGURE4/4B/250305-TWM-NOGvsHSTE-10pFBS/HSTE3-24h-3.czi
- __MACOSX/FIGURE4/4B/250305-TWM-NOGvsHSTE-10pFBS/._HSTE3-24h-3.czi
- FIGURE4/4B/250305-TWM-NOGvsHSTE-10pFBS/HSTE3-24h-2.czi
- __MACOSX/FIGURE4/4B/250305-TWM-NOGvsHSTE-10pFBS/._HSTE3-24h-2.czi
- FIGURE4/4B/250305-TWM-NOGvsHSTE-10pFBS/HSTE4-24h.czi
- __MACOSX/FIGURE4/4B/250305-TWM-NOGvsHSTE-10pFBS/._HSTE4-24h.czi
- FIGURE4/4B/250305-TWM-NOGvsHSTE-10pFBS/NOG5-24h-4.czi
- __MACOSX/FIGURE4/4B/250305-TWM-NOGvsHSTE-10pFBS/._NOG5-24h-4.czi
- FIGURE4/4B/250305-TWM-NOGvsHSTE-10pFBS/NOG3-24h-3.czi
- __MACOSX/FIGURE4/4B/250305-TWM-NOGvsHSTE-10pFBS/._NOG3-24h-3.czi
- FIGURE4/4B/250305-TWM-NOGvsHSTE-10pFBS/NOG3-24h-2.czi
- __MACOSX/FIGURE4/4B/250305-TWM-NOGvsHSTE-10pFBS/._NOG3-24h-2.czi
- FIGURE4/4B/250305-TWM-NOGvsHSTE-10pFBS/HSTE5-24h-2.czi
- __MACOSX/FIGURE4/4B/250305-TWM-NOGvsHSTE-10pFBS/._HSTE5-24h-2.czi
- FIGURE4/4B/250305-TWM-NOGvsHSTE-10pFBS/NOG1-24h.czi
- __MACOSX/FIGURE4/4B/250305-TWM-NOGvsHSTE-10pFBS/._NOG1-24h.czi
- FIGURE4/4B/250305-TWM-NOGvsHSTE-10pFBS/HSTE3-24h-4.czi
- __MACOSX/FIGURE4/4B/250305-TWM-NOGvsHSTE-10pFBS/._HSTE3-24h-4.czi
- FIGURE4/4B/250305-TWM-NOGvsHSTE-10pFBS/HSTE5-24h-3.czi
- __MACOSX/FIGURE4/4B/250305-TWM-NOGvsHSTE-10pFBS/._HSTE5-24h-3.czi
- FIGURE4/4B/250305-TWM-NOGvsHSTE-10pFBS/NOG5-24h-2.czi
- __MACOSX/FIGURE4/4B/250305-TWM-NOGvsHSTE-10pFBS/._NOG5-24h-2.czi
- FIGURE4/4B/250305-TWM-NOGvsHSTE-10pFBS/HSTE5-24h-1.czi
- __MACOSX/FIGURE4/4B/250305-TWM-NOGvsHSTE-10pFBS/._HSTE5-24h-1.czi
- FIGURE4/4B/250305-TWM-NOGvsHSTE-10pFBS/HSTE5-24h.czi
- __MACOSX/FIGURE4/4B/250305-TWM-NOGvsHSTE-10pFBS/._HSTE5-24h.czi
- FIGURE4/4B/250305-TWM-NOGvsHSTE-10pFBS/NOG3-24h-4.czi
- __MACOSX/FIGURE4/4B/250305-TWM-NOGvsHSTE-10pFBS/._NOG3-24h-4.czi
- FIGURE4/4B/250305-TWM-NOGvsHSTE-10pFBS/NOG5-24h-3.czi
- __MACOSX/FIGURE4/4B/250305-TWM-NOGvsHSTE-10pFBS/._NOG5-24h-3.czi
- FIGURE4/4B/250305-TWM-NOGvsHSTE-10pFBS/HSTE3-24h-3.jpg
- __MACOSX/FIGURE4/4B/250305-TWM-NOGvsHSTE-10pFBS/._HSTE3-24h-3.jpg
- FIGURE4/4B/250305-TWM-NOGvsHSTE-10pFBS/HSTE2-24h-3.czi
- __MACOSX/FIGURE4/4B/250305-TWM-NOGvsHSTE-10pFBS/._HSTE2-24h-3.czi
- FIGURE4/4B/250305-TWM-NOGvsHSTE-10pFBS/NOG3-24h.czi
- __MACOSX/FIGURE4/4B/250305-TWM-NOGvsHSTE-10pFBS/._NOG3-24h.czi
- FIGURE4/4B/250305-TWM-NOGvsHSTE-10pFBS/HSTE4-24h-4.czi
- __MACOSX/FIGURE4/4B/250305-TWM-NOGvsHSTE-10pFBS/._HSTE4-24h-4.czi
- FIGURE4/4B/250305-TWM-NOGvsHSTE-10pFBS/HSTE2-24h-2.czi
- __MACOSX/FIGURE4/4B/250305-TWM-NOGvsHSTE-10pFBS/._HSTE2-24h-2.czi
- FIGURE4/4B/250305-TWM-NOGvsHSTE-10pFBS/NOG2-24h-3.czi
- __MACOSX/FIGURE4/4B/250305-TWM-NOGvsHSTE-10pFBS/._NOG2-24h-3.czi
- FIGURE4/4B/250305-TWM-NOGvsHSTE-10pFBS/NOG4-24h-4.czi
- __MACOSX/FIGURE4/4B/250305-TWM-NOGvsHSTE-10pFBS/._NOG4-24h-4.czi
- FIGURE4/4B/250305-TWM-NOGvsHSTE-10pFBS/NOG4-24h-5.czi
- __MACOSX/FIGURE4/4B/250305-TWM-NOGvsHSTE-10pFBS/._NOG4-24h-5.czi
- FIGURE4/4B/250305-TWM-NOGvsHSTE-10pFBS/NOG2-24h-2.czi
- __MACOSX/FIGURE4/4B/250305-TWM-NOGvsHSTE-10pFBS/._NOG2-24h-2.czi
- FIGURE4/4B/250305-TWM-NOGvsHSTE-10pFBS/HSTE4-24h-2.czi
- __MACOSX/FIGURE4/4B/250305-TWM-NOGvsHSTE-10pFBS/._HSTE4-24h-2.czi
- FIGURE4/4B/250305-TWM-NOGvsHSTE-10pFBS/HSTE4-24h-3.czi
- __MACOSX/FIGURE4/4B/250305-TWM-NOGvsHSTE-10pFBS/._HSTE4-24h-3.czi
- FIGURE4/4B/250305-TWM-NOGvsHSTE-10pFBS/HSTE2-24h-4.czi
- __MACOSX/FIGURE4/4B/250305-TWM-NOGvsHSTE-10pFBS/._HSTE2-24h-4.czi
- FIGURE4/4B/250305-TWM-NOGvsHSTE-10pFBS/NOG2-24h.czi
- __MACOSX/FIGURE4/4B/250305-TWM-NOGvsHSTE-10pFBS/._NOG2-24h.czi
- FIGURE4/4B/250305-TWM-NOGvsHSTE-10pFBS/HSTE3-24h-3-scalebar.jpg
- __MACOSX/FIGURE4/4B/250305-TWM-NOGvsHSTE-10pFBS/._HSTE3-24h-3-scalebar.jpg
- FIGURE4/4B/250305-TWM-NOGvsHSTE-10pFBS/NOG4-24h-2.czi
- __MACOSX/FIGURE4/4B/250305-TWM-NOGvsHSTE-10pFBS/._NOG4-24h-2.czi
- FIGURE4/4B/250305-TWM-NOGvsHSTE-10pFBS/NOG4-24h-3.czi
- __MACOSX/FIGURE4/4B/250305-TWM-NOGvsHSTE-10pFBS/._NOG4-24h-3.czi
- FIGURE4/4B/250305-TWM-NOGvsHSTE-10pFBS/NOG2-24h-4.czi
- __MACOSX/FIGURE4/4B/250305-TWM-NOGvsHSTE-10pFBS/._NOG2-24h-4.czi
- FIGURE4/4D/250529-NCC-d5-SWA/NOG12-8h.jpg
- __MACOSX/FIGURE4/4D/250529-NCC-d5-SWA/._NOG12-8h.jpg
- FIGURE4/4D/250529-NCC-d5-SWA/NOG7-0h.jpg
- __MACOSX/FIGURE4/4D/250529-NCC-d5-SWA/._NOG7-0h.jpg
- FIGURE4/4D/250529-NCC-d5-SWA/HSTE6-0h.jpg
- __MACOSX/FIGURE4/4D/250529-NCC-d5-SWA/._HSTE6-0h.jpg
- FIGURE4/4D/250529-NCC-d5-SWA/NOG7-0h-1-flatten.jpg
- __MACOSX/FIGURE4/4D/250529-NCC-d5-SWA/._NOG7-0h-1-flatten.jpg
- FIGURE4/4D/250529-NCC-d5-SWA/NOG6-8h.jpg
- __MACOSX/FIGURE4/4D/250529-NCC-d5-SWA/._NOG6-8h.jpg
- FIGURE4/4D/250529-NCC-d5-SWA/HSTE7-8h.jpg
- __MACOSX/FIGURE4/4D/250529-NCC-d5-SWA/._HSTE7-8h.jpg
- FIGURE4/4D/250529-NCC-d5-SWA/NOG7-8h-1-flatten.jpg
- __MACOSX/FIGURE4/4D/250529-NCC-d5-SWA/._NOG7-8h-1-flatten.jpg
- FIGURE4/4D/250529-NCC-d5-SWA/.DS_Store
- __MACOSX/FIGURE4/4D/250529-NCC-d5-SWA/._.DS_Store
- FIGURE4/4D/250529-NCC-d5-SWA/NOG11-0h.jpg
- __MACOSX/FIGURE4/4D/250529-NCC-d5-SWA/._NOG11-0h.jpg
- FIGURE4/4D/250529-NCC-d5-SWA/NOG8-8h.jpg
- __MACOSX/FIGURE4/4D/250529-NCC-d5-SWA/._NOG8-8h.jpg
- FIGURE4/4D/250529-NCC-d5-SWA/HSTE9-8h.jpg
- __MACOSX/FIGURE4/4D/250529-NCC-d5-SWA/._HSTE9-8h.jpg
- FIGURE4/4D/250529-NCC-d5-SWA/HSTE5-8h.jpg
- __MACOSX/FIGURE4/4D/250529-NCC-d5-SWA/._HSTE5-8h.jpg
- FIGURE4/4D/250529-NCC-d5-SWA/NOG4-8h.jpg
- __MACOSX/FIGURE4/4D/250529-NCC-d5-SWA/._NOG4-8h.jpg
- FIGURE4/4D/250529-NCC-d5-SWA/NOG10-8h.jpg
- __MACOSX/FIGURE4/4D/250529-NCC-d5-SWA/._NOG10-8h.jpg
- FIGURE4/4D/250529-NCC-d5-SWA/HSTE4-0h.jpg
- __MACOSX/FIGURE4/4D/250529-NCC-d5-SWA/._HSTE4-0h.jpg
- FIGURE4/4D/250529-NCC-d5-SWA/NOG5-0h.jpg
- __MACOSX/FIGURE4/4D/250529-NCC-d5-SWA/._NOG5-0h.jpg
- FIGURE4/4D/250529-NCC-d5-SWA/NOG9-0h.jpg
- __MACOSX/FIGURE4/4D/250529-NCC-d5-SWA/._NOG9-0h.jpg
- FIGURE4/4D/250529-NCC-d5-SWA/HSTE8-0h.jpg
- __MACOSX/FIGURE4/4D/250529-NCC-d5-SWA/._HSTE8-0h.jpg
- FIGURE4/4D/250529-NCC-d5-SWA/HSTE1-8h.jpg
- __MACOSX/FIGURE4/4D/250529-NCC-d5-SWA/._HSTE1-8h.jpg
- FIGURE4/4D/250529-NCC-d5-SWA/NOG1-0h.jpg
- __MACOSX/FIGURE4/4D/250529-NCC-d5-SWA/._NOG1-0h.jpg
- FIGURE4/4D/250529-NCC-d5-SWA/HSTE12-0h.jpg
- __MACOSX/FIGURE4/4D/250529-NCC-d5-SWA/._HSTE12-0h.jpg
- FIGURE4/4D/250529-NCC-d5-SWA/NOG3-0h.jpg
- __MACOSX/FIGURE4/4D/250529-NCC-d5-SWA/._NOG3-0h.jpg
- FIGURE4/4D/250529-NCC-d5-SWA/HSTE4-8h-scalebar200um.jpg
- __MACOSX/FIGURE4/4D/250529-NCC-d5-SWA/._HSTE4-8h-scalebar200um.jpg
- FIGURE4/4D/250529-NCC-d5-SWA/HSTE2-0h.jpg
- __MACOSX/FIGURE4/4D/250529-NCC-d5-SWA/._HSTE2-0h.jpg
- FIGURE4/4D/250529-NCC-d5-SWA/HSTE10-0h.jpg
- __MACOSX/FIGURE4/4D/250529-NCC-d5-SWA/._HSTE10-0h.jpg
- FIGURE4/4D/250529-NCC-d5-SWA/NOG2-8h.jpg
- __MACOSX/FIGURE4/4D/250529-NCC-d5-SWA/._NOG2-8h.jpg
- FIGURE4/4D/250529-NCC-d5-SWA/HSTE3-8h.jpg
- __MACOSX/FIGURE4/4D/250529-NCC-d5-SWA/._HSTE3-8h.jpg
- FIGURE4/4D/250529-NCC-d5-SWA/HSTE6-8h.jpg
- __MACOSX/FIGURE4/4D/250529-NCC-d5-SWA/._HSTE6-8h.jpg
- FIGURE4/4D/250529-NCC-d5-SWA/NOG7-8h.jpg
- __MACOSX/FIGURE4/4D/250529-NCC-d5-SWA/._NOG7-8h.jpg
- FIGURE4/4D/250529-NCC-d5-SWA/NOG12-0h.jpg
- __MACOSX/FIGURE4/4D/250529-NCC-d5-SWA/._NOG12-0h.jpg
- FIGURE4/4D/250529-NCC-d5-SWA/HSTE7-0h.jpg
- __MACOSX/FIGURE4/4D/250529-NCC-d5-SWA/._HSTE7-0h.jpg
- FIGURE4/4D/250529-NCC-d5-SWA/NOG6-0h.jpg
- __MACOSX/FIGURE4/4D/250529-NCC-d5-SWA/._NOG6-0h.jpg
- FIGURE4/4D/250529-NCC-d5-SWA/NOG4-0h.jpg
- __MACOSX/FIGURE4/4D/250529-NCC-d5-SWA/._NOG4-0h.jpg
- FIGURE4/4D/250529-NCC-d5-SWA/HSTE5-0h.jpg
- __MACOSX/FIGURE4/4D/250529-NCC-d5-SWA/._HSTE5-0h.jpg
- FIGURE4/4D/250529-NCC-d5-SWA/HSTE9-0h.jpg
- __MACOSX/FIGURE4/4D/250529-NCC-d5-SWA/._HSTE9-0h.jpg
- FIGURE4/4D/250529-NCC-d5-SWA/NOG8-0h.jpg
- __MACOSX/FIGURE4/4D/250529-NCC-d5-SWA/._NOG8-0h.jpg
- FIGURE4/4D/250529-NCC-d5-SWA/NOG11-8h.jpg
- __MACOSX/FIGURE4/4D/250529-NCC-d5-SWA/._NOG11-8h.jpg
- FIGURE4/4D/250529-NCC-d5-SWA/HSTE8-8h.jpg
- __MACOSX/FIGURE4/4D/250529-NCC-d5-SWA/._HSTE8-8h.jpg
- FIGURE4/4D/250529-NCC-d5-SWA/NOG9-8h.jpg
- __MACOSX/FIGURE4/4D/250529-NCC-d5-SWA/._NOG9-8h.jpg
- FIGURE4/4D/250529-NCC-d5-SWA/NOG5-8h.jpg
- __MACOSX/FIGURE4/4D/250529-NCC-d5-SWA/._NOG5-8h.jpg
- FIGURE4/4D/250529-NCC-d5-SWA/HSTE4-8h.jpg
- __MACOSX/FIGURE4/4D/250529-NCC-d5-SWA/._HSTE4-8h.jpg
- FIGURE4/4D/250529-NCC-d5-SWA/NOG10-0h.jpg
- __MACOSX/FIGURE4/4D/250529-NCC-d5-SWA/._NOG10-0h.jpg
- FIGURE4/4D/250529-NCC-d5-SWA/HSTE4-8h-1-flatten.jpg
- __MACOSX/FIGURE4/4D/250529-NCC-d5-SWA/._HSTE4-8h-1-flatten.jpg
- FIGURE4/4D/250529-NCC-d5-SWA/HSTE4-0h-1-flatten.jpg
- __MACOSX/FIGURE4/4D/250529-NCC-d5-SWA/._HSTE4-0h-1-flatten.jpg
- FIGURE4/4D/250529-NCC-d5-SWA/HSTE1-0h.jpg
- __MACOSX/FIGURE4/4D/250529-NCC-d5-SWA/._HSTE1-0h.jpg
- FIGURE4/4D/250529-NCC-d5-SWA/HSTE4-8h-1-flatten-scalebar.jpg
- __MACOSX/FIGURE4/4D/250529-NCC-d5-SWA/._HSTE4-8h-1-flatten-scalebar.jpg
- FIGURE4/4D/250529-NCC-d5-SWA/HSTE12-8h.jpg
- __MACOSX/FIGURE4/4D/250529-NCC-d5-SWA/._HSTE12-8h.jpg
- FIGURE4/4D/250529-NCC-d5-SWA/NOG1-8h.jpg
- __MACOSX/FIGURE4/4D/250529-NCC-d5-SWA/._NOG1-8h.jpg
- FIGURE4/4D/250529-NCC-d5-SWA/HSTE10-8h.jpg
- __MACOSX/FIGURE4/4D/250529-NCC-d5-SWA/._HSTE10-8h.jpg
- FIGURE4/4D/250529-NCC-d5-SWA/HSTE2-8h.jpg
- __MACOSX/FIGURE4/4D/250529-NCC-d5-SWA/._HSTE2-8h.jpg
- FIGURE4/4D/250529-NCC-d5-SWA/NOG3-8h.jpg
- __MACOSX/FIGURE4/4D/250529-NCC-d5-SWA/._NOG3-8h.jpg
- FIGURE4/4D/250529-NCC-d5-SWA/HSTE3-0h.jpg
- __MACOSX/FIGURE4/4D/250529-NCC-d5-SWA/._HSTE3-0h.jpg
- FIGURE4/4D/250529-NCC-d5-SWA/NOG2-0h.jpg
- __MACOSX/FIGURE4/4D/250529-NCC-d5-SWA/._NOG2-0h.jpg
