# Supplementary material for: Hominoid-specific transposable elements reshaped neural crest migration in craniofacial development
Source: Mol Syst Biol. 2025 Sep 22;21(12):1731–47. doi: 10.1038/s44320-025-00151-z (PMC12673149; doi:10.1038/s44320-025-00151-z)
Supplement: Supplementary file 11 — Source data Fig. 4 [file 44320_2025_151_MOESM11_ESM.zip › FIGURE4/4E/SWA analysis.xlsx]

## Sheet: Sheet1
NOG vs HSTE NCCs day5 24 well plate								still in pixel not um						Wound healing migration tool
NOG	0h	8h	Difference	% migration	Migration area (um^2)	Height of image (um)	Cell front migration (um)	Cell front velocity (um/h)					1	NOG1-0h.jpg	813715	25.867	525.975	19.684
1	813715	446343	367372	45.1475	798635	2084.78	383.078	47.8848					2	NOG1-8h.jpg	446343	14.189	292.638	52.044
2	787256	378370	408886	51.9381	888883	2084.78	426.367	53.2959					3	NOG2-0h.jpg	787256	25.026	511.53	18.577
3	691875	323332	368543	53.2673	801180	2084.78	384.299	48.0374					4	NOG2-8h.jpg	378370	12.028	266	43.408
4	667844	227302	440542	65.9648	957700	2084.78	459.376	57.4221					5	NOG3-0h.jpg	691875	21.994	441.736	15.806
5	571754	209418	362336	63.3727	787687	2084.78	377.827	47.2284					6	NOG3-8h.jpg	323332	10.278	230.761	54.721
6	692340	227420	464920	67.152	1.0107e+06	2084.78	484.797	60.5996					7	NOG4-0h.jpg	667844	21.23	433.138	22.719
7	794802	313678	481124	60.5338	1.04592e+06	2084.78	501.693	62.7117	representative image			Manually adjusted	8	NOG4-8h.jpg	227302	5.361	175.633	64.92
8	815039	221642	593397	72.806	1.28999e+06	2084.78	618.766	77.3458					9	NOG5-0h.jpg	571754	18.176	471.125	133.096
9	775040	331446	443594	57.235	964335	2084.78	462.559	57.8199					10	NOG5-8h.jpg	209418	6.657	224.364	169.177
10	804031	353523	450508	56.0312	979365	2084.78	469.769	58.7211					11	NOG6-0h.jpg	692340	22.009	442.253	26.783
11	934694	475649	459045	49.1118	997924	2084.78	478.67	59.8338					12	NOG6-8h.jpg	227420	7.229	161.241	56.349
12	742684	199085	543599	73.1938	1.18174e+06	2084.78	566.839	70.8549					13	NOG7-0h.jpg	794802	25.266	516.374	34.467
			448656	59.6462	975338	2084.78	413.28	51.66					14	NOG7-8h.jpg	313678	9.972	230.455	71.355
													15	NOG8-0h.jpg	815039	25.909	522.425	24.755
												Manually adjusted	16	NOG8-8h.jpg	221642	6.772	213.975	72.896
													17	NOG9-0h.jpg	775040	24.638	488.591	35.66
HSTE	0h	8h											18	NOG9-8h.jpg	331446	10.536	250.992	75.706
1	708248	503582	204666	28.8975	444926	2084.78	213.416	106.708					19	NOG10-0h.jpg	804031	25.559	522.441	37.523
2	722178	423071	299107	41.4174	650233	2084.78	311.895	155.947					20	NOG10-8h.jpg	353523	11.238	247.961	71.496
3	802804	581927	220877	27.5132	480167	2084.78	230.32	115.16					21	NOG11-0h.jpg	934694	29.713	607.116	29.338
4	730515	461436	269079	36.8342	584954	2084.78	280.583	140.291	representative image				22	NOG11-8h.jpg	475649	15.12	347.313	57.66
5	378888	190263	188625	49.7838	410054	2084.78	196.689	196.689					23	NOG12-0h.jpg	742684	23.609	483.1	19.804
6	792706	572846	219860	27.7354	477957	2084.78	229.26	229.26					24	NOG12-8h.jpg	199085	6.329	160.288	58.446
7	860075	587308	272767	31.7143	592972	2084.78	284.429	284.429
8	807532	529794	277738	34.3934	603778	2084.78	289.612	289.612
9	763266	483248	280018	36.6868	608735	2084.78	291.99	291.99
10	683740	332318	351422	51.397	763961	2084.78	366.446	366.446					1	HSTE1-0h.jpg	708248	22.515	459.518	20.102
11			0		0	2084.78	0	0					2	HSTE1-8h.jpg	503582	16.008	341.642	58.184
12	467910	361358	106552	22.7719	231635	2084.78	111.107	111.107					3	HSTE2-0h.jpg	722178	22.957	468.228	15.062
			224226	35.3768	487448	2084.78	259.053	129.527					4	HSTE2-8h.jpg	423071	13.449	276.269	29.444
													5	HSTE3-0h.jpg	802804	25.52	515.027	13.854
													6	HSTE3-8h.jpg	581927	18.499	378.672	49.344
													7	HSTE4-0h.jpg	730515	23.222	471.175	22.522
													8	HSTE4-8h.jpg	461436	14.669	300.671	54.75
													9	HSTE5-0h.jpg	378888	12.045	430.324	79.758
													10	HSTE5-8h.jpg	190263	6.048	280.164	93.37
													11	HSTE6-0h.jpg	792706	25.199	515.064	21.319
													12	HSTE6-8h.jpg	572846	18.21	400.736	60.192
													13	HSTE7-0h.jpg	860075	27.341	558.401	16.578
													14	HSTE7-8h.jpg	587308	18.67	386.165	28.776
													15	HSTE8-0h.jpg	807532	25.671	524.62	14.031
													16	HSTE8-8h.jpg	529794	16.842	353.624	55.37
													17	HSTE9-0h.jpg	763266	24.264	493.632	20.557
													18	HSTE9-8h.jpg	483248	15.362	313.159	34.096
													19	HSTE10-0h.jpg	683740	21.736	444.696	23.444
													20	HSTE10-8h.jpg	332318	10.564	226.829	57.904
												Manually adjusted	23	HSTE12-0h.jpg	467910	13.823	470.3	103.776
												Manually adjusted	24	HSTE12-8h.jpg	361358	38.987	620.863	427.519
