# Supplementary material for: Hominoid-specific transposable elements reshaped neural crest migration in craniofacial development
Source: Mol Syst Biol. 2025 Sep 22;21(12):1731–47. doi: 10.1038/s44320-025-00151-z (PMC12673149; doi:10.1038/s44320-025-00151-z)
Supplement: Supplementary file 11 — Source data Fig. 4 [file 44320_2025_151_MOESM11_ESM.zip › FIGURE4/4C/Counts TWM.xlsx]

## Sheet: Sheet1
Counts TWM NCCs 24h 10% FBS DAPI
migrated cells only
nog1	Cell count		hste1	Cell count
1	122		1	114
2	120		2	83
3	196		3	15
4	177		4	34
Average	153.75			61.5
nog2			hste2
1	160		1	83
2	130		2	116
3	139		3	94
4	193		4	47
Average	155.5			85
nog3			hste3
1	80		1	61
2	187		2	83
3	118		3	70
4	48		4	56
Average	108.25			67.5
nog4			hste4
1	179		1	44
2	241		2	90
3	127		3	70
4	110		4	17
5	102
Average	151.8			55.25
nog5			hste5
1	144		1	136
2	226		2	101
3	148		3	61
4	165		4	91
Average	170.75		5	137
				105.2
